# Supplementary material for: Mutational profiling of SARS-CoV-2 papain-like protease reveals requirements for function, structure, and drug escape
Source: Nat Commun. 2024 Jul 23;15:6219. doi: 10.1038/s41467-024-50566-9 (PMC11266423; doi:10.1038/s41467-024-50566-9)
Supplement: Supplementary file 9 — Source Data [file 41467_2024_50566_MOESM9_ESM.xlsx]

## Sheet: Fig.1
Drug Concentration (M)	3K			5C
1.37e-07	0.57818	0.0754148	1.08095	1.58371	5.35445	0.326797
4.12e-07	8.87381	-1.43288	9.37657	9.87934	3.09201	3.34339
1.23e-06	5.35445	14.907	9.87934	11.639	6.1086	8.37104
3.7e-06	14.4042	17.4208	10.1307	22.6998	23.7054	21.6943
1.11e-05	48.3409	41.0508	48.8436	53.1171	57.642	49.5978
3.33e-05	75.2388	75.2388	77.2499	71.4681	81.5234	80.5178
0.0001	81.7748	83.7858	83.5344	87.3052	90.5732	93.087

## Sheet: Fig.2
Pos	WT_AA	Mut	STOP	fitness	Errors
0	M	I	FALSE	0.437079	0.0671573		Introduction:
0	M	M	FALSE	1	0.023317		1. The data can be used for fig. 2a. The synonymous data has been marked as syn (in Mut column); nonsense variants have been marked as * (in Mut column)
1	E	T	FALSE	1.04553	0.035401		2. Once the synonymous data was removed, the data can be used for heatmap generation for fig. 2b
1	E	R	FALSE	0.979237	0.0378233		3. Fig. 2c takens the information from supplementary data 2 to indicate the circulating variants' fitness.
1	E	D	FALSE	1.06782	0.0525154
1	E	S	FALSE	0.708432	0.0293643
1	E	N	FALSE	1.04797	0.0548925
1	E	F	FALSE	0.904012	0.0458655
1	E	V	FALSE	0.956057	0.0600687
1	E	L	FALSE	0.956368	0.0287487
1	E	P	FALSE	0.955663	0.0360108
1	E	H	FALSE	0.928365	0.0487853
1	E	M	FALSE	0.969432	0.0587861
1	E	C	FALSE	1.0808	0.0849601
1	E	Y	FALSE	0.949379	0.0459247
1	E	A	FALSE	0.982983	0.0484898
1	E	I	FALSE	0.972934	0.0487497
1	E	G	FALSE	0.900609	0.124465
1	E	*	TRUE	0.149424	0.0390571
1	E	K	FALSE	1.11426	0.0744798
1	E	Q	FALSE	0.930787	0.0676463
1	E	W	FALSE	0.844041	0.0891456
1	E	E	FALSE	1	0.023317
2	V	S	FALSE	0.963969	0.0319315
2	V	A	FALSE	1.00505	0.044097
2	V	P	FALSE	0.964584	0.0393985
2	V	K	FALSE	1.02463	0.0495733
2	V	L	FALSE	1.01382	0.033947
2	V	R	FALSE	1.00559	0.0380401
2	V	T	FALSE	0.954801	0.0363463
2	V	H	FALSE	0.949486	0.0532957
2	V	D	FALSE	1.09487	0.0883476
2	V	*	TRUE	0.164191	0.0511989
2	V	I	FALSE	1.0625	0.0516292
2	V	Y	FALSE	1.06236	0.0532865
2	V	N	FALSE	1.03713	0.0696849
2	V	M	FALSE	1.0214	0.0550962
2	V	F	FALSE	0.96411	0.0466791
2	V	Q	FALSE	0.976015	0.0539543
2	V	G	FALSE	1.00975	0.0531273
2	V	W	FALSE	1.0531	0.1089
2	V	E	FALSE	0.977339	0.0545698
2	V	C	FALSE	1.02233	0.0747421
2	V	V	FALSE	1	0.023317
3	R	L	FALSE	0.954818	0.0698339
3	R	G	FALSE	0.955711	0.0335031
3	R	K	FALSE	1.01697	0.0573958
3	R	T	FALSE	0.967373	0.0377257
3	R	D	FALSE	0.851467	0.0714274
3	R	Q	FALSE	1.06545	0.11566
3	R	S	FALSE	0.98561	0.0307703
3	R	A	FALSE	0.975074	0.0365042
3	R	P	FALSE	0.964714	0.0631213
3	R	V	FALSE	0.995821	0.0377107
3	R	I	FALSE	0.893609	0.103844
3	R	*	TRUE	0.278448	0.0453115
3	R	N	FALSE	0.998208	0.0610922
3	R	Y	FALSE	0.936785	0.0563987
3	R	F	FALSE	0.953158	0.0496572
3	R	H	FALSE	0.814486	0.13132
3	R	C	FALSE	0.995949	0.0936518
3	R	M	FALSE	0.946428	0.0582808
3	R	E	FALSE	1.06114	0.0784386
3	R	W	FALSE	0.944327	0.050288
3	R	R	FALSE	1	0.023317
4	T	N	FALSE	0.871842	0.0642014
4	T	M	FALSE	0.960697	0.0653769
4	T	G	FALSE	0.816539	0.038975
4	T	S	FALSE	0.880078	0.0480967
4	T	E	FALSE	0.904194	0.155275
4	T	C	FALSE	0.983591	0.0540185
4	T	L	FALSE	0.977057	0.0477166
4	T	*	TRUE	0.0704956	0.0909422
4	T	P	FALSE	1.01135	0.0405286
4	T	R	FALSE	0.988303	0.0323695
4	T	Y	FALSE	0.995775	0.0744886
4	T	H	FALSE	1.13594	0.0672288
4	T	A	FALSE	0.989729	0.0556437
4	T	V	FALSE	0.964965	0.0762193
4	T	W	FALSE	0.906085	0.0699603
4	T	F	FALSE	1.02676	0.0589956
4	T	Q	FALSE	0.987297	0.0667588
4	T	I	FALSE	0.861005	0.0660787
4	T	K	FALSE	0.842541	0.146531
4	T	T	FALSE	1	0.023317
5	I	Q	FALSE	0.96961	0.105479
5	I	L	FALSE	1.00969	0.0353477
5	I	K	FALSE	0.921771	0.0503222
5	I	*	TRUE	0.254752	0.0639073
5	I	H	FALSE	0.773026	0.0445673
5	I	T	FALSE	1.02089	0.0973953
5	I	Y	FALSE	0.889851	0.0623185
5	I	W	FALSE	0.832873	0.0520517
5	I	R	FALSE	0.819258	0.0504211
5	I	S	FALSE	0.712017	0.0523727
5	I	V	FALSE	0.932784	0.0534538
5	I	N	FALSE	0.613864	0.0633238
5	I	F	FALSE	0.846881	0.0720372
5	I	G	FALSE	0.665712	0.0541144
5	I	C	FALSE	1.07411	0.0823052
5	I	A	FALSE	0.859301	0.117008
5	I	E	FALSE	0.504876	0.063536
5	I	P	FALSE	0.74699	0.0564361
5	I	M	FALSE	0.964672	0.0628602
5	I	D	FALSE	0.222092	0.0716476
5	I	I	FALSE	1	0.023317
6	K	S	FALSE	0.966584	0.045538
6	K	P	FALSE	0.89365	0.0646391
6	K	L	FALSE	0.888039	0.0472766
6	K	R	FALSE	0.852436	0.0589617
6	K	W	FALSE	0.913542	0.0590599
6	K	D	FALSE	0.979849	0.0910506
6	K	H	FALSE	1.01552	0.124048
6	K	F	FALSE	1.002	0.0692386
6	K	A	FALSE	0.885746	0.164367
6	K	V	FALSE	0.837282	0.0998343
6	K	N	FALSE	0.974809	0.0888003
6	K	T	FALSE	0.922543	0.0484671
6	K	Q	FALSE	0.9728	0.0807576
6	K	G	FALSE	1.0012	0.0518261
6	K	Y	FALSE	1.09588	0.0911774
6	K	E	FALSE	0.845525	0.0855123
6	K	*	TRUE	0.249159	0.0641745
6	K	M	FALSE	0.879487	0.247937
6	K	I	FALSE	1.08012	0.107951
6	K	C	FALSE	0.819416	0.0610431
6	K	K	FALSE	1	0.023317
7	V	D	FALSE	0.37449	0.072226
7	V	Y	FALSE	0.302356	0.0529995
7	V	C	FALSE	0.989614	0.0515909
7	V	H	FALSE	0.30602	0.0622424
7	V	S	FALSE	0.51455	0.0309747
7	V	F	FALSE	0.412636	0.0483289
7	V	G	FALSE	0.587855	0.0303571
7	V	E	FALSE	0.397181	0.0714748
7	V	M	FALSE	0.987279	0.0805567
7	V	T	FALSE	0.842018	0.0391324
7	V	R	FALSE	0.281155	0.0233253
7	V	K	FALSE	0.333484	0.0813949
7	V	L	FALSE	0.919135	0.042362
7	V	P	FALSE	0.421996	0.0420044
7	V	I	FALSE	0.995572	0.044577
7	V	N	FALSE	0.346209	0.0861881
7	V	A	FALSE	1.00837	0.0582656
7	V	*	TRUE	0.162164	0.104145
7	V	Q	FALSE	0.381174	0.0824617
7	V	W	FALSE	0.211696	0.0974258
7	V	V	FALSE	1	0.023317
8	F	C	FALSE	0.915439	0.0677638
8	F	R	FALSE	1.04537	0.0474947
8	F	Q	FALSE	0.972878	0.0760512
8	F	I	FALSE	0.976069	0.0583385
8	F	P	FALSE	0.290514	0.0723744
8	F	L	FALSE	0.999949	0.0362671
8	F	G	FALSE	0.793223	0.0453245
8	F	V	FALSE	0.896606	0.0871849
8	F	A	FALSE	0.773987	0.130605
8	F	D	FALSE	1.02671	0.109139
8	F	S	FALSE	0.949621	0.108129
8	F	*	TRUE	0.192512	0.0503338
8	F	K	FALSE	0.933393	0.106286
8	F	H	FALSE	0.960717	0.216828
8	F	Y	FALSE	0.97746	0.0791505
8	F	T	FALSE	0.857862	0.0649994
8	F	E	FALSE	0.929288	0.0769391
8	F	N	FALSE	1.01005	0.0591825
8	F	M	FALSE	0.949493	0.0577488
8	F	W	FALSE	0.984156	0.0490177
8	F	F	FALSE	1	0.023317
9	T	L	FALSE	0.945674	0.0598112
9	T	R	FALSE	0.912556	0.0674484
9	T	D	FALSE	0.458323	0.126413
9	T	S	FALSE	0.981699	0.0425904
9	T	W	FALSE	0.840015	0.0919513
9	T	Y	FALSE	1.0521	0.0573881
9	T	A	FALSE	0.935175	0.0552913
9	T	V	FALSE	0.952828	0.0402732
9	T	E	FALSE	0.746486	0.0618228
9	T	C	FALSE	0.998038	0.0512727
9	T	M	FALSE	0.579783	0.0880404
9	T	I	FALSE	1.03777	0.119575
9	T	H	FALSE	0.904665	0.0915811
9	T	N	FALSE	0.993852	0.0718487
9	T	*	TRUE	0.235413	0.0705599
9	T	P	FALSE	0.55338	0.0819331
9	T	F	FALSE	0.815967	0.107439
9	T	G	FALSE	0.705512	0.052311
9	T	K	FALSE	1.0267	0.0704692
9	T	Q	FALSE	0.961801	0.0682856
9	T	T	FALSE	1	0.023317
10	T	D	FALSE	0.35964	0.0578563
10	T	A	FALSE	0.534758	0.0583855
10	T	S	FALSE	1.04928	0.0512492
10	T	C	FALSE	0.816296	0.102025
10	T	N	FALSE	0.481207	0.0974771
10	T	*	TRUE	0.269702	0.20496
10	T	V	FALSE	0.530557	0.0475798
10	T	W	FALSE	0.442798	0.0578387
10	T	L	FALSE	0.492527	0.0441884
10	T	R	FALSE	0.401516	0.0410412
10	T	P	FALSE	0.35771	0.0508016
10	T	G	FALSE	0.5711	0.127018
10	T	F	FALSE	0.382996	0.0651259
10	T	K	FALSE	0.306874	0.0788893
10	T	M	FALSE	0.483227	0.0610931
10	T	Y	FALSE	0.156078	0.272184
10	T	E	FALSE	0.447677	0.0985623
10	T	I	FALSE	0.543859	0.356267
10	T	H	FALSE	0.262019	0.416136
10	T	Q	FALSE	0.357142	0.0950742
10	T	T	FALSE	1	0.023317
11	V	R	FALSE	0.925	0.0536364
11	V	*	TRUE	0.11683	0.0541322
11	V	I	FALSE	0.93045	0.141663
11	V	H	FALSE	0.73952	0.124509
11	V	S	FALSE	0.951012	0.0379079
11	V	G	FALSE	0.890277	0.0617543
11	V	D	FALSE	0.720786	0.0653615
11	V	M	FALSE	1.09491	0.115001
11	V	A	FALSE	0.954152	0.0801844
11	V	L	FALSE	0.920128	0.0484671
11	V	N	FALSE	1.00544	0.0771764
11	V	E	FALSE	0.903153	0.0556386
11	V	C	FALSE	0.98055	0.0807004
11	V	W	FALSE	0.682303	0.114678
11	V	Y	FALSE	0.888424	0.0815297
11	V	P	FALSE	0.864183	0.0659621
11	V	T	FALSE	1.00492	0.052315
11	V	Q	FALSE	0.955337	0.046102
11	V	F	FALSE	0.809936	0.0655698
11	V	K	FALSE	0.876844	0.0552303
11	V	V	FALSE	1	0.023317
12	D	S	FALSE	0.58141	0.0486727
12	D	T	FALSE	0.989173	0.0690413
12	D	G	FALSE	0.655725	0.0832825
12	D	F	FALSE	0.272491	0.0686239
12	D	P	FALSE	0.368771	0.119263
12	D	L	FALSE	0.236852	0.0607462
12	D	A	FALSE	0.434466	0.0990157
12	D	R	FALSE	0.182658	0.111213
12	D	C	FALSE	0.48572	0.0551839
12	D	K	FALSE	0.254143	0.16967
12	D	Y	FALSE	0.221281	0.0972902
12	D	*	TRUE	0.124719	0.115854
12	D	V	FALSE	0.253916	0.0810031
12	D	N	FALSE	0.25112	0.515421
12	D	W	FALSE	0.285957	0.156028
12	D	M	FALSE	0.303112	0.0930234
12	D	I	FALSE	0.22323	0.0950866
12	D	E	FALSE	0.651682	0.190102
12	D	H	FALSE	0.242766	0.088178
12	D	D	FALSE	1	0.023317
13	N	*	TRUE	0.239878	0.0486502
13	N	L	FALSE	0.762205	0.0597671
13	N	K	FALSE	0.939766	0.128205
13	N	V	FALSE	0.774844	0.0795519
13	N	W	FALSE	0.837997	0.0857818
13	N	G	FALSE	0.985052	0.117118
13	N	D	FALSE	1.05763	0.118095
13	N	F	FALSE	0.874049	0.162292
13	N	S	FALSE	0.930469	0.103196
13	N	Y	FALSE	0.968569	0.0970205
13	N	P	FALSE	0.63933	0.132854
13	N	C	FALSE	1.02859	0.0793786
13	N	I	FALSE	0.919656	0.134933
13	N	A	FALSE	0.703096	0.139856
13	N	T	FALSE	0.799187	0.118436
13	N	R	FALSE	0.823661	0.128349
13	N	M	FALSE	0.616206	0.292563
13	N	Q	FALSE	1.08259	0.0748466
13	N	E	FALSE	1.41559	0.530742
13	N	N	FALSE	1	0.023317
14	I	T	FALSE	0.961291	0.0835497
14	I	R	FALSE	0.976719	0.0526416
14	I	N	FALSE	0.85506	0.0922797
14	I	S	FALSE	0.828319	0.106386
14	I	W	FALSE	0.844642	0.0833363
14	I	C	FALSE	0.947009	0.090944
14	I	Q	FALSE	0.899154	0.0693448
14	I	F	FALSE	0.861703	0.0931828
14	I	G	FALSE	0.661437	0.238324
14	I	L	FALSE	0.800212	0.148256
14	I	E	FALSE	0.918163	0.0632918
14	I	V	FALSE	0.514934	0.244192
14	I	H	FALSE	0.891522	0.171049
14	I	K	FALSE	0.871627	0.100297
14	I	M	FALSE	0.948564	0.0600199
14	I	D	FALSE	0.639283	0.099762
14	I	A	FALSE	0.884948	0.0913632
14	I	Y	FALSE	0.745213	0.317002
14	I	P	FALSE	0.395202	0.088356
14	I	*	TRUE	0.69648	0.454908
14	I	I	FALSE	1	0.023317
15	N	G	FALSE	0.895248	0.104474
15	N	L	FALSE	0.898112	0.0724768
15	N	A	FALSE	0.829682	0.0535649
15	N	Y	FALSE	0.867893	0.104175
15	N	E	FALSE	0.794141	0.0741164
15	N	S	FALSE	0.810733	0.060855
15	N	K	FALSE	0.847223	0.141973
15	N	Q	FALSE	0.717174	0.179799
15	N	W	FALSE	0.719141	0.0891784
15	N	C	FALSE	0.84466	0.0551936
15	N	R	FALSE	0.828359	0.070017
15	N	I	FALSE	0.923709	0.123343
15	N	V	FALSE	0.692881	0.19565
15	N	P	FALSE	0.297133	0.0441029
15	N	D	FALSE	0.604166	0.184988
15	N	F	FALSE	0.764835	0.0573094
15	N	T	FALSE	0.881867	0.0682583
15	N	*	TRUE	0.137914	0.0626649
15	N	H	FALSE	1.04261	0.138221
15	N	M	FALSE	0.965758	0.228014
15	N	N	FALSE	1	0.023317
16	L	R	FALSE	0.82666	0.0836075
16	L	F	FALSE	1.24006	0.248063
16	L	M	FALSE	0.938836	0.0796741
16	L	G	FALSE	0.757638	0.056256
16	L	W	FALSE	0.605974	0.143717
16	L	S	FALSE	0.895463	0.10736
16	L	V	FALSE	0.905559	0.0551593
16	L	N	FALSE	0.989737	0.0628312
16	L	*	TRUE	0.271051	0.100225
16	L	I	FALSE	0.781733	0.182814
16	L	D	FALSE	0.957877	0.0877171
16	L	A	FALSE	0.774976	0.113315
16	L	T	FALSE	0.813698	0.1549
16	L	K	FALSE	1.00171	0.0777995
16	L	E	FALSE	0.973859	0.0811201
16	L	Q	FALSE	1.06094	0.196098
16	L	P	FALSE	0.603709	0.146485
16	L	H	FALSE	1.01799	0.153287
16	L	C	FALSE	0.192317	0.355458
16	L	Y	FALSE	0.864304	0.144198
16	L	L	FALSE	1	0.023317
17	H	Q	FALSE	0.910526	0.0486045
17	H	W	FALSE	0.802909	0.168315
17	H	G	FALSE	0.730744	0.0575538
17	H	V	FALSE	0.902404	0.0579222
17	H	R	FALSE	0.974152	0.0502876
17	H	L	FALSE	0.764888	0.06535
17	H	C	FALSE	0.854203	0.0590758
17	H	P	FALSE	0.510929	0.19959
17	H	T	FALSE	0.993746	0.0541248
17	H	S	FALSE	0.88082	0.0515414
17	H	A	FALSE	0.965647	0.0567739
17	H	I	FALSE	0.97755	0.0892607
17	H	M	FALSE	0.912497	0.0801148
17	H	F	FALSE	0.846465	0.16522
17	H	N	FALSE	0.775809	0.0980382
17	H	Y	FALSE	0.963736	0.114066
17	H	*	TRUE	-0.0708753	0.294713
17	H	D	FALSE	0.838027	0.0531961
17	H	E	FALSE	0.986154	0.228667
17	H	H	FALSE	1	0.023317
18	T	N	FALSE	1.03754	0.0928115
18	T	I	FALSE	1.01811	0.065295
18	T	L	FALSE	0.973411	0.0568724
18	T	V	FALSE	1.14305	0.0826437
18	T	G	FALSE	0.989333	0.0655181
18	T	F	FALSE	0.904725	0.0743435
18	T	P	FALSE	0.967003	0.0774892
18	T	A	FALSE	1.04429	0.101471
18	T	*	TRUE	0.209942	0.0717647
18	T	S	FALSE	1.05529	0.049984
18	T	R	FALSE	1.04954	0.0547586
18	T	Y	FALSE	0.981936	0.0652771
18	T	E	FALSE	0.813635	0.135071
18	T	H	FALSE	0.878146	0.0779669
18	T	C	FALSE	0.959829	0.133116
18	T	Q	FALSE	0.894393	0.201421
18	T	D	FALSE	0.8389	0.0716143
18	T	M	FALSE	0.992131	0.212768
18	T	K	FALSE	0.893076	0.106625
18	T	W	FALSE	0.943927	0.120972
18	T	T	FALSE	1	0.023317
19	Q	H	FALSE	1.01293	0.0598435
19	Q	S	FALSE	1.06694	0.0343711
19	Q	*	TRUE	0.116291	0.0592374
19	Q	R	FALSE	0.967698	0.0457567
19	Q	V	FALSE	1.02461	0.0459427
19	Q	G	FALSE	0.96462	0.0533581
19	Q	F	FALSE	0.956844	0.0496145
19	Q	Y	FALSE	0.938418	0.0416841
19	Q	T	FALSE	1.0265	0.0423155
19	Q	D	FALSE	1.01615	0.0542896
19	Q	L	FALSE	0.874303	0.0394727
19	Q	E	FALSE	1.00192	0.0734089
19	Q	C	FALSE	0.995731	0.0556328
19	Q	K	FALSE	0.947468	0.043155
19	Q	N	FALSE	0.956244	0.0715923
19	Q	A	FALSE	1.08141	0.0470189
19	Q	P	FALSE	0.676521	0.0537461
19	Q	I	FALSE	1.05842	0.0727659
19	Q	W	FALSE	0.894236	0.0573176
19	Q	M	FALSE	1.05543	0.0883728
19	Q	Q	FALSE	1	0.023317
20	V	G	FALSE	0.928058	0.0358768
20	V	N	FALSE	1.00836	0.0573752
20	V	L	FALSE	0.986108	0.0281434
20	V	K	FALSE	1.01518	0.0521936
20	V	P	FALSE	0.936562	0.0403981
20	V	S	FALSE	0.968464	0.0384336
20	V	T	FALSE	1.0022	0.0357878
20	V	C	FALSE	1.06191	0.046017
20	V	I	FALSE	0.978247	0.0562483
20	V	D	FALSE	1.00069	0.0476576
20	V	A	FALSE	0.895359	0.0367459
20	V	F	FALSE	1.00977	0.0572303
20	V	R	FALSE	1.00891	0.036993
20	V	W	FALSE	1.05135	0.0678985
20	V	M	FALSE	1.07739	0.0503581
20	V	Y	FALSE	1.11298	0.0922691
20	V	*	TRUE	0.0479177	0.0600055
20	V	Q	FALSE	0.922323	0.100377
20	V	H	FALSE	0.894373	0.0473628
20	V	E	FALSE	1.0235	0.0516377
20	V	V	FALSE	1	0.023317
21	V	L	FALSE	1.04785	0.0306932
21	V	F	FALSE	0.77728	0.0493616
21	V	P	FALSE	0.913691	0.0518119
21	V	T	FALSE	0.947876	0.0593576
21	V	G	FALSE	0.921763	0.0364877
21	V	S	FALSE	0.914652	0.0444976
21	V	K	FALSE	0.786041	0.0466855
21	V	D	FALSE	0.28443	0.0723267
21	V	I	FALSE	0.892378	0.0659182
21	V	A	FALSE	1.04435	0.0839221
21	V	R	FALSE	0.25236	0.0250539
21	V	*	TRUE	0.12133	0.0424505
21	V	N	FALSE	0.200179	0.0593333
21	V	Q	FALSE	0.426237	0.0764683
21	V	Y	FALSE	0.30488	0.0508412
21	V	H	FALSE	0.364268	0.0472685
21	V	M	FALSE	0.930477	0.0519849
21	V	W	FALSE	0.177431	0.0412397
21	V	C	FALSE	1.04786	0.0670307
21	V	E	FALSE	0.134873	0.0801807
21	V	V	FALSE	1	0.023317
22	D	G	FALSE	1.01077	0.0367158
22	D	S	FALSE	0.937488	0.0546645
22	D	V	FALSE	1.03285	0.0442571
22	D	R	FALSE	1.02975	0.0320066
22	D	E	FALSE	0.973404	0.0539897
22	D	T	FALSE	1.11036	0.0836874
22	D	W	FALSE	1.00208	0.0841564
22	D	Y	FALSE	1.00517	0.0633862
22	D	K	FALSE	0.909793	0.0449054
22	D	N	FALSE	1.04514	0.0887871
22	D	P	FALSE	0.886414	0.0643115
22	D	*	TRUE	0.155908	0.0605288
22	D	Q	FALSE	0.916719	0.0509756
22	D	A	FALSE	0.941414	0.0727876
22	D	L	FALSE	1.00352	0.054985
22	D	C	FALSE	1.00701	0.0639977
22	D	M	FALSE	0.994096	0.0465397
22	D	I	FALSE	0.957422	0.105019
22	D	H	FALSE	0.987432	0.145553
22	D	F	FALSE	1.04591	0.0608959
22	D	D	FALSE	1	0.023317
23	M	F	FALSE	0.856805	0.0676268
23	M	*	TRUE	0.2049	0.0549518
23	M	Q	FALSE	0.947444	0.045585
23	M	L	FALSE	0.98957	0.0493452
23	M	E	FALSE	0.95777	0.097236
23	M	I	FALSE	0.981499	0.051038
23	M	G	FALSE	1.01985	0.065868
23	M	S	FALSE	0.990592	0.0475308
23	M	K	FALSE	0.894562	0.054755
23	M	H	FALSE	0.876789	0.214436
23	M	W	FALSE	0.961034	0.126694
23	M	R	FALSE	0.967754	0.0499266
23	M	Y	FALSE	0.889063	0.0522571
23	M	N	FALSE	1.07969	0.183191
23	M	C	FALSE	0.975978	0.0612282
23	M	T	FALSE	1.0381	0.0583289
23	M	P	FALSE	1.01447	0.0456536
23	M	V	FALSE	1.03328	0.102424
23	M	A	FALSE	1.15962	0.0821927
23	M	D	FALSE	0.774296	0.0992713
23	M	M	FALSE	1	0.023317
24	S	Y	FALSE	0.925389	0.0858469
24	S	V	FALSE	0.784848	0.0612287
24	S	P	FALSE	0.581514	0.0417596
24	S	T	FALSE	0.869917	0.0535428
24	S	N	FALSE	0.958883	0.0911935
24	S	L	FALSE	0.965496	0.0594029
24	S	C	FALSE	1.02529	0.0812196
24	S	G	FALSE	0.78843	0.101731
24	S	Q	FALSE	0.97259	0.140339
24	S	M	FALSE	0.858786	0.149258
24	S	I	FALSE	0.67042	0.190087
24	S	R	FALSE	0.982349	0.0539703
24	S	F	FALSE	0.93633	0.0784341
24	S	W	FALSE	1.04111	0.0811731
24	S	*	TRUE	0.14949	0.0540072
24	S	A	FALSE	0.965437	0.0615295
24	S	K	FALSE	0.837981	0.285962
24	S	D	FALSE	0.336252	0.407921
24	S	E	FALSE	0.868028	0.0911132
24	S	H	FALSE	0.907403	0.085176
24	S	S	FALSE	1	0.023317
25	M	K	FALSE	0.807023	0.0781836
25	M	V	FALSE	0.960632	0.0827922
25	M	I	FALSE	0.936768	0.0484535
25	M	C	FALSE	1.16853	0.0926754
25	M	G	FALSE	1.00549	0.138632
25	M	R	FALSE	0.933788	0.0996733
25	M	Y	FALSE	0.945633	0.0495186
25	M	S	FALSE	0.934	0.101107
25	M	F	FALSE	1.02626	0.0994822
25	M	D	FALSE	1.17388	0.178209
25	M	L	FALSE	0.907912	0.0539333
25	M	A	FALSE	1.08143	0.116516
25	M	P	FALSE	0.655527	0.0527299
25	M	*	TRUE	0.160324	0.0990973
25	M	W	FALSE	0.984866	0.133153
25	M	N	FALSE	0.759585	0.0918225
25	M	Q	FALSE	0.574284	0.578945
25	M	M	FALSE	1	0.023317
26	T	N	FALSE	0.975665	0.0774989
26	T	M	FALSE	0.702688	0.214841
26	T	I	FALSE	0.984604	0.0445799
26	T	L	FALSE	0.853178	0.0812254
26	T	H	FALSE	0.982064	0.141298
26	T	R	FALSE	1.01014	0.0577367
26	T	Q	FALSE	1.07587	0.0688364
26	T	W	FALSE	1.07736	0.588008
26	T	K	FALSE	1.00522	0.0562999
26	T	G	FALSE	0.892513	0.0479151
26	T	S	FALSE	0.704052	0.0433108
26	T	V	FALSE	0.889224	0.124395
26	T	P	FALSE	0.97495	0.0911271
26	T	*	TRUE	0.130471	0.0444507
26	T	F	FALSE	0.887082	0.151199
26	T	Y	FALSE	1.00112	0.0752414
26	T	A	FALSE	1.04765	0.0585355
26	T	C	FALSE	0.919924	0.117153
26	T	E	FALSE	1.11054	0.164702
26	T	D	FALSE	1.03076	0.0568284
26	T	T	FALSE	1	0.023317
27	Y	F	FALSE	0.817841	0.162252
27	Y	V	FALSE	0.292178	0.0350483
27	Y	S	FALSE	0.19798	0.0621309
27	Y	R	FALSE	0.22502	0.0542678
27	Y	T	FALSE	0.254299	0.0520272
27	Y	Q	FALSE	0.408133	0.0671379
27	Y	K	FALSE	0.320048	0.0510572
27	Y	P	FALSE	0.301896	0.0827307
27	Y	G	FALSE	0.150557	0.0525353
27	Y	D	FALSE	0.297401	0.0713945
27	Y	M	FALSE	0.837177	0.10489
27	Y	A	FALSE	0.272744	0.0406293
27	Y	L	FALSE	0.966172	0.137349
27	Y	E	FALSE	0.046272	0.106619
27	Y	H	FALSE	0.35972	0.0623494
27	Y	I	FALSE	0.638375	0.0725617
27	Y	*	TRUE	0.0588823	0.135172
27	Y	W	FALSE	0.774987	0.0790155
27	Y	C	FALSE	0.2493	0.129009
27	Y	N	FALSE	0.25539	0.0718041
27	Y	Y	FALSE	1	0.023317
28	G	L	FALSE	0.850172	0.0350868
28	G	M	FALSE	0.982357	0.131066
28	G	E	FALSE	0.826682	0.127474
28	G	N	FALSE	0.917999	0.127262
28	G	R	FALSE	0.639356	0.0748245
28	G	P	FALSE	0.31817	0.0654597
28	G	S	FALSE	0.879302	0.0437878
28	G	K	FALSE	0.897141	0.0495733
28	G	T	FALSE	0.318167	0.0569077
28	G	Y	FALSE	0.966451	0.0481054
28	G	W	FALSE	0.918215	0.0736807
28	G	A	FALSE	0.701502	0.0317646
28	G	V	FALSE	0.55336	0.0419373
28	G	F	FALSE	0.963887	0.07991
28	G	*	TRUE	0.178001	0.055469
28	G	Q	FALSE	1.00906	0.0689749
28	G	D	FALSE	0.904387	0.056859
28	G	I	FALSE	0.41526	0.0671763
28	G	H	FALSE	0.945546	0.0540996
28	G	C	FALSE	1.08108	0.132866
28	G	G	FALSE	1	0.023317
29	Q	R	FALSE	0.914456	0.211376
29	Q	V	FALSE	0.983326	0.0409389
29	Q	P	FALSE	0.805953	0.0540515
29	Q	A	FALSE	1.0425	0.0867207
29	Q	L	FALSE	1.01407	0.045645
29	Q	T	FALSE	0.932898	0.101157
29	Q	F	FALSE	0.533205	0.0483951
29	Q	*	TRUE	0.0523311	0.0512954
29	Q	H	FALSE	1.09398	0.0649852
29	Q	E	FALSE	0.975864	0.0623582
29	Q	D	FALSE	0.934357	0.0516476
29	Q	N	FALSE	0.540457	0.225165
29	Q	K	FALSE	0.925754	0.111201
29	Q	C	FALSE	1.03108	0.102671
29	Q	I	FALSE	1.02061	0.132987
29	Q	G	FALSE	0.75245	0.0884208
29	Q	S	FALSE	0.888492	0.0547128
29	Q	M	FALSE	0.685404	0.237963
29	Q	W	FALSE	0.948168	0.152845
29	Q	Q	FALSE	1	0.023317
30	Q	T	FALSE	1.01468	0.0663737
30	Q	S	FALSE	0.988322	0.0455628
30	Q	N	FALSE	1.01482	0.0479316
30	Q	C	FALSE	0.994253	0.0812855
30	Q	E	FALSE	0.878302	0.0568985
30	Q	R	FALSE	0.969573	0.0488032
30	Q	M	FALSE	1.07813	0.0755861
30	Q	I	FALSE	1.05927	0.0784112
30	Q	G	FALSE	0.812573	0.0814941
30	Q	K	FALSE	0.989824	0.0516135
30	Q	D	FALSE	0.713095	0.135829
30	Q	Y	FALSE	0.99521	0.0519825
30	Q	L	FALSE	1.00938	0.0357297
30	Q	P	FALSE	0.462533	0.0704671
30	Q	A	FALSE	0.93189	0.0512713
30	Q	H	FALSE	0.524213	0.0913802
30	Q	W	FALSE	1.01941	0.0883842
30	Q	F	FALSE	1.04847	0.0590364
30	Q	*	TRUE	0.0176737	0.0836116
30	Q	V	FALSE	0.914933	0.0702633
30	Q	Q	FALSE	1	0.023317
31	F	V	FALSE	0.699304	0.0845058
31	F	Q	FALSE	0.945725	0.112948
31	F	Y	FALSE	0.830659	0.0624192
31	F	M	FALSE	0.982665	0.160357
31	F	T	FALSE	1.06021	0.0723584
31	F	P	FALSE	0.151841	0.0642526
31	F	A	FALSE	0.841162	0.063735
31	F	G	FALSE	0.760727	0.0424773
31	F	N	FALSE	0.798023	0.119232
31	F	R	FALSE	0.748747	0.0838505
31	F	D	FALSE	0.263325	0.11487
31	F	L	FALSE	0.90625	0.038608
31	F	I	FALSE	0.909364	0.0703591
31	F	E	FALSE	0.550552	0.0820903
31	F	H	FALSE	1.09517	0.291102
31	F	C	FALSE	0.924998	0.121206
31	F	S	FALSE	0.852371	0.0505261
31	F	W	FALSE	1.04755	0.24455
31	F	F	FALSE	1	0.023317
32	G	L	FALSE	0.271446	0.0486572
32	G	T	FALSE	0.294435	0.0576735
32	G	E	FALSE	0.292677	0.0576965
32	G	F	FALSE	0.230504	0.042387
32	G	A	FALSE	0.368707	0.0462724
32	G	V	FALSE	0.288818	0.0410427
32	G	D	FALSE	0.32809	0.0569403
32	G	*	TRUE	0.199621	0.0629937
32	G	N	FALSE	0.232048	0.0592498
32	G	I	FALSE	0.158796	0.0587156
32	G	C	FALSE	0.261491	0.0442643
32	G	S	FALSE	0.335993	0.0377274
32	G	K	FALSE	0.319132	0.0755566
32	G	Q	FALSE	0.28352	0.0582246
32	G	H	FALSE	0.22554	0.0931247
32	G	M	FALSE	0.17877	0.0482783
32	G	P	FALSE	0.387977	0.0814422
32	G	R	FALSE	0.288534	0.115313
32	G	W	FALSE	0.335045	0.0559249
32	G	Y	FALSE	0.207302	0.0682597
32	G	G	FALSE	1	0.023317
33	P	I	FALSE	1.29584	0.315373
33	P	T	FALSE	0.974201	0.0477542
33	P	L	FALSE	0.897778	0.0667619
33	P	S	FALSE	0.978341	0.0471992
33	P	R	FALSE	0.930529	0.0744383
33	P	W	FALSE	1.02103	0.198303
33	P	E	FALSE	0.950398	0.170668
33	P	C	FALSE	0.981766	0.156263
33	P	K	FALSE	0.954333	0.101093
33	P	H	FALSE	0.963602	0.0764115
33	P	*	TRUE	0.0255908	0.0980402
33	P	A	FALSE	0.681247	0.156003
33	P	G	FALSE	0.932706	0.0909759
33	P	Q	FALSE	1.02139	0.140632
33	P	V	FALSE	0.844775	0.0956841
33	P	F	FALSE	0.95667	0.168835
33	P	N	FALSE	0.940546	0.0980917
33	P	D	FALSE	0.882436	0.111181
33	P	M	FALSE	0.593511	0.504272
33	P	Y	FALSE	0.846295	0.069485
33	P	P	FALSE	1	0.023317
34	T	F	FALSE	0.564392	0.127402
34	T	H	FALSE	0.612734	0.533118
34	T	Y	FALSE	0.342618	0.0567289
34	T	M	FALSE	0.905215	0.100572
34	T	V	FALSE	0.431837	0.386613
34	T	R	FALSE	0.343526	0.111174
34	T	L	FALSE	0.889407	0.0698736
34	T	K	FALSE	0.247878	0.0888692
34	T	S	FALSE	0.847808	0.0630906
34	T	*	TRUE	-0.0626926	0.0923763
34	T	N	FALSE	0.291502	0.0684788
34	T	Q	FALSE	0.299887	0.0525208
34	T	A	FALSE	0.612647	0.18016
34	T	W	FALSE	0.443378	0.125259
34	T	G	FALSE	0.769087	0.0979833
34	T	I	FALSE	0.765827	0.239468
34	T	P	FALSE	-0.0169611	0.864466
34	T	T	FALSE	1	0.023317
35	Y	S	FALSE	0.522277	0.0391747
35	Y	G	FALSE	0.372926	0.042443
35	Y	R	FALSE	0.428344	0.0394001
35	Y	P	FALSE	0.156586	0.0744736
35	Y	F	FALSE	1.06544	0.0536728
35	Y	I	FALSE	0.419238	0.0638338
35	Y	N	FALSE	0.561698	0.0620594
35	Y	M	FALSE	0.518903	0.0883834
35	Y	C	FALSE	0.547254	0.060115
35	Y	*	TRUE	0.0225604	0.0599694
35	Y	A	FALSE	0.437141	0.0555231
35	Y	L	FALSE	0.45193	0.0408186
35	Y	Q	FALSE	0.290547	0.0912634
35	Y	V	FALSE	0.421998	0.0510925
35	Y	T	FALSE	0.479034	0.0449716
35	Y	D	FALSE	0.424736	0.0710378
35	Y	K	FALSE	0.292201	0.0598417
35	Y	H	FALSE	0.983848	0.0750204
35	Y	E	FALSE	0.165125	0.0772398
35	Y	W	FALSE	1.02025	0.116412
35	Y	Y	FALSE	1	0.023317
36	L	P	FALSE	0.255888	0.0228428
36	L	*	TRUE	0.0715986	0.0345651
36	L	R	FALSE	0.951994	0.023616
36	L	G	FALSE	0.857523	0.0255648
36	L	Y	FALSE	0.998043	0.0329759
36	L	T	FALSE	0.955795	0.0255508
36	L	S	FALSE	0.999539	0.0223712
36	L	W	FALSE	0.962795	0.0376994
36	L	I	FALSE	1.04142	0.0385213
36	L	C	FALSE	0.976737	0.0381903
36	L	A	FALSE	0.965567	0.0236951
36	L	H	FALSE	1.00251	0.0373199
36	L	M	FALSE	1.01119	0.0472423
36	L	N	FALSE	0.961971	0.0335087
36	L	V	FALSE	1.01656	0.0296428
36	L	D	FALSE	1.01919	0.0345173
36	L	F	FALSE	0.967077	0.0351508
36	L	Q	FALSE	0.985904	0.046884
36	L	E	FALSE	0.931518	0.0509584
36	L	K	FALSE	0.946818	0.0354727
36	L	L	FALSE	1	0.023317
37	D	T	FALSE	0.948619	0.0272951
37	D	R	FALSE	0.955642	0.0191156
37	D	H	FALSE	0.915236	0.0387987
37	D	Q	FALSE	1.02337	0.0387959
37	D	S	FALSE	0.999311	0.0225186
37	D	L	FALSE	0.971962	0.0210884
37	D	Y	FALSE	0.895915	0.0294257
37	D	I	FALSE	0.94389	0.0323446
37	D	F	FALSE	0.989739	0.0333266
37	D	P	FALSE	0.807109	0.0258207
37	D	K	FALSE	0.98653	0.0328691
37	D	C	FALSE	0.957649	0.0378386
37	D	W	FALSE	0.949877	0.0347206
37	D	N	FALSE	0.982301	0.029907
37	D	A	FALSE	0.976116	0.0289934
37	D	*	TRUE	0.129742	0.0335837
37	D	G	FALSE	0.974296	0.026746
37	D	M	FALSE	1.00648	0.0337926
37	D	E	FALSE	1.01743	0.0381255
37	D	V	FALSE	0.983382	0.0338218
37	D	D	FALSE	1	0.023317
38	G	L	FALSE	0.834085	0.021809
38	G	Y	FALSE	0.977516	0.0399701
38	G	F	FALSE	0.967167	0.0478952
38	G	N	FALSE	0.955749	0.0447395
38	G	K	FALSE	0.423076	0.042665
38	G	I	FALSE	0.810543	0.0336862
38	G	S	FALSE	1.02935	0.0254607
38	G	E	FALSE	0.930052	0.0419927
38	G	T	FALSE	0.980348	0.0291265
38	G	*	TRUE	0.0695252	0.030328
38	G	P	FALSE	0.30358	0.0332152
38	G	Q	FALSE	0.940386	0.0412602
38	G	R	FALSE	0.524449	0.0243775
38	G	C	FALSE	0.980076	0.0579717
38	G	A	FALSE	1.0641	0.039122
38	G	H	FALSE	0.991039	0.0534165
38	G	V	FALSE	0.888452	0.0266759
38	G	M	FALSE	0.928137	0.033066
38	G	W	FALSE	0.925376	0.0484629
38	G	D	FALSE	0.92339	0.0461568
38	G	G	FALSE	1	0.023317
39	A	F	FALSE	0.938555	0.0474045
39	A	I	FALSE	0.927425	0.0428148
39	A	N	FALSE	1.10963	0.0559134
39	A	M	FALSE	0.971829	0.0526997
39	A	W	FALSE	0.961223	0.0469979
39	A	S	FALSE	0.980515	0.0297191
39	A	V	FALSE	0.976107	0.0322166
39	A	Q	FALSE	1.01192	0.0485904
39	A	G	FALSE	1.02965	0.033652
39	A	*	TRUE	-0.124706	0.0455967
39	A	T	FALSE	1.03665	0.0603467
39	A	C	FALSE	0.910116	0.103049
39	A	D	FALSE	0.903028	0.0511472
39	A	K	FALSE	1.04313	0.0422608
39	A	R	FALSE	0.930934	0.0347321
39	A	L	FALSE	1.00196	0.0266153
39	A	H	FALSE	0.990786	0.0480299
39	A	E	FALSE	0.878765	0.048781
39	A	P	FALSE	0.87597	0.0495855
39	A	Y	FALSE	1.01321	0.0394153
39	A	A	FALSE	1	0.023317
40	D	T	FALSE	0.967294	0.0438091
40	D	S	FALSE	0.956952	0.030169
40	D	Q	FALSE	1.05478	0.0743933
40	D	C	FALSE	1.08092	0.0597526
40	D	R	FALSE	0.791873	0.029977
40	D	W	FALSE	0.642434	0.0401432
40	D	Y	FALSE	0.83699	0.0296724
40	D	I	FALSE	0.952328	0.043374
40	D	P	FALSE	0.994675	0.0383808
40	D	K	FALSE	0.926713	0.0464966
40	D	F	FALSE	0.668447	0.0371183
40	D	H	FALSE	0.879836	0.0464137
40	D	L	FALSE	0.993186	0.0269252
40	D	E	FALSE	0.678847	0.064706
40	D	N	FALSE	1.0457	0.0531085
40	D	G	FALSE	0.723173	0.118855
40	D	*	TRUE	-0.0086632	0.0292074
40	D	M	FALSE	0.947706	0.0423467
40	D	A	FALSE	1.0254	0.0414187
40	D	V	FALSE	1.0083	0.0700879
40	D	D	FALSE	1	0.023317
41	V	Q	FALSE	0.973318	0.0404181
41	V	R	FALSE	0.703944	0.030162
41	V	L	FALSE	0.98921	0.0322893
41	V	A	FALSE	0.955949	0.0319719
41	V	K	FALSE	0.910858	0.0554862
41	V	N	FALSE	0.911998	0.059731
41	V	T	FALSE	0.944288	0.0305001
41	V	G	FALSE	0.451927	0.0422643
41	V	S	FALSE	0.902021	0.0313533
41	V	*	TRUE	0.0235162	0.0444316
41	V	C	FALSE	1.00777	0.0515135
41	V	P	FALSE	0.229841	0.0509825
41	V	D	FALSE	0.410737	0.0435231
41	V	Y	FALSE	1.05416	0.0502174
41	V	F	FALSE	1.09625	0.0470596
41	V	M	FALSE	0.950315	0.0478739
41	V	H	FALSE	1.04057	0.0692665
41	V	W	FALSE	0.978417	0.0437985
41	V	E	FALSE	0.809197	0.0556257
41	V	I	FALSE	0.997915	0.0518246
41	V	V	FALSE	1	0.023317
42	T	V	FALSE	0.807204	0.0458157
42	T	K	FALSE	0.922733	0.0511687
42	T	I	FALSE	0.730464	0.0887271
42	T	G	FALSE	1.07958	0.06679
42	T	Q	FALSE	1.11827	0.0816278
42	T	N	FALSE	0.907575	0.0426741
42	T	R	FALSE	0.959197	0.0502229
42	T	E	FALSE	1.04323	0.105376
42	T	L	FALSE	0.678182	0.0386514
42	T	S	FALSE	0.984792	0.0490146
42	T	H	FALSE	0.979915	0.0510679
42	T	M	FALSE	0.96199	0.0514564
42	T	C	FALSE	1.02128	0.121819
42	T	A	FALSE	1.00465	0.0517783
42	T	W	FALSE	0.649214	0.0652152
42	T	*	TRUE	0.0651539	0.0366742
42	T	Y	FALSE	0.919709	0.0761331
42	T	D	FALSE	0.889522	0.0413713
42	T	P	FALSE	0.281511	0.0425335
42	T	F	FALSE	0.941786	0.0472416
42	T	T	FALSE	1	0.023317
43	K	A	FALSE	0.612665	0.236888
43	K	P	FALSE	1.03483	0.0582422
43	K	L	FALSE	0.924914	0.0429118
43	K	T	FALSE	0.982338	0.0556759
43	K	S	FALSE	1.00351	0.0406855
43	K	G	FALSE	0.906559	0.0715737
43	K	V	FALSE	1.01855	0.0525522
43	K	F	FALSE	0.950005	0.0648748
43	K	N	FALSE	1.01889	0.0722546
43	K	R	FALSE	0.971286	0.0450305
43	K	H	FALSE	0.98	0.130144
43	K	Y	FALSE	1.05644	0.195949
43	K	*	TRUE	0.249929	0.060708
43	K	E	FALSE	1.02116	0.0597932
43	K	W	FALSE	1.05149	0.156632
43	K	Q	FALSE	1.08348	0.0875466
43	K	M	FALSE	1.07159	0.0747253
43	K	I	FALSE	1.00685	0.19314
43	K	C	FALSE	0.735691	0.152523
43	K	K	FALSE	1	0.023317
44	I	L	FALSE	0.955494	0.0262072
44	I	G	FALSE	0.989645	0.0621115
44	I	T	FALSE	0.999835	0.052261
44	I	R	FALSE	0.996821	0.0421996
44	I	Q	FALSE	0.922878	0.0480646
44	I	C	FALSE	1.06758	0.0945326
44	I	*	TRUE	0.0486903	0.0398752
44	I	V	FALSE	1.01249	0.0451668
44	I	W	FALSE	1.1546	0.110972
44	I	Y	FALSE	0.995933	0.0638744
44	I	D	FALSE	0.978717	0.0465796
44	I	M	FALSE	1.00152	0.040203
44	I	A	FALSE	0.985569	0.052124
44	I	P	FALSE	0.242784	0.0717245
44	I	N	FALSE	0.947702	0.108348
44	I	E	FALSE	0.980886	0.041037
44	I	F	FALSE	1.08629	0.0693391
44	I	S	FALSE	1.0315	0.0412094
44	I	K	FALSE	1.05896	0.118398
44	I	H	FALSE	0.564265	0.138773
44	I	I	FALSE	1	0.023317
45	K	A	FALSE	0.984394	0.0494452
45	K	T	FALSE	0.984111	0.144692
45	K	P	FALSE	1.01085	0.0368331
45	K	S	FALSE	1.02102	0.0475494
45	K	I	FALSE	0.89871	0.0632743
45	K	R	FALSE	0.992087	0.0308759
45	K	Y	FALSE	1.0213	0.0530809
45	K	L	FALSE	0.963772	0.0565063
45	K	Q	FALSE	1.11538	0.151906
45	K	F	FALSE	0.99426	0.0548616
45	K	V	FALSE	0.925663	0.092574
45	K	*	TRUE	0.0732751	0.0501842
45	K	H	FALSE	0.845372	0.10189
45	K	G	FALSE	0.926958	0.0360263
45	K	C	FALSE	0.982701	0.0504624
45	K	N	FALSE	0.846682	0.0541581
45	K	W	FALSE	1.03979	0.0753939
45	K	D	FALSE	1.04542	0.135191
45	K	M	FALSE	0.760613	0.215244
45	K	E	FALSE	0.989851	0.114019
45	K	K	FALSE	1	0.023317
46	P	I	FALSE	0.665347	0.0551116
46	P	A	FALSE	0.975672	0.034833
46	P	F	FALSE	0.408097	0.0552156
46	P	S	FALSE	0.648311	0.0279324
46	P	L	FALSE	0.249199	0.0247489
46	P	R	FALSE	0.268732	0.0231343
46	P	*	TRUE	-0.0504367	0.0330005
46	P	T	FALSE	0.417898	0.026308
46	P	M	FALSE	0.290059	0.043392
46	P	N	FALSE	0.323697	0.0620363
46	P	Q	FALSE	0.232027	0.0358303
46	P	K	FALSE	0.291951	0.0456191
46	P	V	FALSE	0.890965	0.0278757
46	P	E	FALSE	0.386966	0.0375844
46	P	G	FALSE	0.882276	0.0381021
46	P	C	FALSE	0.826764	0.0377994
46	P	Y	FALSE	0.440437	0.0550158
46	P	W	FALSE	0.231965	0.0398546
46	P	D	FALSE	0.214829	0.060056
46	P	H	FALSE	0.131529	0.0923628
46	P	P	FALSE	1	0.023317
47	H	G	FALSE	0.978799	0.0467563
47	H	C	FALSE	0.996684	0.0859327
47	H	L	FALSE	1.04173	0.0340667
47	H	Y	FALSE	1.05877	0.1117
47	H	D	FALSE	1.08076	0.0480423
47	H	T	FALSE	0.835145	0.102252
47	H	W	FALSE	0.99509	0.0779497
47	H	P	FALSE	0.930514	0.0509557
47	H	F	FALSE	0.972893	0.0771389
47	H	R	FALSE	0.940707	0.0272768
47	H	*	TRUE	-0.01243	0.0354368
47	H	V	FALSE	0.965177	0.0349634
47	H	S	FALSE	0.912532	0.0413601
47	H	Q	FALSE	0.880425	0.123505
47	H	A	FALSE	1.0566	0.0423469
47	H	I	FALSE	1.06373	0.0515621
47	H	E	FALSE	1.06701	0.0633612
47	H	M	FALSE	1.01107	0.0479134
47	H	N	FALSE	1.00494	0.0955618
47	H	K	FALSE	0.973474	0.0969647
47	H	H	FALSE	1	0.023317
48	N	V	FALSE	0.990046	0.0614467
48	N	P	FALSE	1.00415	0.0412226
48	N	R	FALSE	0.981809	0.0330345
48	N	E	FALSE	1.06768	0.0810604
48	N	Y	FALSE	0.934232	0.0462172
48	N	A	FALSE	0.958077	0.0510263
48	N	*	TRUE	-0.0644433	0.042256
48	N	L	FALSE	1.02915	0.0349183
48	N	G	FALSE	0.825671	0.0551971
48	N	I	FALSE	1.07195	0.07303
48	N	Q	FALSE	0.735834	0.153491
48	N	S	FALSE	1.03362	0.0319083
48	N	D	FALSE	0.995164	0.0507339
48	N	F	FALSE	1.09053	0.0794179
48	N	W	FALSE	0.741237	0.168437
48	N	T	FALSE	0.974561	0.0490445
48	N	C	FALSE	1.01122	0.0780792
48	N	K	FALSE	1.1048	0.0607789
48	N	M	FALSE	1.04066	0.0947937
48	N	H	FALSE	0.992556	0.0911756
48	N	N	FALSE	1	0.023317
49	S	P	FALSE	0.841155	0.0879915
49	S	L	FALSE	0.951374	0.0382681
49	S	I	FALSE	1.04927	0.0509691
49	S	R	FALSE	0.965115	0.0339225
49	S	T	FALSE	1.01205	0.0431694
49	S	D	FALSE	0.956786	0.0502208
49	S	A	FALSE	0.928717	0.0437756
49	S	G	FALSE	0.984711	0.0375823
49	S	V	FALSE	0.979764	0.0382268
49	S	*	TRUE	0.0502614	0.0670027
49	S	W	FALSE	0.949992	0.0673546
49	S	Y	FALSE	0.972541	0.0528482
49	S	N	FALSE	1.00416	0.0406307
49	S	E	FALSE	1.02094	0.108144
49	S	F	FALSE	1.03784	0.0832852
49	S	H	FALSE	0.974409	0.0754187
49	S	C	FALSE	1.12152	0.0938447
49	S	M	FALSE	1.0018	0.0427831
49	S	K	FALSE	0.988205	0.0513435
49	S	Q	FALSE	0.981395	0.0716623
49	S	S	FALSE	1	0.023317
50	H	*	TRUE	0.103182	0.0454312
50	H	M	FALSE	0.904675	0.0426388
50	H	K	FALSE	0.357214	0.045721
50	H	F	FALSE	0.597898	0.0702391
50	H	W	FALSE	0.629145	0.0444551
50	H	T	FALSE	0.22991	0.0308806
50	H	I	FALSE	0.332293	0.0467377
50	H	L	FALSE	0.471732	0.0307516
50	H	A	FALSE	0.836642	0.0411204
50	H	P	FALSE	0.206611	0.0326404
50	H	D	FALSE	0.97899	0.0509558
50	H	Q	FALSE	0.925189	0.0501956
50	H	S	FALSE	0.679287	0.0295448
50	H	C	FALSE	0.815383	0.0569874
50	H	N	FALSE	0.918753	0.0349758
50	H	R	FALSE	0.28677	0.0318903
50	H	G	FALSE	0.394431	0.0305125
50	H	E	FALSE	0.980225	0.0692184
50	H	V	FALSE	0.677531	0.0283159
50	H	Y	FALSE	0.607777	0.0441636
50	H	H	FALSE	1	0.023317
51	E	V	FALSE	1.02478	0.0474455
51	E	A	FALSE	0.98772	0.0325416
51	E	R	FALSE	0.978326	0.0262692
51	E	F	FALSE	0.970269	0.0351148
51	E	G	FALSE	0.930725	0.0368164
51	E	N	FALSE	0.998187	0.0461618
51	E	Q	FALSE	1.00113	0.050905
51	E	T	FALSE	1.04104	0.038114
51	E	M	FALSE	0.983351	0.0341007
51	E	P	FALSE	0.930747	0.0382675
51	E	C	FALSE	0.966349	0.0452746
51	E	I	FALSE	1.02374	0.0381838
51	E	L	FALSE	1.00567	0.024312
51	E	H	FALSE	0.977465	0.0450885
51	E	*	TRUE	-0.0306427	0.0282968
51	E	D	FALSE	0.950246	0.0436836
51	E	W	FALSE	1.04329	0.0402389
51	E	S	FALSE	0.966895	0.0233376
51	E	Y	FALSE	0.945125	0.0472154
51	E	K	FALSE	0.915756	0.0518989
51	E	E	FALSE	1	0.023317
52	G	E	FALSE	1.02778	0.0550081
52	G	K	FALSE	0.939885	0.0421784
52	G	V	FALSE	0.777166	0.0331845
52	G	C	FALSE	0.947948	0.0368287
52	G	S	FALSE	0.930633	0.0257194
52	G	Q	FALSE	0.979365	0.0530685
52	G	D	FALSE	0.915543	0.0457115
52	G	T	FALSE	0.888537	0.0483428
52	G	L	FALSE	0.972318	0.028634
52	G	R	FALSE	1.00228	0.0367818
52	G	F	FALSE	0.959845	0.0407215
52	G	M	FALSE	1.07311	0.0480313
52	G	P	FALSE	0.331302	0.0337269
52	G	H	FALSE	1.12181	0.0749707
52	G	A	FALSE	0.985046	0.0361722
52	G	N	FALSE	1.12917	0.10658
52	G	*	TRUE	-0.0359755	0.0299038
52	G	I	FALSE	0.766467	0.0507258
52	G	W	FALSE	0.947148	0.0560286
52	G	Y	FALSE	0.963401	0.048155
52	G	G	FALSE	1	0.023317
53	K	L	FALSE	1.05057	0.032532
53	K	C	FALSE	0.986118	0.0420653
53	K	P	FALSE	0.264728	0.0324245
53	K	S	FALSE	0.952473	0.0340835
53	K	F	FALSE	1.01877	0.0445681
53	K	D	FALSE	0.970654	0.0612982
53	K	W	FALSE	0.985131	0.0421588
53	K	A	FALSE	1.0443	0.0393652
53	K	*	TRUE	0.0125541	0.0296698
53	K	Q	FALSE	1.01738	0.0464542
53	K	R	FALSE	0.988847	0.0378415
53	K	V	FALSE	0.997736	0.0626635
53	K	T	FALSE	0.97537	0.0429553
53	K	G	FALSE	0.919425	0.0312889
53	K	I	FALSE	1.0468	0.0420157
53	K	N	FALSE	1.05958	0.0544165
53	K	E	FALSE	0.988941	0.0563168
53	K	Y	FALSE	1.05562	0.0593523
53	K	H	FALSE	1.05446	0.056777
53	K	M	FALSE	1.00683	0.0681047
53	K	K	FALSE	1	0.023317
54	T	N	FALSE	0.79976	0.0773082
54	T	S	FALSE	1.00433	0.0277537
54	T	G	FALSE	0.708818	0.0501513
54	T	R	FALSE	0.970701	0.0330081
54	T	M	FALSE	1.00897	0.0525535
54	T	V	FALSE	1.03621	0.0449084
54	T	Y	FALSE	0.919414	0.0486039
54	T	E	FALSE	0.868328	0.0692264
54	T	A	FALSE	1.0413	0.0412298
54	T	P	FALSE	0.836878	0.0400369
54	T	F	FALSE	0.798708	0.0504597
54	T	Q	FALSE	0.844899	0.115269
54	T	L	FALSE	0.799638	0.0292238
54	T	C	FALSE	0.990476	0.0674315
54	T	*	TRUE	0.0700124	0.0871069
54	T	D	FALSE	0.389037	0.0481615
54	T	H	FALSE	1.05821	0.102751
54	T	K	FALSE	1.05955	0.0524537
54	T	W	FALSE	0.848659	0.0472111
54	T	I	FALSE	0.796764	0.0872672
54	T	T	FALSE	1	0.023317
55	F	W	FALSE	0.209561	0.0747938
55	F	S	FALSE	0.233156	0.027517
55	F	L	FALSE	0.918354	0.0325595
55	F	T	FALSE	0.378808	0.0497068
55	F	I	FALSE	0.887082	0.0874194
55	F	P	FALSE	0.2278	0.0544789
55	F	R	FALSE	0.218041	0.029052
55	F	M	FALSE	0.995255	0.0535553
55	F	A	FALSE	0.688247	0.0364637
55	F	*	TRUE	0.125084	0.0912227
55	F	Q	FALSE	0.277842	0.0453884
55	F	H	FALSE	0.346185	0.0812792
55	F	E	FALSE	0.195818	0.0759154
55	F	D	FALSE	0.332884	0.049989
55	F	V	FALSE	0.938825	0.0362595
55	F	G	FALSE	0.19791	0.0642089
55	F	N	FALSE	0.205924	0.0526368
55	F	Y	FALSE	0.883758	0.0718318
55	F	K	FALSE	0.238199	0.0357125
55	F	C	FALSE	0.838373	0.111511
55	F	F	FALSE	1	0.023317
56	Y	D	FALSE	0.470316	0.051507
56	Y	P	FALSE	0.204798	0.0377213
56	Y	R	FALSE	0.550339	0.0355069
56	Y	L	FALSE	0.970925	0.0313559
56	Y	S	FALSE	0.85375	0.0282609
56	Y	W	FALSE	0.938551	0.0874234
56	Y	N	FALSE	0.966947	0.0547895
56	Y	G	FALSE	0.731702	0.0553846
56	Y	T	FALSE	0.923295	0.0442583
56	Y	V	FALSE	1.01904	0.0367869
56	Y	M	FALSE	0.938897	0.050047
56	Y	C	FALSE	0.977713	0.0390439
56	Y	I	FALSE	0.947406	0.0460479
56	Y	H	FALSE	0.911081	0.0598362
56	Y	E	FALSE	0.563759	0.0674401
56	Y	K	FALSE	0.365603	0.0662691
56	Y	Q	FALSE	0.830862	0.0409735
56	Y	A	FALSE	0.876368	0.0340133
56	Y	*	TRUE	0.00590498	0.0492191
56	Y	F	FALSE	0.981859	0.0918741
56	Y	Y	FALSE	1	0.023317
57	V	S	FALSE	0.790951	0.0392088
57	V	W	FALSE	0.558135	0.0486256
57	V	N	FALSE	0.805849	0.0552378
57	V	L	FALSE	0.948094	0.0461481
57	V	F	FALSE	0.700406	0.158036
57	V	M	FALSE	0.88797	0.0433456
57	V	P	FALSE	0.365957	0.0314693
57	V	*	TRUE	-0.0156537	0.0435322
57	V	A	FALSE	0.757708	0.0396735
57	V	E	FALSE	0.401734	0.0612026
57	V	R	FALSE	0.851099	0.0359797
57	V	H	FALSE	0.639836	0.0691763
57	V	Y	FALSE	0.473694	0.0425272
57	V	T	FALSE	0.949469	0.0349596
57	V	Q	FALSE	0.741515	0.0809885
57	V	K	FALSE	0.910141	0.0494044
57	V	G	FALSE	0.403806	0.0680026
57	V	D	FALSE	0.206056	0.0737093
57	V	C	FALSE	0.91199	0.0535722
57	V	I	FALSE	0.911208	0.0665067
57	V	V	FALSE	1	0.023317
58	L	S	FALSE	1.01519	0.0585656
58	L	A	FALSE	0.94707	0.111423
58	L	V	FALSE	0.835224	0.103519
58	L	R	FALSE	0.927909	0.0616476
58	L	T	FALSE	1.05255	0.0333632
58	L	M	FALSE	1.00114	0.0847051
58	L	Q	FALSE	1.06937	0.0934049
58	L	E	FALSE	0.996702	0.0448938
58	L	C	FALSE	1.1428	0.179184
58	L	K	FALSE	1.00911	0.0588859
58	L	I	FALSE	0.878131	0.0775993
58	L	G	FALSE	0.907687	0.0478834
58	L	D	FALSE	0.663161	0.0968001
58	L	F	FALSE	1.05038	0.112123
58	L	W	FALSE	1.0659	0.278362
58	L	P	FALSE	0.713189	0.0674442
58	L	*	TRUE	-0.015342	0.0321927
58	L	N	FALSE	1.07125	0.062735
58	L	Y	FALSE	1.2354	0.256109
58	L	H	FALSE	1.16027	0.528041
58	L	L	FALSE	1	0.023317
59	P	T	FALSE	0.871391	0.0703312
59	P	C	FALSE	0.831452	0.086675
59	P	L	FALSE	0.831144	0.0534847
59	P	W	FALSE	0.890972	0.100109
59	P	I	FALSE	0.843097	0.0603149
59	P	G	FALSE	0.931635	0.0485746
59	P	K	FALSE	0.815395	0.177566
59	P	Y	FALSE	0.65962	0.0595526
59	P	R	FALSE	0.824107	0.0581043
59	P	A	FALSE	0.947983	0.0927236
59	P	S	FALSE	0.943277	0.0352867
59	P	*	TRUE	-0.0226889	0.0394972
59	P	V	FALSE	0.584446	0.081849
59	P	N	FALSE	0.714417	0.109509
59	P	M	FALSE	0.766424	0.0507633
59	P	D	FALSE	0.91784	0.225595
59	P	H	FALSE	0.828995	0.0863834
59	P	F	FALSE	0.599884	0.176289
59	P	E	FALSE	0.913009	0.0828482
59	P	Q	FALSE	0.812354	0.126122
59	P	P	FALSE	1	0.023317
60	N	V	FALSE	1.01814	0.0374316
60	N	S	FALSE	0.970124	0.0487802
60	N	A	FALSE	1.01241	0.0452803
60	N	E	FALSE	1.11312	0.107949
60	N	C	FALSE	0.998914	0.146621
60	N	R	FALSE	0.930141	0.0735535
60	N	Y	FALSE	0.91798	0.0591674
60	N	D	FALSE	0.83859	0.173991
60	N	P	FALSE	0.905758	0.0688195
60	N	Q	FALSE	0.975145	0.0890377
60	N	T	FALSE	1.01157	0.0425161
60	N	K	FALSE	0.992869	0.0430036
60	N	G	FALSE	0.990192	0.0820548
60	N	L	FALSE	0.963438	0.042974
60	N	F	FALSE	1.04606	0.13377
60	N	H	FALSE	1.01893	0.0541658
60	N	I	FALSE	0.782182	0.119004
60	N	M	FALSE	0.974777	0.0549467
60	N	*	TRUE	-0.0556075	0.0294583
60	N	W	FALSE	1.03035	0.0481288
60	N	N	FALSE	1	0.023317
61	D	G	FALSE	0.944941	0.108074
61	D	K	FALSE	1.01769	0.0523334
61	D	R	FALSE	0.939715	0.0433843
61	D	T	FALSE	0.984955	0.0435042
61	D	L	FALSE	0.947399	0.0405359
61	D	P	FALSE	0.794285	0.0318385
61	D	H	FALSE	0.885872	0.0847379
61	D	M	FALSE	0.912168	0.0501521
61	D	N	FALSE	0.964603	0.0842533
61	D	W	FALSE	0.849329	0.0937549
61	D	Q	FALSE	0.908238	0.0431919
61	D	F	FALSE	0.663671	0.0732358
61	D	Y	FALSE	0.80721	0.0587083
61	D	I	FALSE	0.985757	0.0654011
61	D	A	FALSE	0.883468	0.047405
61	D	S	FALSE	0.98174	0.0365452
61	D	E	FALSE	0.993327	0.0655747
61	D	V	FALSE	0.814668	0.0440853
61	D	C	FALSE	0.919497	0.15592
61	D	*	TRUE	-0.0285331	0.033424
61	D	D	FALSE	1	0.023317
62	D	S	FALSE	1.00721	0.106212
62	D	N	FALSE	0.970528	0.112155
62	D	M	FALSE	1.03516	0.0620654
62	D	T	FALSE	0.844891	0.0978929
62	D	I	FALSE	0.742338	0.0956894
62	D	*	TRUE	0.171753	0.076362
62	D	Y	FALSE	0.898468	0.0543914
62	D	L	FALSE	0.940235	0.0596949
62	D	F	FALSE	0.888272	0.073985
62	D	V	FALSE	0.87319	0.0527812
62	D	C	FALSE	0.932692	0.0628992
62	D	E	FALSE	1.04452	0.0753678
62	D	W	FALSE	0.805921	0.0585869
62	D	Q	FALSE	0.943586	0.112209
62	D	H	FALSE	0.988775	0.0926102
62	D	P	FALSE	0.959595	0.0937079
62	D	R	FALSE	0.859878	0.159391
62	D	G	FALSE	0.881517	0.106045
62	D	K	FALSE	0.85405	0.0893514
62	D	A	FALSE	0.866227	0.0956389
62	D	D	FALSE	1	0.023317
63	T	S	FALSE	1.0122	0.0366272
63	T	R	FALSE	0.997297	0.0320797
63	T	L	FALSE	0.99409	0.0450963
63	T	C	FALSE	0.998909	0.0824204
63	T	F	FALSE	0.998659	0.0514885
63	T	A	FALSE	0.941402	0.0479732
63	T	G	FALSE	1.02721	0.0412015
63	T	E	FALSE	1.06183	0.105657
63	T	Q	FALSE	1.04846	0.0797407
63	T	*	TRUE	-0.0446113	0.0338225
63	T	I	FALSE	0.86012	0.056369
63	T	M	FALSE	0.99027	0.139988
63	T	Y	FALSE	0.925174	0.0755487
63	T	D	FALSE	0.517033	0.272419
63	T	V	FALSE	0.958499	0.0335458
63	T	K	FALSE	1.04001	0.0646586
63	T	N	FALSE	0.95196	0.0475074
63	T	P	FALSE	0.987212	0.0402226
63	T	W	FALSE	0.963332	0.0631972
63	T	H	FALSE	0.952969	0.0567381
63	T	T	FALSE	1	0.023317
64	L	D	FALSE	0.840948	0.0792014
64	L	Y	FALSE	1.00124	0.0443221
64	L	C	FALSE	0.867211	0.086806
64	L	R	FALSE	0.941192	0.0694174
64	L	I	FALSE	0.808313	0.0520544
64	L	E	FALSE	0.792076	0.0784408
64	L	H	FALSE	0.920198	0.0715693
64	L	A	FALSE	0.973593	0.0396025
64	L	F	FALSE	0.996877	0.0463108
64	L	P	FALSE	0.556026	0.0562707
64	L	W	FALSE	0.768772	0.0557145
64	L	T	FALSE	1.02068	0.0530967
64	L	*	TRUE	0.176642	0.0735352
64	L	M	FALSE	0.824725	0.0853526
64	L	N	FALSE	1.01469	0.065449
64	L	S	FALSE	0.951729	0.0306152
64	L	K	FALSE	1.05514	0.0894708
64	L	G	FALSE	0.836684	0.0706388
64	L	V	FALSE	0.82219	0.116255
64	L	Q	FALSE	0.645735	0.149487
64	L	L	FALSE	1	0.023317
65	R	H	FALSE	1.00073	0.0754496
65	R	F	FALSE	1.01586	0.0408809
65	R	I	FALSE	0.991583	0.036181
65	R	A	FALSE	1.05958	0.0375737
65	R	G	FALSE	0.854494	0.0792217
65	R	M	FALSE	1.00514	0.052405
65	R	L	FALSE	0.998993	0.0285175
65	R	N	FALSE	1.09002	0.0689695
65	R	T	FALSE	0.988416	0.0588386
65	R	P	FALSE	0.906661	0.0477361
65	R	E	FALSE	1.03979	0.17175
65	R	S	FALSE	0.9459	0.0494649
65	R	Y	FALSE	0.942573	0.0497421
65	R	V	FALSE	0.980702	0.0709501
65	R	*	TRUE	-0.10999	0.0329797
65	R	K	FALSE	1.25184	0.139904
65	R	W	FALSE	0.912481	0.0427181
65	R	Q	FALSE	1.0191	0.0667109
65	R	D	FALSE	0.881675	0.0490077
65	R	C	FALSE	0.961194	0.0847368
65	R	R	FALSE	1	0.023317
66	V	Q	FALSE	1.00901	0.0388969
66	V	L	FALSE	1.00768	0.0350747
66	V	S	FALSE	1.06247	0.0477211
66	V	I	FALSE	1.04323	0.064165
66	V	F	FALSE	1.1198	0.0766808
66	V	N	FALSE	1.03229	0.0481632
66	V	A	FALSE	1.00551	0.0438852
66	V	H	FALSE	0.949606	0.0740051
66	V	R	FALSE	1.02066	0.0455539
66	V	M	FALSE	0.944754	0.105807
66	V	T	FALSE	1.00644	0.0401522
66	V	C	FALSE	0.863889	0.103121
66	V	E	FALSE	1.09499	0.146747
66	V	*	TRUE	0.110084	0.0518077
66	V	D	FALSE	0.91655	0.0698331
66	V	P	FALSE	0.871121	0.0447227
66	V	G	FALSE	0.908758	0.0508058
66	V	Y	FALSE	0.772593	0.104002
66	V	K	FALSE	1.02032	0.0795634
66	V	V	FALSE	1	0.023317
67	E	T	FALSE	0.938471	0.0352037
67	E	G	FALSE	0.722465	0.0619391
67	E	C	FALSE	0.892786	0.0669938
67	E	S	FALSE	0.879964	0.0580264
67	E	L	FALSE	0.78388	0.0379219
67	E	R	FALSE	0.911651	0.0410036
67	E	H	FALSE	0.937058	0.0516714
67	E	D	FALSE	0.890682	0.0676939
67	E	P	FALSE	0.774713	0.0503456
67	E	V	FALSE	0.720855	0.0479286
67	E	*	TRUE	-0.0208575	0.0435531
67	E	K	FALSE	0.926505	0.0621338
67	E	Q	FALSE	0.946773	0.0517989
67	E	A	FALSE	0.805882	0.0542053
67	E	N	FALSE	1.04035	0.125874
67	E	Y	FALSE	0.797625	0.0406795
67	E	M	FALSE	0.861654	0.0493172
67	E	I	FALSE	0.773665	0.0656622
67	E	F	FALSE	0.641623	0.0587559
67	E	W	FALSE	-0.24642	0.882531
67	E	E	FALSE	1	0.023317
68	A	L	FALSE	0.987133	0.0310966
68	A	P	FALSE	0.595983	0.0372133
68	A	R	FALSE	0.451415	0.0549702
68	A	T	FALSE	0.987462	0.0495314
68	A	*	TRUE	-0.00221036	0.0453993
68	A	H	FALSE	0.94065	0.127913
68	A	G	FALSE	0.775438	0.0376194
68	A	I	FALSE	0.915579	0.0682476
68	A	S	FALSE	0.962664	0.0602392
68	A	D	FALSE	0.909132	0.046391
68	A	V	FALSE	0.993696	0.0481197
68	A	M	FALSE	0.883622	0.0642315
68	A	K	FALSE	0.415094	0.123628
68	A	N	FALSE	0.696083	0.14629
68	A	Y	FALSE	0.815917	0.147872
68	A	C	FALSE	1.13086	0.127213
68	A	F	FALSE	0.980768	0.067411
68	A	Q	FALSE	1.09713	0.0501687
68	A	E	FALSE	0.98176	0.116603
68	A	W	FALSE	0.787619	0.0638442
68	A	A	FALSE	1	0.023317
69	F	Q	FALSE	1.11664	0.107476
69	F	W	FALSE	0.962003	0.0815668
69	F	*	TRUE	-0.0127048	0.0439754
69	F	N	FALSE	0.836917	0.11135
69	F	M	FALSE	1.10942	0.10869
69	F	C	FALSE	0.876543	0.0940289
69	F	L	FALSE	1.14874	0.0626198
69	F	S	FALSE	1.05146	0.0788194
69	F	P	FALSE	0.449486	0.0686321
69	F	D	FALSE	0.896923	0.0858125
69	F	H	FALSE	0.951346	0.0692705
69	F	I	FALSE	0.872618	0.0616921
69	F	G	FALSE	0.837551	0.10719
69	F	A	FALSE	1.11586	0.0943094
69	F	Y	FALSE	0.717515	0.143004
69	F	R	FALSE	1.052	0.100758
69	F	K	FALSE	1.02258	0.0732641
69	F	T	FALSE	0.87135	0.113178
69	F	E	FALSE	0.898507	0.117546
69	F	V	FALSE	0.923086	0.0430786
69	F	F	FALSE	1	0.023317
70	E	H	FALSE	0.802446	0.102335
70	E	V	FALSE	0.868046	0.0911548
70	E	*	TRUE	-0.0447322	0.0329738
70	E	N	FALSE	1.16168	0.108582
70	E	L	FALSE	0.92373	0.0852597
70	E	K	FALSE	0.941852	0.0775947
70	E	R	FALSE	1.0274	0.132057
70	E	P	FALSE	0.415159	0.0952578
70	E	I	FALSE	0.763125	0.103643
70	E	C	FALSE	0.926382	0.0661761
70	E	D	FALSE	0.91909	0.0465092
70	E	A	FALSE	0.807797	0.0890939
70	E	Y	FALSE	0.908216	0.0648009
70	E	F	FALSE	0.754279	0.0770939
70	E	Q	FALSE	0.921258	0.047217
70	E	G	FALSE	1.01817	0.0810226
70	E	W	FALSE	0.729523	0.0962056
70	E	M	FALSE	0.891393	0.0710114
70	E	T	FALSE	1.13252	0.0801162
70	E	S	FALSE	0.705997	0.231034
70	E	E	FALSE	1	0.023317
71	Y	N	FALSE	1.04061	0.0542366
71	Y	W	FALSE	0.795529	0.0676441
71	Y	S	FALSE	0.942033	0.0330813
71	Y	D	FALSE	0.914088	0.045868
71	Y	V	FALSE	0.854852	0.0337163
71	Y	F	FALSE	0.896577	0.0547976
71	Y	T	FALSE	0.865052	0.0387227
71	Y	L	FALSE	0.955121	0.0281078
71	Y	I	FALSE	0.847478	0.0642372
71	Y	*	TRUE	-0.0283529	0.03202
71	Y	R	FALSE	1.00101	0.0299197
71	Y	M	FALSE	1.0524	0.0476434
71	Y	P	FALSE	0.512454	0.0282014
71	Y	A	FALSE	0.963945	0.0375063
71	Y	G	FALSE	0.899112	0.04108
71	Y	C	FALSE	0.745128	0.050012
71	Y	Q	FALSE	0.924105	0.044639
71	Y	H	FALSE	1.02688	0.0700373
71	Y	E	FALSE	0.924738	0.0615707
71	Y	K	FALSE	0.908515	0.0505052
71	Y	Y	FALSE	1	0.023317
72	Y	I	FALSE	0.124478	0.0503113
72	Y	L	FALSE	0.192157	0.0346512
72	Y	H	FALSE	0.112102	0.0738996
72	Y	R	FALSE	0.116028	0.0343258
72	Y	G	FALSE	0.116431	0.0357232
72	Y	Q	FALSE	0.229327	0.0718274
72	Y	P	FALSE	0.284848	0.0415582
72	Y	F	FALSE	1.05041	0.0676978
72	Y	S	FALSE	0.149154	0.0325377
72	Y	K	FALSE	0.167566	0.0503866
72	Y	V	FALSE	0.0956921	0.0457328
72	Y	A	FALSE	0.168175	0.0358924
72	Y	N	FALSE	0.0927904	0.0487193
72	Y	C	FALSE	0.209576	0.0408028
72	Y	W	FALSE	0.41115	0.0535573
72	Y	D	FALSE	0.28581	0.0748956
72	Y	T	FALSE	0.17362	0.0435796
72	Y	*	TRUE	-0.0218442	0.0343986
72	Y	M	FALSE	0.192644	0.0576126
72	Y	E	FALSE	0.103863	0.0461597
72	Y	Y	FALSE	1	0.023317
73	H	N	FALSE	0.776265	0.0534092
73	H	M	FALSE	0.812243	0.0754524
73	H	G	FALSE	0.938115	0.118699
73	H	W	FALSE	0.68887	0.0982298
73	H	F	FALSE	0.629043	0.0787544
73	H	Q	FALSE	0.909111	0.0699176
73	H	P	FALSE	0.124967	0.0556051
73	H	K	FALSE	0.794223	0.0996082
73	H	V	FALSE	0.215731	0.0503216
73	H	R	FALSE	0.962802	0.0721983
73	H	Y	FALSE	0.570796	0.0641544
73	H	*	TRUE	-0.0612196	0.0531801
73	H	L	FALSE	0.991918	0.066794
73	H	D	FALSE	0.666394	0.0767271
73	H	S	FALSE	0.704674	0.0545102
73	H	E	FALSE	0.708953	0.0967164
73	H	T	FALSE	0.364399	0.0897341
73	H	C	FALSE	0.792245	0.0909038
73	H	I	FALSE	0.312031	0.0690549
73	H	A	FALSE	0.728012	0.0441879
73	H	H	FALSE	1	0.023317
74	T	R	FALSE	1.11081	0.102643
74	T	K	FALSE	0.846705	0.0830941
74	T	S	FALSE	1.01709	0.0698465
74	T	Y	FALSE	0.636332	0.0678547
74	T	H	FALSE	0.81674	0.0780723
74	T	P	FALSE	0.190068	0.0462835
74	T	D	FALSE	0.674862	0.110128
74	T	I	FALSE	0.93385	0.0721964
74	T	C	FALSE	0.890805	0.115919
74	T	W	FALSE	0.206226	0.0466048
74	T	*	TRUE	0.134347	0.0588963
74	T	V	FALSE	0.985328	0.0573515
74	T	M	FALSE	1.03248	0.0974528
74	T	L	FALSE	0.548148	0.101996
74	T	N	FALSE	1.04666	0.0780364
74	T	Q	FALSE	0.919345	0.0831256
74	T	F	FALSE	0.347176	0.101642
74	T	G	FALSE	0.217834	0.040927
74	T	A	FALSE	1.02666	0.0967816
74	T	E	FALSE	1.13312	0.105877
74	T	T	FALSE	1	0.023317
75	T	*	TRUE	0.0679237	0.0504171
75	T	I	FALSE	0.940249	0.068656
75	T	A	FALSE	1.09493	0.0518236
75	T	S	FALSE	0.932593	0.0448302
75	T	L	FALSE	1.00544	0.0420799
75	T	M	FALSE	1.10847	0.0677604
75	T	F	FALSE	1.00247	0.0609244
75	T	R	FALSE	1.02885	0.0477959
75	T	K	FALSE	1.03354	0.0630756
75	T	E	FALSE	1.06048	0.0785908
75	T	Y	FALSE	0.779008	0.0784481
75	T	V	FALSE	0.991999	0.0410836
75	T	W	FALSE	0.895153	0.0517265
75	T	G	FALSE	0.924303	0.0382473
75	T	P	FALSE	0.970854	0.0479743
75	T	Q	FALSE	0.788962	0.141895
75	T	D	FALSE	1.01088	0.0580525
75	T	N	FALSE	0.872621	0.0745326
75	T	H	FALSE	1.00608	0.0692907
75	T	C	FALSE	0.996234	0.0984071
75	T	T	FALSE	1	0.023317
76	D	Y	FALSE	0.284666	0.0394779
76	D	R	FALSE	0.389547	0.0336226
76	D	S	FALSE	0.988138	0.0387602
76	D	*	TRUE	-0.0447349	0.0534236
76	D	P	FALSE	0.126756	0.040292
76	D	V	FALSE	0.334325	0.0368439
76	D	I	FALSE	0.311632	0.0539556
76	D	E	FALSE	0.971508	0.0716883
76	D	A	FALSE	0.742582	0.0358697
76	D	T	FALSE	0.551989	0.0494601
76	D	H	FALSE	0.559401	0.0728815
76	D	G	FALSE	0.214714	0.0448155
76	D	M	FALSE	0.499482	0.0535898
76	D	L	FALSE	0.44967	0.0317695
76	D	W	FALSE	0.13515	0.055327
76	D	C	FALSE	0.993658	0.0686516
76	D	K	FALSE	0.655866	0.0690063
76	D	N	FALSE	0.862786	0.0744174
76	D	F	FALSE	0.136063	0.0576804
76	D	Q	FALSE	0.723227	0.0502249
76	D	D	FALSE	1	0.023317
77	P	W	FALSE	0.802529	0.0781697
77	P	T	FALSE	0.945866	0.0522907
77	P	Q	FALSE	1.03395	0.0690983
77	P	K	FALSE	0.997565	0.0887705
77	P	*	TRUE	0.135642	0.0993504
77	P	G	FALSE	0.757829	0.125307
77	P	A	FALSE	0.915996	0.0779772
77	P	D	FALSE	1.13173	0.0955758
77	P	N	FALSE	0.917645	0.0889429
77	P	R	FALSE	1.15243	0.217191
77	P	I	FALSE	0.980967	0.0757587
77	P	F	FALSE	0.879959	0.0494172
77	P	V	FALSE	1.1085	0.065008
77	P	C	FALSE	0.925926	0.0774242
77	P	Y	FALSE	0.955769	0.099184
77	P	H	FALSE	0.997909	0.0810136
77	P	S	FALSE	0.971159	0.0886293
77	P	L	FALSE	0.962842	0.0647292
77	P	E	FALSE	1.06004	0.0971129
77	P	M	FALSE	0.838703	0.0926946
77	P	P	FALSE	1	0.023317
78	S	F	FALSE	1.06616	0.15304
78	S	H	FALSE	0.982462	0.108192
78	S	L	FALSE	0.979212	0.0460178
78	S	T	FALSE	0.822758	0.0509171
78	S	R	FALSE	0.974418	0.0461562
78	S	G	FALSE	1.03355	0.0458652
78	S	V	FALSE	0.900994	0.0972212
78	S	M	FALSE	0.982241	0.0698393
78	S	Q	FALSE	1.04062	0.145609
78	S	D	FALSE	0.912437	0.0814363
78	S	A	FALSE	1.08118	0.0743195
78	S	C	FALSE	0.780297	0.0777697
78	S	Y	FALSE	0.939782	0.0512368
78	S	E	FALSE	1.18632	0.374083
78	S	*	TRUE	0.00306695	0.0401098
78	S	K	FALSE	1.00496	0.310456
78	S	P	FALSE	0.629549	0.514075
78	S	N	FALSE	0.6263	0.148908
78	S	I	FALSE	0.915734	0.0554325
78	S	W	FALSE	0.980466	0.147078
78	S	S	FALSE	1	0.023317
79	F	T	FALSE	0.236517	0.044123
79	F	C	FALSE	0.161736	0.0544456
79	F	W	FALSE	0.536241	0.0721325
79	F	L	FALSE	0.610887	0.0403228
79	F	H	FALSE	0.41381	0.0516535
79	F	*	TRUE	0.0336041	0.0451928
79	F	G	FALSE	0.117177	0.0332801
79	F	P	FALSE	0.215903	0.0437821
79	F	M	FALSE	0.398803	0.0436098
79	F	K	FALSE	0.133207	0.0521358
79	F	V	FALSE	0.237732	0.0386178
79	F	S	FALSE	0.182708	0.0298473
79	F	Y	FALSE	0.260457	0.0572981
79	F	A	FALSE	0.172143	0.0447477
79	F	N	FALSE	0.159915	0.0601774
79	F	R	FALSE	0.15454	0.0289941
79	F	E	FALSE	0.146356	0.0632051
79	F	D	FALSE	0.212899	0.0471194
79	F	Q	FALSE	0.09029	0.0535362
79	F	I	FALSE	0.257853	0.0639464
79	F	F	FALSE	1	0.023317
80	L	*	TRUE	0.0771868	0.0334878
80	L	P	FALSE	0.990479	0.0642748
80	L	E	FALSE	0.626865	0.056465
80	L	A	FALSE	0.754111	0.0713786
80	L	K	FALSE	0.539745	0.105929
80	L	F	FALSE	0.967752	0.061448
80	L	H	FALSE	0.968345	0.0931212
80	L	T	FALSE	0.946357	0.0642055
80	L	R	FALSE	0.511606	0.051517
80	L	V	FALSE	0.996595	0.0566474
80	L	Q	FALSE	0.874717	0.0659886
80	L	D	FALSE	0.0889809	0.0591392
80	L	S	FALSE	0.417249	0.0574577
80	L	M	FALSE	0.922794	0.0470649
80	L	G	FALSE	0.714815	0.0540731
80	L	N	FALSE	0.53355	0.173713
80	L	I	FALSE	1.03953	0.112022
80	L	C	FALSE	0.823301	0.0573052
80	L	W	FALSE	0.688719	0.225704
80	L	Y	FALSE	0.860018	0.132766
80	L	L	FALSE	1	0.023317
81	G	F	FALSE	0.89525	0.0700483
81	G	T	FALSE	1.00677	0.0446109
81	G	D	FALSE	0.954476	0.0972675
81	G	H	FALSE	1.08104	0.0895983
81	G	M	FALSE	0.906533	0.101426
81	G	Y	FALSE	0.550026	0.0556526
81	G	P	FALSE	1.0253	0.0554486
81	G	S	FALSE	1.01853	0.0345396
81	G	L	FALSE	0.933323	0.0423307
81	G	K	FALSE	0.720118	0.108663
81	G	W	FALSE	1.00977	0.068818
81	G	R	FALSE	0.960823	0.0587381
81	G	N	FALSE	0.84304	0.0710733
81	G	V	FALSE	0.989948	0.0488792
81	G	I	FALSE	0.952196	0.0721086
81	G	A	FALSE	1.1456	0.190633
81	G	Q	FALSE	1.06705	0.104392
81	G	*	TRUE	0.0553961	0.0382454
81	G	C	FALSE	1.02481	0.0557604
81	G	E	FALSE	0.981563	0.121406
81	G	G	FALSE	1	0.023317
82	R	T	FALSE	0.531544	0.0396181
82	R	Y	FALSE	0.499623	0.0599068
82	R	A	FALSE	0.905836	0.0385126
82	R	F	FALSE	0.550972	0.0462605
82	R	K	FALSE	1.08956	0.0681201
82	R	N	FALSE	1.0325	0.0701681
82	R	P	FALSE	0.134777	0.0403471
82	R	L	FALSE	0.903994	0.0357988
82	R	*	TRUE	-0.0868954	0.0349487
82	R	S	FALSE	0.830576	0.030331
82	R	C	FALSE	0.82902	0.045743
82	R	V	FALSE	0.433096	0.034248
82	R	Q	FALSE	0.79435	0.0674526
82	R	W	FALSE	0.317131	0.0898821
82	R	M	FALSE	0.725066	0.0506886
82	R	G	FALSE	0.619668	0.0414174
82	R	E	FALSE	0.300208	0.0500297
82	R	D	FALSE	0.570656	0.0518131
82	R	H	FALSE	0.950591	0.0550122
82	R	I	FALSE	0.405226	0.0703951
82	R	R	FALSE	1	0.023317
83	Y	K	FALSE	0.204206	0.0915916
83	Y	H	FALSE	0.358026	0.108156
83	Y	L	FALSE	0.53934	0.0481755
83	Y	G	FALSE	0.132986	0.0349267
83	Y	S	FALSE	0.144662	0.0468924
83	Y	T	FALSE	0.239055	0.061153
83	Y	C	FALSE	0.194074	0.100503
83	Y	V	FALSE	0.299028	0.0497714
83	Y	*	TRUE	-0.105382	0.0496788
83	Y	N	FALSE	0.0670621	0.0818118
83	Y	R	FALSE	0.161186	0.0645407
83	Y	I	FALSE	0.144717	0.0582912
83	Y	P	FALSE	0.0520037	0.0544186
83	Y	A	FALSE	0.344367	0.0755651
83	Y	D	FALSE	0.193608	0.0517332
83	Y	W	FALSE	0.227943	0.0710938
83	Y	F	FALSE	0.997595	0.20487
83	Y	M	FALSE	0.444857	0.0487277
83	Y	E	FALSE	0.173363	0.0965353
83	Y	Q	FALSE	0.208915	0.0702673
83	Y	Y	FALSE	1	0.023317
84	M	A	FALSE	0.615801	0.0635903
84	M	I	FALSE	0.90547	0.0763958
84	M	R	FALSE	0.871083	0.0389682
84	M	V	FALSE	0.740534	0.0855484
84	M	Q	FALSE	0.922034	0.0726722
84	M	L	FALSE	1.10822	0.0618319
84	M	W	FALSE	0.991859	0.103241
84	M	E	FALSE	0.398986	0.129658
84	M	G	FALSE	0.424455	0.0550087
84	M	K	FALSE	0.868037	0.0913102
84	M	*	TRUE	-0.101544	0.0527693
84	M	S	FALSE	0.339237	0.0726517
84	M	Y	FALSE	1.16891	0.202593
84	M	C	FALSE	0.952126	0.0703415
84	M	T	FALSE	0.402174	0.0615321
84	M	F	FALSE	1.38271	0.792891
84	M	P	FALSE	0.284253	0.14036
84	M	M	FALSE	1	0.023317
85	S	Y	FALSE	0.849454	0.0500589
85	S	V	FALSE	0.963912	0.0446605
85	S	R	FALSE	1.00688	0.0450032
85	S	A	FALSE	0.951601	0.0732507
85	S	P	FALSE	0.306607	0.0430205
85	S	Q	FALSE	1.06395	0.0672062
85	S	F	FALSE	0.794872	0.0610517
85	S	M	FALSE	0.833959	0.0716458
85	S	L	FALSE	0.883614	0.0506831
85	S	G	FALSE	0.869753	0.0393241
85	S	C	FALSE	0.997563	0.0752937
85	S	D	FALSE	0.948438	0.0702282
85	S	H	FALSE	0.32325	0.0486673
85	S	I	FALSE	0.969336	0.0783855
85	S	T	FALSE	0.958558	0.0604253
85	S	K	FALSE	0.965245	0.0888361
85	S	*	TRUE	0.102287	0.0561657
85	S	N	FALSE	0.951681	0.0507252
85	S	E	FALSE	1.06936	0.239873
85	S	W	FALSE	1.02995	0.768388
85	S	S	FALSE	1	0.023317
86	A	H	FALSE	0.458121	0.122734
86	A	G	FALSE	0.691699	0.147514
86	A	R	FALSE	0.212476	0.0359544
86	A	L	FALSE	0.811133	0.0449903
86	A	*	TRUE	-0.133812	0.0565067
86	A	N	FALSE	0.802397	0.108098
86	A	V	FALSE	0.584298	0.0419016
86	A	P	FALSE	0.0111699	0.125678
86	A	S	FALSE	0.80117	0.0532469
86	A	Y	FALSE	0.0618137	0.078559
86	A	T	FALSE	0.390508	0.0734221
86	A	M	FALSE	0.569195	0.0837963
86	A	D	FALSE	0.150273	0.0775791
86	A	I	FALSE	0.760512	0.0556958
86	A	Q	FALSE	0.601759	0.159641
86	A	F	FALSE	0.331541	0.0789155
86	A	C	FALSE	0.750075	0.137162
86	A	W	FALSE	0.203579	0.196754
86	A	E	FALSE	0.712884	0.148601
86	A	K	FALSE	0.155288	0.130361
86	A	A	FALSE	1	0.023317
87	L	M	FALSE	0.917725	0.0677288
87	L	*	TRUE	-0.155238	0.0561542
87	L	T	FALSE	0.309449	0.0955237
87	L	P	FALSE	0.183389	0.0651243
87	L	S	FALSE	0.344315	0.0460896
87	L	H	FALSE	0.500392	0.0704168
87	L	A	FALSE	0.345826	0.0592773
87	L	Y	FALSE	1.05782	0.0721555
87	L	N	FALSE	0.165767	0.066802
87	L	W	FALSE	0.993684	0.0663255
87	L	R	FALSE	0.433016	0.0389957
87	L	Q	FALSE	0.351595	0.0586423
87	L	V	FALSE	0.645596	0.0580695
87	L	E	FALSE	0.140668	0.0746987
87	L	G	FALSE	0.273322	0.0581469
87	L	D	FALSE	0.194085	0.0806985
87	L	K	FALSE	0.573808	0.0709145
87	L	I	FALSE	0.745455	0.0996586
87	L	F	FALSE	0.852463	0.107561
87	L	C	FALSE	0.386626	0.0908595
87	L	L	FALSE	1	0.023317
88	N	K	FALSE	1.02758	0.0493158
88	N	T	FALSE	0.850647	0.0454012
88	N	A	FALSE	0.944455	0.0523085
88	N	S	FALSE	0.975364	0.089608
88	N	E	FALSE	0.989503	0.0562409
88	N	V	FALSE	1.0639	0.0498095
88	N	R	FALSE	0.923684	0.0917445
88	N	F	FALSE	0.963433	0.0642489
88	N	P	FALSE	0.914359	0.0439305
88	N	L	FALSE	0.868721	0.0829506
88	N	D	FALSE	0.97632	0.0531552
88	N	*	TRUE	-0.000171937	0.0552816
88	N	C	FALSE	1.03436	0.093036
88	N	Q	FALSE	0.55013	0.113249
88	N	Y	FALSE	0.931239	0.138505
88	N	W	FALSE	0.904727	0.0723158
88	N	I	FALSE	0.644083	0.19173
88	N	G	FALSE	0.966961	0.0803268
88	N	M	FALSE	0.888887	0.209333
88	N	H	FALSE	0.748334	0.161319
88	N	N	FALSE	1	0.023317
89	H	N	FALSE	0.71773	0.0404812
89	H	S	FALSE	0.948577	0.0326651
89	H	M	FALSE	0.996156	0.0549885
89	H	W	FALSE	1.05274	0.056604
89	H	Y	FALSE	1.0605	0.0840457
89	H	T	FALSE	1.00319	0.0449601
89	H	K	FALSE	1.0695	0.062457
89	H	I	FALSE	0.966877	0.060387
89	H	F	FALSE	0.903826	0.0543086
89	H	R	FALSE	0.845211	0.0368163
89	H	P	FALSE	0.234201	0.0400671
89	H	C	FALSE	1.02217	0.0715684
89	H	L	FALSE	1.03815	0.0467492
89	H	A	FALSE	1.07282	0.0427592
89	H	V	FALSE	1.0086	0.040099
89	H	G	FALSE	1.03027	0.0393211
89	H	E	FALSE	1.001	0.0683646
89	H	D	FALSE	0.82844	0.0522498
89	H	Q	FALSE	0.986166	0.0687105
89	H	*	TRUE	-0.079163	0.0386719
89	H	H	FALSE	1	0.023317
90	T	P	FALSE	0.151009	0.0442456
90	T	R	FALSE	0.183021	0.0340796
90	T	L	FALSE	0.295272	0.0306392
90	T	W	FALSE	0.22683	0.0552225
90	T	G	FALSE	0.19026	0.0326399
90	T	F	FALSE	0.111256	0.0410325
90	T	M	FALSE	0.235965	0.0488394
90	T	S	FALSE	0.324516	0.033436
90	T	*	TRUE	-0.122763	0.0390632
90	T	C	FALSE	0.880298	0.0609965
90	T	H	FALSE	0.144021	0.0559434
90	T	I	FALSE	0.205312	0.0658391
90	T	A	FALSE	0.579451	0.04276
90	T	V	FALSE	0.983171	0.0460001
90	T	Y	FALSE	0.154371	0.057075
90	T	E	FALSE	0.117312	0.0410398
90	T	K	FALSE	0.222417	0.0540743
90	T	D	FALSE	0.1457	0.0590952
90	T	N	FALSE	0.243399	0.0625367
90	T	Q	FALSE	0.164428	0.0555724
90	T	T	FALSE	1	0.023317
91	K	R	FALSE	0.970984	0.0435882
91	K	*	TRUE	-0.183079	0.105187
91	K	A	FALSE	0.892643	0.0579041
91	K	H	FALSE	0.747346	0.0738634
91	K	L	FALSE	0.933107	0.0511792
91	K	W	FALSE	0.390946	0.0789035
91	K	D	FALSE	0.461922	0.0730712
91	K	S	FALSE	0.93078	0.0480691
91	K	C	FALSE	0.820671	0.115571
91	K	V	FALSE	0.958967	0.0527438
91	K	M	FALSE	1.01234	0.0700779
91	K	N	FALSE	0.966887	0.0590562
91	K	I	FALSE	0.945549	0.0523031
91	K	T	FALSE	0.981742	0.0577166
91	K	Y	FALSE	0.967142	0.153264
91	K	E	FALSE	0.802401	0.0621415
91	K	F	FALSE	0.458416	0.103708
91	K	G	FALSE	0.597616	0.0608877
91	K	P	FALSE	0.181113	0.0409888
91	K	Q	FALSE	0.847812	0.0865345
91	K	K	FALSE	1	0.023317
92	K	N	FALSE	0.989886	0.0594505
92	K	P	FALSE	0.18648	0.0621148
92	K	F	FALSE	0.958156	0.0504775
92	K	S	FALSE	0.990486	0.0407959
92	K	A	FALSE	0.853442	0.0522001
92	K	D	FALSE	0.941211	0.0955309
92	K	R	FALSE	0.995645	0.056376
92	K	E	FALSE	0.940744	0.0826446
92	K	V	FALSE	0.856574	0.0601435
92	K	L	FALSE	0.995372	0.0584945
92	K	G	FALSE	0.931934	0.0403529
92	K	Q	FALSE	0.911337	0.0761673
92	K	C	FALSE	0.868506	0.10523
92	K	W	FALSE	0.851718	0.0879038
92	K	T	FALSE	1.07789	0.0701518
92	K	M	FALSE	0.76288	0.183572
92	K	Y	FALSE	1.06935	0.0972267
92	K	*	TRUE	0.0702013	0.0827466
92	K	I	FALSE	0.673926	0.421853
92	K	H	FALSE	0.966611	0.10892
92	K	K	FALSE	1	0.023317
93	W	I	FALSE	0.278017	0.0601452
93	W	A	FALSE	0.369673	0.0960779
93	W	L	FALSE	0.0712272	0.0594143
93	W	H	FALSE	0.175127	0.0630267
93	W	P	FALSE	0.226032	0.0718716
93	W	*	TRUE	-0.0499711	0.0425628
93	W	E	FALSE	0.0433206	0.0755277
93	W	K	FALSE	0.0683233	0.0802294
93	W	G	FALSE	0.0654245	0.0642417
93	W	S	FALSE	0.186545	0.075344
93	W	D	FALSE	0.275777	0.07049
93	W	T	FALSE	0.168437	0.0919022
93	W	F	FALSE	0.153574	0.0804772
93	W	N	FALSE	0.159545	0.0452893
93	W	M	FALSE	0.196886	0.0738412
93	W	V	FALSE	0.164229	0.084065
93	W	R	FALSE	0.151934	0.0701059
93	W	Q	FALSE	0.191141	0.0935024
93	W	C	FALSE	0.106965	0.0465265
93	W	Y	FALSE	0.212479	0.0790484
93	W	W	FALSE	1	0.023317
94	K	G	FALSE	0.982645	0.0560997
94	K	E	FALSE	0.975684	0.190805
94	K	S	FALSE	1.00722	0.044139
94	K	P	FALSE	0.267302	0.0740429
94	K	Y	FALSE	1.05821	0.32279
94	K	R	FALSE	0.878805	0.047534
94	K	L	FALSE	1.13721	0.0704996
94	K	F	FALSE	0.872473	0.0584156
94	K	T	FALSE	0.843086	0.0735687
94	K	C	FALSE	0.83082	0.293809
94	K	M	FALSE	1.10823	0.0725587
94	K	V	FALSE	0.949815	0.0712731
94	K	N	FALSE	1.01621	0.178681
94	K	H	FALSE	1.25969	0.105983
94	K	D	FALSE	0.886804	0.155485
94	K	*	TRUE	-0.0228887	0.0817232
94	K	A	FALSE	0.946199	0.102046
94	K	I	FALSE	0.990686	0.116486
94	K	W	FALSE	0.814442	0.102224
94	K	Q	FALSE	1.09022	0.342248
94	K	K	FALSE	1	0.023317
95	Y	D	FALSE	0.0693767	0.066316
95	Y	T	FALSE	0.213884	0.0687931
95	Y	P	FALSE	0.0582382	0.104706
95	Y	W	FALSE	0.18471	0.0598535
95	Y	N	FALSE	0.0477107	0.0869456
95	Y	A	FALSE	0.115244	0.0506077
95	Y	K	FALSE	0.167149	0.0723311
95	Y	S	FALSE	0.124869	0.0520697
95	Y	M	FALSE	0.160647	0.0543624
95	Y	V	FALSE	0.123855	0.0417902
95	Y	L	FALSE	0.222955	0.0606486
95	Y	E	FALSE	0.217807	0.112949
95	Y	I	FALSE	0.137909	0.0462244
95	Y	H	FALSE	0.098473	0.0655704
95	Y	F	FALSE	0.764813	0.132169
95	Y	Q	FALSE	0.118814	0.0623352
95	Y	G	FALSE	0.307961	0.0778681
95	Y	C	FALSE	0.17971	0.0744043
95	Y	*	TRUE	-0.0504954	0.0396937
95	Y	R	FALSE	0.222291	0.0685154
95	Y	Y	FALSE	1	0.023317
96	P	G	FALSE	0.301615	0.0733173
96	P	L	FALSE	1.04798	0.063122
96	P	R	FALSE	0.659411	0.0474482
96	P	K	FALSE	0.755027	0.155726
96	P	N	FALSE	0.494451	0.0776939
96	P	V	FALSE	1.02722	0.0838934
96	P	H	FALSE	0.691522	0.0598197
96	P	E	FALSE	1.01697	0.165063
96	P	A	FALSE	0.89419	0.119181
96	P	C	FALSE	0.751356	0.136501
96	P	S	FALSE	0.760489	0.146846
96	P	M	FALSE	0.729087	0.17461
96	P	I	FALSE	1.00875	0.0618145
96	P	F	FALSE	0.702808	0.0567118
96	P	*	TRUE	-0.138459	0.13429
96	P	T	FALSE	0.923631	0.128544
96	P	D	FALSE	0.384339	0.112372
96	P	W	FALSE	0.793251	0.726327
96	P	Y	FALSE	0.429361	0.0632519
96	P	P	FALSE	1	0.023317
[truncated: 5,132 more rows]

## Sheet: Fig. 3
Introduction: all three datasets are used for generating fig. 3c and supplementary figure.17
#this is for all data								#this is for synonymous data						#this is for nonsense variants
Pos	WT_AA	Mut	fitness_activity	fitness_abundance	Errors_activity	Errors_abundance		nt_seq	fitness_act	fitness_abun	Errors_act	Errors_abun		Pos	WT_AA	Mut	fitness_activity	fitness_abundance	Errors_activity	Errors_abundance
1	E	A	0.982983	1.01458	0.0484898	0.111423		atggaggtgaggacaatcaaggtgttcaccaccgtggacaacatcaacctgcacacccaggtggtggacatgagcatgacctacggacagcagttcggtcctacctacctggacggagctgacgtgaccaagatcaagccacacaactcccacgagggcaagaccttctacgtgctgcctaacgatgacaccctgagagtggaggctttcgaatactaccacaccaccgacccatccttcctgggcaggtacatgtctgccctgaaccacaccaagaagtggaagtacccccaggtgaacggactgaccagcatcaagtgggccgacaacaactgctacctggccaccgctctgctgaccctgcagcagatcgaactgaagttcaacccacccgctctg…	0.964468	1.07631	0.0547683	0.124492		1	E	*	0.149424	0.627643	0.0390571	0.144623
1	E	C	1.0808	0.815164	0.0849601	0.203867		atggaggtgaggaccatcaaggtgttcacaaccgtggacaacatcaacctgcacacccaggtggtggacatgagcatgacctacggacagcagttcggtcctacctacctggacggagctgacgtgaccaagatcaagccacacaactcccacgagggcaagaccttctacgtgctgcctaacgatgacaccctgagagtggaggctttcgaatactaccacaccaccgacccatccttcctgggcaggtacatgtctgccctgaaccacaccaagaagtggaagtacccccaggtgaacggactgaccagcatcaagtgggccgacaacaactgctacctggccaccgctctgctgaccctgcagcagatcgaactgaagttcaacccacccgctctg…	1.02991	0.666449	0.0967249	0.123968		100	G	*	-0.00097284	0.177294	0.0350971	0.0747033
1	E	D	1.06782	0.951249	0.0525154	0.120779		atggaggtgaggaccatcaaggtgttcaccacagtggacaacatcaacctgcacacccaggtggtggacatgagcatgacctacggacagcagttcggtcctacctacctggacggagctgacgtgaccaagatcaagccacacaactcccacgagggcaagaccttctacgtgctgcctaacgatgacaccctgagagtggaggctttcgaatactaccacaccaccgacccatccttcctgggcaggtacatgtctgccctgaaccacaccaagaagtggaagtacccccaggtgaacggactgaccagcatcaagtgggccgacaacaactgctacctggccaccgctctgctgaccctgcagcagatcgaactgaagttcaacccacccgctctg…	1.0051	1.03939	0.055512	0.158152		101	L	*	-0.0429113	-0.20668	0.126754	0.122851
1	E	F	0.904012	0.895279	0.0458655	0.115295		atggaggtgaggaccatcaaggtgttcaccaccgtggacaacataaacctgcacacccaggtggtggacatgagcatgacctacggacagcagttcggtcctacctacctggacggagctgacgtgaccaagatcaagccacacaactcccacgagggcaagaccttctacgtgctgcctaacgatgacaccctgagagtggaggctttcgaatactaccacaccaccgacccatccttcctgggcaggtacatgtctgccctgaaccacaccaagaagtggaagtacccccaggtgaacggactgaccagcatcaagtgggccgacaacaactgctacctggccaccgctctgctgaccctgcagcagatcgaactgaagttcaacccacccgctctg…	1.06711	0.995626	0.0788513	0.151225		102	T	*	-0.0180092	0.175274	0.0487683	0.101548
1	E	G	0.900609	0.639308	0.124465	0.197561		atggaggtgaggaccatcaaggtgttcaccaccgtggacaacatcaacctgcacacacaggtggtggacatgagcatgacctacggacagcagttcggtcctacctacctggacggagctgacgtgaccaagatcaagccacacaactcccacgagggcaagaccttctacgtgctgcctaacgatgacaccctgagagtggaggctttcgaatactaccacaccaccgacccatccttcctgggcaggtacatgtctgccctgaaccacaccaagaagtggaagtacccccaggtgaacggactgaccagcatcaagtgggccgacaacaactgctacctggccaccgctctgctgaccctgcagcagatcgaactgaagttcaacccacccgctctg…	1.02919	1.46258	0.0726835	0.212026		103	S	*	0.220302	-0.570478	0.089746	0.269109
1	E	H	0.928365	0.79845	0.0487853	0.0996516		atggaggtgaggaccatcaaggtgttcaccaccgtggacaacatcaacctgcacacccaggtggtggacatgagcatgacatacggacagcagttcggtcctacctacctggacggagctgacgtgaccaagatcaagccacacaactcccacgagggcaagaccttctacgtgctgcctaacgatgacaccctgagagtggaggctttcgaatactaccacaccaccgacccatccttcctgggcaggtacatgtctgccctgaaccacaccaagaagtggaagtacccccaggtgaacggactgaccagcatcaagtgggccgacaacaactgctacctggccaccgctctgctgaccctgcagcagatcgaactgaagttcaacccacccgctctg…	0.91804	1.39304	0.0680632	0.195716		104	I	*	0.131069	-0.35157	0.0680941	0.136476
1	E	I	0.972934	0.804401	0.0487497	0.0876714		atggaggtgaggaccatcaaggtgttcaccaccgtggacaacatcaacctgcacacccaggtggtggacatgagcatgacctacggacagcaattcggtcctacctacctggacggagctgacgtgaccaagatcaagccacacaactcccacgagggcaagaccttctacgtgctgcctaacgatgacaccctgagagtggaggctttcgaatactaccacaccaccgacccatccttcctgggcaggtacatgtctgccctgaaccacaccaagaagtggaagtacccccaggtgaacggactgaccagcatcaagtgggccgacaacaactgctacctggccaccgctctgctgaccctgcagcagatcgaactgaagttcaacccacccgctctg…	0.965795	0.869039	0.0445675	0.122319		105	K	*	-0.0173326	0.0515611	0.0895096	0.265291
1	E	K	1.11426	0.916288	0.0744798	0.129465		atggaggtgaggaccatcaaggtgttcaccaccgtggacaacatcaacctgcacacccaggtggtggacatgagcatgacctacggacagcagttcgggcctacctacctggacggagctgacgtgaccaagatcaagccacacaactcccacgagggcaagaccttctacgtgctgcctaacgatgacaccctgagagtggaggctttcgaatactaccacaccaccgacccatccttcctgggcaggtacatgtctgccctgaaccacaccaagaagtggaagtacccccaggtgaacggactgaccagcatcaagtgggccgacaacaactgctacctggccaccgctctgctgaccctgcagcagatcgaactgaagttcaacccacccgctctg…	0.900595	1.1696	0.0505927	0.122488		106	W	*	0.201269	-0.263608	0.0667223	0.241091
1	E	L	0.956368	0.774031	0.0287487	0.0603326		atggaggtgaggaccatcaaggtgttcaccaccgtggacaacatcaacctgcacacccaggtggtggacatgagcatgacctacggacagcagttcggtcctacatacctggacggagctgacgtgaccaagatcaagccacacaactcccacgagggcaagaccttctacgtgctgcctaacgatgacaccctgagagtggaggctttcgaatactaccacaccaccgacccatccttcctgggcaggtacatgtctgccctgaaccacaccaagaagtggaagtacccccaggtgaacggactgaccagcatcaagtgggccgacaacaactgctacctggccaccgctctgctgaccctgcagcagatcgaactgaagttcaacccacccgctctg…	1.10745	1.09303	0.0807418	0.0984764		107	A	*	-0.065185	0.422537	0.0390536	0.167596
1	E	M	0.969432	0.870286	0.0587861	0.119123		atggaggtgaggaccatcaaggtgttcaccaccgtggacaacatcaacctgcacacccaggtggtggacatgagcatgacctacggacagcagttcggtcctacctacctagacggagctgacgtgaccaagatcaagccacacaactcccacgagggcaagaccttctacgtgctgcctaacgatgacaccctgagagtggaggctttcgaatactaccacaccaccgacccatccttcctgggcaggtacatgtctgccctgaaccacaccaagaagtggaagtacccccaggtgaacggactgaccagcatcaagtgggccgacaacaactgctacctggccaccgctctgctgaccctgcagcagatcgaactgaagttcaacccacccgctctg…	0.860296	0.232299	0.13965	0.241896		108	D	*	-0.144256	0.111847	0.0517652	0.223302
1	E	N	1.04797	0.848956	0.0548925	0.0945888		atggaggtgaggaccatcaaggtgttcaccaccgtggacaacatcaacctgcacacccaggtggtggacatgagcatgacctacggacagcagttcggtcctacctacctggacggagcggacgtgaccaagatcaagccacacaactcccacgagggcaagaccttctacgtgctgcctaacgatgacaccctgagagtggaggctttcgaatactaccacaccaccgacccatccttcctgggcaggtacatgtctgccctgaaccacaccaagaagtggaagtacccccaggtgaacggactgaccagcatcaagtgggccgacaacaactgctacctggccaccgctctgctgaccctgcagcagatcgaactgaagttcaacccacccgctctg…	0.949358	1.03456	0.0512673	0.127446		109	N	*	-0.0479418	0.384175	0.0583154	0.145061
1	E	P	0.955663	0.800848	0.0360108	0.0875735		atggaggtgaggaccatcaaggtgttcaccaccgtggacaacatcaacctgcacacccaggtggtggacatgagcatgacctacggacagcagttcggtcctacctacctggacggagctgacgtaaccaagatcaagccacacaactcccacgagggcaagaccttctacgtgctgcctaacgatgacaccctgagagtggaggctttcgaatactaccacaccaccgacccatccttcctgggcaggtacatgtctgccctgaaccacaccaagaagtggaagtacccccaggtgaacggactgaccagcatcaagtgggccgacaacaactgctacctggccaccgctctgctgaccctgcagcagatcgaactgaagttcaacccacccgctctg…	0.861761	0.755205	0.114931	0.17514		11	V	*	0.11683	0.153409	0.0541322	0.155915
1	E	Q	0.930787	0.808756	0.0676463	0.136972		atggaggtgaggaccatcaaggtgttcaccaccgtggacaacatcaacctgcacacccaggtggtggacatgagcatgacctacggacagcagttcggtcctacctacctggacggagctgacgtgacaaagatcaagccacacaactcccacgagggcaagaccttctacgtgctgcctaacgatgacaccctgagagtggaggctttcgaatactaccacaccaccgacccatccttcctgggcaggtacatgtctgccctgaaccacaccaagaagtggaagtacccccaggtgaacggactgaccagcatcaagtgggccgacaacaactgctacctggccaccgctctgctgaccctgcagcagatcgaactgaagttcaacccacccgctctg…	1.0604	0.821555	0.0677468	0.137624		110	N	*	-0.0437717	0.0466609	0.0434447	0.0820817
1	E	R	0.979237	0.736975	0.0378233	0.0863086		atggaggtgaggaccatcaaggtgttcaccaccgtggacaacatcaacctgcacacccaggtggtggacatgagcatgacctacggacagcagttcggtcctacctacctggacggagctgacgtgaccaagatcaagccacacaacagtcacgagggcaagaccttctacgtgctgcctaacgatgacaccctgagagtggaggctttcgaatactaccacaccaccgacccatccttcctgggcaggtacatgtctgccctgaaccacaccaagaagtggaagtacccccaggtgaacggactgaccagcatcaagtgggccgacaacaactgctacctggccaccgctctgctgaccctgcagcagatcgaactgaagttcaacccacccgctctg…	1.01431	1.1036	0.0652252	0.100908		111	C	*	0.0225013	0.105748	0.0491241	0.132669
1	E	S	0.708432	1.00628	0.0293643	0.0926055		atggaggtgaggaccatcaaggtgttcaccaccgtggacaacatcaacctgcacacccaggtggtggacatgagcatgacctacggacagcagttcggtcctacctacctggacggagctgacgtgaccaagatcaagccacacaactcacacgagggcaagaccttctacgtgctgcctaacgatgacaccctgagagtggaggctttcgaatactaccacaccaccgacccatccttcctgggcaggtacatgtctgccctgaaccacaccaagaagtggaagtacccccaggtgaacggactgaccagcatcaagtgggccgacaacaactgctacctggccaccgctctgctgaccctgcagcagatcgaactgaagttcaacccacccgctctg…	0.895173	0.9719	0.112987	0.250097		112	Y	*	0.214687	0.000253559	0.0528725	0.160861
1	E	T	1.04553	0.893002	0.035401	0.0611682		atggaggtgaggaccatcaaggtgttcaccaccgtggacaacatcaacctgcacacccaggtggtggacatgagcatgacctacggacagcagttcggtcctacctacctggacggagctgacgtgaccaagatcaagccacacaactcccacgagggcaagacattctacgtgctgcctaacgatgacaccctgagagtggaggctttcgaatactaccacaccaccgacccatccttcctgggcaggtacatgtctgccctgaaccacaccaagaagtggaagtacccccaggtgaacggactgaccagcatcaagtgggccgacaacaactgctacctggccaccgctctgctgaccctgcagcagatcgaactgaagttcaacccacccgctctg…	0.706534	0.618384	0.0871223	0.347992		113	L	*	0.0529098	-0.02925	0.0538054	0.104882
1	E	V	0.956057	0.73175	0.0600687	0.0869772		atggaggtgaggaccatcaaggtgttcaccaccgtggacaacatcaacctgcacacccaggtggtggacatgagcatgacctacggacagcagttcggtcctacctacctggacggagctgacgtgaccaagatcaagccacacaactcccacgagggcaagaccttctacgtgctgccgaacgatgacaccctgagagtggaggctttcgaatactaccacaccaccgacccatccttcctgggcaggtacatgtctgccctgaaccacaccaagaagtggaagtacccccaggtgaacggactgaccagcatcaagtgggccgacaacaactgctacctggccaccgctctgctgaccctgcagcagatcgaactgaagttcaacccacccgctctg…	1.02002	0.904739	0.0550926	0.122445		114	A	*	0.069601	-0.0454377	0.0566364	0.329775
1	E	W	0.844041	0.793317	0.0891456	0.136541		atggaggtgaggaccatcaaggtgttcaccaccgtggacaacatcaacctgcacacccaggtggtggacatgagcatgacctacggacagcagttcggtcctacctacctggacggagctgacgtgaccaagatcaagccacacaactcccacgagggcaagaccttctacgtgctgcctaacgatgacacactgagagtggaggctttcgaatactaccacaccaccgacccatccttcctgggcaggtacatgtctgccctgaaccacaccaagaagtggaagtacccccaggtgaacggactgaccagcatcaagtgggccgacaacaactgctacctggccaccgctctgctgaccctgcagcagatcgaactgaagttcaacccacccgctctg…	0.441772	0.699421	0.155588	0.354532		115	T	*	-0.0314266	-0.0304403	0.0449467	0.0832862
1	E	Y	0.949379	0.747558	0.0459247	0.0890435		atggaggtgaggaccatcaaggtgttcaccaccgtggacaacatcaacctgcacacccaggtggtggacatgagcatgacctacggacagcagttcggtcctacctacctggacggagctgacgtgaccaagatcaagccacacaactcccacgagggcaagaccttctacgtgctgcctaacgatgacaccctgagagtggaggcgttcgaatactaccacaccaccgacccatccttcctgggcaggtacatgtctgccctgaaccacaccaagaagtggaagtacccccaggtgaacggactgaccagcatcaagtgggccgacaacaactgctacctggccaccgctctgctgaccctgcagcagatcgaactgaagttcaacccacccgctctg…	0.969833	1.10662	0.0741092	0.136429		116	A	*	0.00289872	-0.228649	0.0600247	0.198164
10	T	A	0.534758	0.326168	0.0583855	0.116465		atggaggtgaggaccatcaaggtgttcaccaccgtggacaacatcaacctgcacacccaggtggtggacatgagcatgacctacggacagcagttcggtcctacctacctggacggagctgacgtgaccaagatcaagccacacaactcccacgagggcaagaccttctacgtgctgcctaacgatgacaccctgagagtggaggctttcgaatactaccacacaaccgacccatccttcctgggcaggtacatgtctgccctgaaccacaccaagaagtggaagtacccccaggtgaacggactgaccagcatcaagtgggccgacaacaactgctacctggccaccgctctgctgaccctgcagcagatcgaactgaagttcaacccacccgctctg…	0.851415	1.0164	0.0480041	0.103559		117	L	*	-0.0517139	-0.224985	0.0593845	0.128517
10	T	C	0.816296	0.315305	0.102025	0.136973		atggaggtgaggaccatcaaggtgttcaccaccgtggacaacatcaacctgcacacccaggtggtggacatgagcatgacctacggacagcagttcggtcctacctacctggacggagctgacgtgaccaagatcaagccacacaactcccacgagggcaagaccttctacgtgctgcctaacgatgacaccctgagagtggaggctttcgaatactaccacaccacagacccatccttcctgggcaggtacatgtctgccctgaaccacaccaagaagtggaagtacccccaggtgaacggactgaccagcatcaagtgggccgacaacaactgctacctggccaccgctctgctgaccctgcagcagatcgaactgaagttcaacccacccgctctg…	1.03635	1.16931	0.0714011	0.174057		118	L	*	0.0227433	-0.0160683	0.0515339	0.1412
10	T	D	0.35964	0.197884	0.0578563	0.103906		atggaggtgaggaccatcaaggtgttcaccaccgtggacaacatcaacctgcacacccaggtggtggacatgagcatgacctacggacagcagttcggtcctacctacctggacggagctgacgtgaccaagatcaagccacacaactcccacgagggcaagaccttctacgtgctgcctaacgatgacaccctgagagtggaggctttcgaatactaccacaccaccgacccaagtttcctgggcaggtacatgtctgccctgaaccacaccaagaagtggaagtacccccaggtgaacggactgaccagcatcaagtgggccgacaacaactgctacctggccaccgctctgctgaccctgcagcagatcgaactgaagttcaacccacccgctctg…	1.06024	0.655773	0.114833	0.182366		119	T	*	-0.0676654	-0.121605	0.0540131	0.17531
10	T	E	0.447677	0.0921674	0.0985623	0.11645		atggaggtgaggaccatcaaggtgttcaccaccgtggacaacatcaacctgcacacccaggtggtggacatgagcatgacctacggacagcagttcggtcctacctacctggacggagctgacgtgaccaagatcaagccacacaactcccacgagggcaagaccttctacgtgctgcctaacgatgacaccctgagagtggaggctttcgaatactaccacaccaccgacccatcattcctgggcaggtacatgtctgccctgaaccacaccaagaagtggaagtacccccaggtgaacggactgaccagcatcaagtgggccgacaacaactgctacctggccaccgctctgctgaccctgcagcagatcgaactgaagttcaacccacccgctctg…	0.970539	0.891045	0.0729577	0.162734		12	D	*	0.124719	0.0985539	0.115854	0.37151
10	T	F	0.382996	0.502016	0.0651259	0.306991		atggaggtgaggaccatcaaggtgttcaccaccgtggacaacatcaacctgcacacccaggtggtggacatgagcatgacctacggacagcagttcggtcctacctacctggacggagctgacgtgaccaagatcaagccacacaactcccacgagggcaagaccttctacgtgctgcctaacgatgacaccctgagagtggaggctttcgaatactaccacaccaccgacccatccttcctaggcaggtacatgtctgccctgaaccacaccaagaagtggaagtacccccaggtgaacggactgaccagcatcaagtgggccgacaacaactgctacctggccaccgctctgctgaccctgcagcagatcgaactgaagttcaacccacccgctctg…	1.04678	1.02426	0.0787788	0.151309		120	L	*	0.0380809	0.106561	0.0395236	0.108666
10	T	K	0.306874	0.204224	0.0788893	0.151763		atggaggtgaggaccatcaaggtgttcaccaccgtggacaacatcaacctgcacacccaggtggtggacatgagcatgacctacggacagcagttcggtcctacctacctggacggagctgacgtgaccaagatcaagccacacaactcccacgagggcaagaccttctacgtgctgcctaacgatgacaccctgagagtggaggctttcgaatactaccacaccaccgacccatccttcctgggcaggtacatgagtgccctgaaccacaccaagaagtggaagtacccccaggtgaacggactgaccagcatcaagtgggccgacaacaactgctacctggccaccgctctgctgaccctgcagcagatcgaactgaagttcaacccacccgctctg…	1.01087	0.633721	0.0676945	0.139493		121	Q	*	-0.0529373	-0.116395	0.0306174	0.0744603
10	T	L	0.492527	0.372234	0.0441884	0.0936069		atggaggtgaggaccatcaaggtgttcaccaccgtggacaacatcaacctgcacacccaggtggtggacatgagcatgacctacggacagcagttcggtcctacctacctggacggagctgacgtgaccaagatcaagccacacaactcccacgagggcaagaccttctacgtgctgcctaacgatgacaccctgagagtggaggctttcgaatactaccacaccaccgacccatccttcctgggcaggtacatgtctgcactgaaccacaccaagaagtggaagtacccccaggtgaacggactgaccagcatcaagtgggccgacaacaactgctacctggccaccgctctgctgaccctgcagcagatcgaactgaagttcaacccacccgctctg…	0.987362	1.05015	0.0746362	0.111525		122	Q	*	-0.0631823	-0.242116	0.0355032	0.0890533
10	T	M	0.483227	0.324111	0.0610931	0.0909742		atggaggtgaggaccatcaaggtgttcaccaccgtggacaacatcaacctgcacacccaggtggtggacatgagcatgacctacggacagcagttcggtcctacctacctggacggagctgacgtgaccaagatcaagccacacaactcccacgagggcaagaccttctacgtgctgcctaacgatgacaccctgagagtggaggctttcgaatactaccacaccaccgacccatccttcctgggcaggtacatgtctgccctgaaccacacaaagaagtggaagtacccccaggtgaacggactgaccagcatcaagtgggccgacaacaactgctacctggccaccgctctgctgaccctgcagcagatcgaactgaagttcaacccacccgctctg…	1.00059	1.24495	0.0717867	0.142374		123	I	*	-0.0521466	0.00511843	0.0368012	0.0800838
10	T	N	0.481207	0.375781	0.0974771	0.0837003		atggaggtgaggaccatcaaggtgttcaccaccgtggacaacatcaacctgcacacccaggtggtggacatgagcatgacctacggacagcagttcggtcctacctacctggacggagctgacgtgaccaagatcaagccacacaactcccacgagggcaagaccttctacgtgctgcctaacgatgacaccctgagagtggaggctttcgaatactaccacaccaccgacccatccttcctgggcaggtacatgtctgccctgaaccacacaaagaagtggaagtacccccaggtgaacggactgaccagcatcaagtgggccgacaacaactgctacctggccaccgctctgctgaccctgcagcagatcgaactgaagttcaacccacccgctctg…	0.680271	0.93023	0.150631	0.228069		124	E	*	-0.0743099	0.00649757	0.0401015	0.0676072
10	T	P	0.35771	0.152727	0.0508016	0.0985802		atggaggtgaggaccatcaaggtgttcaccaccgtggacaacatcaacctgcacacccaggtggtggacatgagcatgacctacggacagcagttcggtcctacctacctggacggagctgacgtgaccaagatcaagccacacaactcccacgagggcaagaccttctacgtgctgcctaacgatgacaccctgagagtggaggctttcgaatactaccacaccaccgacccatccttcctgggcaggtacatgtctgccctgaaccacaccaagaagtggaagtacccacaggtgaacggactgaccagcatcaagtgggccgacaacaactgctacctggccaccgctctgctgaccctgcagcagatcgaactgaagttcaacccacccgctctg…	0.935134	0.778242	0.0627665	0.123644		125	L	*	-0.0493177	0.0823854	0.0514579	0.10601
10	T	Q	0.357142	0.360895	0.0950742	0.215036		atggaggtgaggaccatcaaggtgttcaccaccgtggacaacatcaacctgcacacccaggtggtggacatgagcatgacctacggacagcagttcggtcctacctacctggacggagctgacgtgaccaagatcaagccacacaactcccacgagggcaagaccttctacgtgctgcctaacgatgacaccctgagagtggaggctttcgaatactaccacaccaccgacccatccttcctgggcaggtacatgtctgccctgaaccacaccaagaagtggaagtacccccaggtgaacggactgacaagcatcaagtgggccgacaacaactgctacctggccaccgctctgctgaccctgcagcagatcgaactgaagttcaacccacccgctctg…	0.897111	1.22974	0.108177	0.13266		126	K	*	-0.0244932	0.0443746	0.0506588	0.0921277
10	T	R	0.401516	0.159985	0.0410412	0.065516		atggaggtgaggaccatcaaggtgttcaccaccgtggacaacatcaacctgcacacccaggtggtggacatgagcatgacctacggacagcagttcggtcctacctacctggacggagctgacgtgaccaagatcaagccacacaactcccacgagggcaagaccttctacgtgctgcctaacgatgacaccctgagagtggaggctttcgaatactaccacaccaccgacccatccttcctgggcaggtacatgtctgccctgaaccacaccaagaagtggaagtacccccaggtgaacggactgacaagcatcaagtgggccgacaacaactgctacctggccaccgctctgctgaccctgcagcagatcgaactgaagttcaacccacccgctctg…	1.05377	0.7411	0.101336	0.174855		127	F	*	0.0171668	-0.0522996	0.0424028	0.094859
10	T	S	1.04928	0.561112	0.0512492	0.11076		atggaggtgaggaccatcaaggtgttcaccaccgtggacaacatcaacctgcacacccaggtggtggacatgagcatgacctacggacagcagttcggtcctacctacctggacggagctgacgtgaccaagatcaagccacacaactcccacgagggcaagaccttctacgtgctgcctaacgatgacaccctgagagtggaggctttcgaatactaccacaccaccgacccatccttcctgggcaggtacatgtctgccctgaaccacaccaagaagtggaagtacccccaggtgaacggactgaccagcataaagtgggccgacaacaactgctacctggccaccgctctgctgaccctgcagcagatcgaactgaagttcaacccacccgctctg…	0.910098	0.712696	0.0702387	0.11987		128	N	*	-0.00652475	0.0572065	0.0328939	0.0794382
10	T	V	0.530557	0.172155	0.0475798	0.0993332		atggaggtgaggaccatcaaggtgttcaccaccgtggacaacatcaacctgcacacccaggtggtggacatgagcatgacctacggacagcagttcggtcctacctacctggacggagctgacgtgaccaagatcaagccacacaactcccacgagggcaagaccttctacgtgctgcctaacgatgacaccctgagagtggaggctttcgaatactaccacaccaccgacccatccttcctgggcaggtacatgtctgccctgaaccacaccaagaagtggaagtacccccaggtgaacggactgaccagcatcaagtgggccgacaacaactgctacctcgccaccgctctgctgaccctgcagcagatcgaactgaagttcaacccacccgctctg…	1.00139	0.855537	0.0566073	0.150176		129	P	*	-0.0438646	-0.214992	0.041747	0.095415
10	T	W	0.442798	-0.0253042	0.0578387	0.128142		atggaggtgaggaccatcaaggtgttcaccaccgtggacaacatcaacctgcacacccaggtggtggacatgagcatgacctacggacagcagttcggtcctacctacctggacggagctgacgtgaccaagatcaagccacacaactcccacgagggcaagaccttctacgtgctgcctaacgatgacaccctgagagtggaggctttcgaatactaccacaccaccgacccatccttcctgggcaggtacatgtctgccctgaaccacaccaagaagtggaagtacccccaggtgaacggactgaccagcatcaagtgggccgacaacaactgctacctggccaccgccctgctgaccctgcagcagatcgaactgaagttcaacccacccgctctg…	1.07281	0.534071	0.0746113	0.223209		13	N	*	0.239878	0.11683	0.0486502	0.10425
100	G	A	0.540894	0.176116	0.0614739	0.151391		atggaggtgaggaccatcaaggtgttcaccaccgtggacaacatcaacctgcacacccaggtggtggacatgagcatgacctacggacagcagttcggtcctacctacctggacggagctgacgtgaccaagatcaagccacacaactcccacgagggcaagaccttctacgtgctgcctaacgatgacaccctgagagtggaggctttcgaatactaccacaccaccgacccatccttcctgggcaggtacatgtctgccctgaaccacaccaagaagtggaagtacccccaggtgaacggactgaccagcatcaagtgggccgacaacaactgctacctggccaccgctctcctgaccctgcagcagatcgaactgaagttcaacccacccgctctg…	1.185	0.775103	0.115784	0.264008		130	P	*	-0.0187953	-0.0557571	0.0466664	0.110889
100	G	C	0.573159	0.419944	0.0812062	0.155799		atggaggtgaggaccatcaaggtgttcaccaccgtggacaacatcaacctgcacacccaggtggtggacatgagcatgacctacggacagcagttcggtcctacctacctggacggagctgacgtgaccaagatcaagccacacaactcccacgagggcaagaccttctacgtgctgcctaacgatgacaccctgagagtggaggctttcgaatactaccacaccaccgacccatccttcctgggcaggtacatgtctgccctgaaccacaccaagaagtggaagtacccccaggtgaacggactgaccagcatcaagtgggccgacaacaactgctacctggccaccgctctgctaaccctgcagcagatcgaactgaagttcaacccacccgctctg…	1.10557	0.890789	0.14234	0.188018		132	L	*	0.0564846	-0.24145	0.0653445	0.166315
100	G	F	0.178207	-0.902305	0.0827657	0.394217		atggaggtgaggaccatcaaggtgttcaccaccgtggacaacatcaacctgcacacccaggtggtggacatgagcatgacctacggacagcagttcggtcctacctacctggacggagctgacgtgaccaagatcaagccacacaactcccacgagggcaagaccttctacgtgctgcctaacgatgacaccctgagagtggaggctttcgaatactaccacaccaccgacccatccttcctgggcaggtacatgtctgccctgaaccacaccaagaagtggaagtacccccaggtgaacggactgaccagcatcaagtgggccgacaacaactgctacctggccaccgctctgctcaccctgcagcagatcgaactgaagttcaacccacccgctctg…	1.05897	0.632601	0.106034	0.158841		133	Q	*	-0.0454338	-0.25839	0.0394523	0.0925053
100	G	K	0.514773	0.352295	0.0823954	0.17956		atggaggtgaggaccatcaaggtgttcaccaccgtggacaacatcaacctgcacacccaggtggtggacatgagcatgacctacggacagcagttcggtcctacctacctggacggagctgacgtgaccaagatcaagccacacaactcccacgagggcaagaccttctacgtgctgcctaacgatgacaccctgagagtggaggctttcgaatactaccacaccaccgacccatccttcctgggcaggtacatgtctgccctgaaccacaccaagaagtggaagtacccccaggtgaacggactgaccagcatcaagtgggccgacaacaactgctacctggccaccgctctgctgacactgcagcagatcgaactgaagttcaacccacccgctctg…	0.8951	0.932314	0.0528634	0.152124		134	D	*	-0.0193125	-0.470151	0.0761354	0.157149
100	G	L	0.207525	0.0914566	0.0437183	0.0798503		atggaggtgaggaccatcaaggtgttcaccaccgtggacaacatcaacctgcacacccaggtggtggacatgagcatgacctacggacagcagttcggtcctacctacctggacggagctgacgtgaccaagatcaagccacacaactcccacgagggcaagaccttctacgtgctgcctaacgatgacaccctgagagtggaggctttcgaatactaccacaccaccgacccatccttcctgggcaggtacatgtctgccctgaaccacaccaagaagtggaagtacccccaggtgaacggactgaccagcatcaagtgggccgacaacaactgctacctggccaccgctctgctgaccctgcagcagatcgaactgaaattcaacccacccgctctg…	0.953042	1.32832	0.0711227	0.301624		135	A	*	-0.0152899	-0.136588	0.033158	0.0756331
100	G	N	0.934396	0.640548	0.120462	0.308278		atggaggtgaggaccatcaaggtgttcaccaccgtggacaacatcaacctgcacacccaggtggtggacatgagcatgacctacggacagcagttcggtcctacctacctggacggagctgacgtgaccaagatcaagccacacaactcccacgagggcaagaccttctacgtgctgcctaacgatgacaccctgagagtggaggctttcgaatactaccacaccaccgacccatccttcctgggcaggtacatgtctgccctgaaccacaccaagaagtggaagtacccccaggtgaacggactgaccagcatcaagtgggccgacaacaactgctacctggccaccgctctgctgaccctgcagcagatcgaactgaagttcaacccacccgcgctg…	0.887046	0.955543	0.0607689	0.115883		136	Y	*	0.049055	-0.195273	0.0335512	0.0831816
100	G	P	0.167438	0.287635	0.0472053	0.13406		atggaggtgaggaccatcaaggtgttcaccaccgtggacaacatcaacctgcacacccaggtggtggacatgagcatgacctacggacagcagttcggtcctacctacctggacggagctgacgtgaccaagatcaagccacacaactcccacgagggcaagaccttctacgtgctgcctaacgatgacaccctgagagtggaggctttcgaatactaccacaccaccgacccatccttcctgggcaggtacatgtctgccctgaaccacaccaagaagtggaagtacccccaggtgaacggactgaccagcatcaagtgggccgacaacaactgctacctggccaccgctctgctgaccctgcagcagatcgaactgaagttcaacccacccgctctg…	0.965921	1.37171	0.0624476	0.299849		137	Y	*	0.0288256	-0.0965984	0.0299374	0.07556
100	G	Q	0.864665	0.558757	0.103039	0.236855		atggaggtgaggaccatcaaggtgttcaccaccgtggacaacatcaacctgcacacccaggtggtggacatgagcatgacctacggacagcagttcggtcctacctacctggacggagctgacgtgaccaagatcaagccacacaactcccacgagggcaagaccttctacgtgctgcctaacgatgacaccctgagagtggaggctttcgaatactaccacaccaccgacccatccttcctgggcaggtacatgtctgccctgaaccacaccaagaagtggaagtacccccaggtgaacggactgaccagcatcaagtgggccgacaacaactgctacctggccaccgctctgctgaccctgcagcagatcgaactgaagttcaacccacccgctctg…	1.09453	1.09569	0.0837103	0.143164		138	R	*	0.0130966	-0.102416	0.046378	0.101767
100	G	R	0.458499	0.498351	0.0492083	0.138948		atggaggtgaggaccatcaaggtgttcaccaccgtggacaacatcaacctgcacacccaggtggtggacatgagcatgacctacggacagcagttcggtcctacctacctggacggagctgacgtgaccaagatcaagccacacaactcccacgagggcaagaccttctacgtgctgcctaacgatgacaccctgagagtggaggctttcgaatactaccacaccaccgacccatccttcctgggcaggtacatgtctgccctgaaccacaccaagaagtggaagtacccccaggtgaacggactgaccagcatcaagtgggccgacaacaactgctacctggccaccgctctgctgaccctgcagcagatcgaactgaagttcaacccacccgctctg…	1.00267	1.1625	0.0563249	0.106386		139	A	*	0.028889	-0.196348	0.0497456	0.0787136
100	G	S	0.715453	0.542108	0.055877	0.110686		atggaggtgaggaccatcaaggtgttcaccaccgtggacaacatcaacctgcacacccaggtggtggacatgagcatgacctacggacagcagttcggtcctacctacctggacggagctgacgtgaccaagatcaagccacacaactcccacgagggcaagaccttctacgtgctgcctaacgatgacaccctgagagtggaggctttcgaatactaccacaccaccgacccatccttcctgggcaggtacatgtctgccctgaaccacaccaagaagtggaagtacccccaggtgaacggactgaccagcatcaagtgggccgacaacaactgctacctggccaccgctctgctgaccctgcagcagatcgaactgaagttcaacccacccgctctg…	1.01583	0.72707	0.0641964	0.135209		140	R	*	-0.0127947	-0.0971661	0.0480521	0.0975006
100	G	T	0.526131	0.108583	0.0463981	0.10968		atggaggtgaggaccatcaaggtgttcaccaccgtggacaacatcaacctgcacacccaggtggtggacatgagcatgacctacggacagcagttcggtcctacctacctggacggagctgacgtgaccaagatcaagccacacaactcccacgagggcaagaccttctacgtgctgcctaacgatgacaccctgagagtggaggctttcgaatactaccacaccaccgacccatccttcctgggcaggtacatgtctgccctgaaccacaccaagaagtggaagtacccccaggtgaacggactgaccagcatcaagtgggccgacaacaactgctacctggccaccgctctgctgaccctgcagcagatcgaactgaagttcaacccacccgctctg…	1.07901	1.09719	0.12075	0.242844		141	A	*	-0.0774533	-0.0535333	0.0436068	0.0844493
100	G	V	0.145967	-0.398431	0.052895	0.1503		atggaggtgaggaccatcaaggtgttcaccaccgtggacaacatcaacctgcacacccaggtggtggacatgagcatgacctacggacagcagttcggtcctacctacctggacggagctgacgtgaccaagatcaagccacacaactcccacgagggcaagaccttctacgtgctgcctaacgatgacaccctgagagtggaggctttcgaatactaccacaccaccgacccatccttcctgggcaggtacatgtctgccctgaaccacaccaagaagtggaagtacccccaggtgaacggactgaccagcatcaagtgggccgacaacaactgctacctggccaccgctctgctgaccctgcagcagatcgaactgaagttcaacccacccgctctg…	0.965761	0.875184	0.0874301	0.120545		142	G	*	-0.00216018	-0.181286	0.0672341	0.136342
100	G	Y	0.30614	0.406963	0.0632593	0.101645		atggaggtgaggaccatcaaggtgttcaccaccgtggacaacatcaacctgcacacccaggtggtggacatgagcatgacctacggacagcagttcggtcctacctacctggacggagctgacgtgaccaagatcaagccacacaactcccacgagggcaagaccttctacgtgctgcctaacgatgacaccctgagagtggaggctttcgaatactaccacaccaccgacccatccttcctgggcaggtacatgtctgccctgaaccacaccaagaagtggaagtacccccaggtgaacggactgaccagcatcaagtgggccgacaacaactgctacctggccaccgctctgctgaccctgcagcagatcgaactgaagttcaacccacccgctctg…	1.00885	0.971828	0.0816143	0.136965		143	E	*	0.0964844	-0.154488	0.0468036	0.0891341
101	L	A	0.182717	0.434601	0.0914811	0.14913		atggaggtgaggaccatcaaggtgttcaccaccgtggacaacatcaacctgcacacccaggtggtggacatgagcatgacctacggacagcagttcggtcctacctacctggacggagctgacgtgaccaagatcaagccacacaactcccacgagggcaagaccttctacgtgctgcctaacgatgacaccctgagagtggaggctttcgaatactaccacaccaccgacccatccttcctgggcaggtacatgtctgccctgaaccacaccaagaagtggaagtacccccaggtgaacggactgaccagcatcaagtgggccgacaacaactgctacctggccaccgctctgctgaccctgcagcagatcgaactgaagttcaacccacccgctctg…	0.954293	0.93714	0.0555921	0.112903		144	A	*	0.0299391	-0.0934112	0.0389139	0.0896553
101	L	C	0.327126	0.517864	0.0662802	0.158981		atggaggtgaggaccatcaaggtgttcaccaccgtggacaacatcaacctgcacacccaggtggtggacatgagcatgacctacggacagcagttcggtcctacctacctggacggagctgacgtgaccaagatcaagccacacaactcccacgagggcaagaccttctacgtgctgcctaacgatgacaccctgagagtggaggctttcgaatactaccacaccaccgacccatccttcctgggcaggtacatgtctgccctgaaccacaccaagaagtggaagtacccccaggtgaacggactgaccagcatcaagtgggccgacaacaactgctacctggccaccgctctgctgaccctgcagcagatcgaactgaagttcaacccacccgctctg…	0.985069	1.05277	0.0605537	0.12618		145	A	*	0.00864444	-0.366062	0.0493221	0.113144
101	L	D	0.166593	0.117335	0.0688059	0.162496		atggaggtgaggaccatcaaggtgttcaccaccgtggacaacatcaacctgcacacccaggtggtggacatgagcatgacctacggacagcagttcggtcctacctacctggacggagctgacgtgaccaagatcaagccacacaactcccacgagggcaagaccttctacgtgctgcctaacgatgacaccctgagagtggaggctttcgaatactaccacaccaccgacccatccttcctgggcaggtacatgtctgccctgaaccacaccaagaagtggaagtacccccaggtgaacggactgaccagcatcaagtgggccgacaacaactgctacctggccaccgctctgctgaccctgcagcagatcgaactgaagttcaacccacccgctctg…	1.04721	0.938013	0.0584279	0.121492		146	N	*	0.147976	-0.0681643	0.0386853	0.0743427
101	L	E	0.161613	0.220583	0.0969025	0.187232		atggaggtgaggaccatcaaggtgttcaccaccgtggacaacatcaacctgcacacccaggtggtggacatgagcatgacctacggacagcagttcggtcctacctacctggacggagctgacgtgaccaagatcaagccacacaactcccacgagggcaagaccttctacgtgctgcctaacgatgacaccctgagagtggaggctttcgaatactaccacaccaccgacccatccttcctgggcaggtacatgtctgccctgaaccacaccaagaagtggaagtacccccaggtgaacggactgaccagcatcaagtgggccgacaacaactgctacctggccaccgctctgctgaccctgcagcagatcgaactgaagttcaacccacccgctctg…	1.22947	1.33251	0.121325	0.268238		147	F	*	0.0701749	-0.15085	0.0435521	0.107471
101	L	F	0.935306	0.679751	0.0557056	0.112418		atggaggtgaggaccatcaaggtgttcaccaccgtggacaacatcaacctgcacacccaggtggtggacatgagcatgacctacggacagcagttcggtcctacctacctggacggagctgacgtgaccaagatcaagccacacaactcccacgagggcaagaccttctacgtgctgcctaacgatgacaccctgagagtggaggctttcgaatactaccacaccaccgacccatccttcctgggcaggtacatgtctgccctgaaccacaccaagaagtggaagtacccccaggtgaacggactgaccagcatcaagtgggccgacaacaactgctacctggccaccgctctgctgaccctgcagcagatcgaactgaagttcaacccacccgctctg…	1.03529	1.03424	0.0518469	0.0940011		148	C	*	-0.239153	-0.245629	0.108094	0.150428
101	L	I	0.782819	0.210858	0.0475414	0.149647		atggaggtgaggaccatcaaggtgttcaccaccgtggacaacatcaacctgcacacccaggtggtggacatgagcatgacctacggacagcagttcggtcctacctacctggacggagctgacgtgaccaagatcaagccacacaactcccacgagggcaagaccttctacgtgctgcctaacgatgacaccctgagagtggaggctttcgaatactaccacaccaccgacccatccttcctgggcaggtacatgtctgccctgaaccacaccaagaagtggaagtacccccaggtgaacggactgaccagcatcaagtgggccgacaacaactgctacctggccaccgctctgctgaccctgcagcagatcgaactgaagttcaacccacccgctctg…	0.969642	1.0583	0.0636713	0.251942		149	A	*	-0.0165197	-0.626742	0.0584025	0.150354
101	L	K	0.264264	0.433764	0.0542196	0.101092		atggaggtgaggaccatcaaggtgttcaccaccgtggacaacatcaacctgcacacccaggtggtggacatgagcatgacctacggacagcagttcggtcctacctacctggacggagctgacgtgaccaagatcaagccacacaactcccacgagggcaagaccttctacgtgctgcctaacgatgacaccctgagagtggaggctttcgaatactaccacaccaccgacccatccttcctgggcaggtacatgtctgccctgaaccacaccaagaagtggaagtacccccaggtgaacggactgaccagcatcaagtgggccgacaacaactgctacctggccaccgctctgctgaccctgcagcagatcgaactgaagttcaacccacccgctctg…	0.9791	0.901918	0.0480503	0.103879		15	N	*	0.137914	0.218741	0.0626649	0.0949127
101	L	N	0.167692	-0.419995	0.0984854	0.281532		atggaggtgaggaccatcaaggtgttcaccaccgtggacaacatcaacctgcacacccaggtggtggacatgagcatgacctacggacagcagttcggtcctacctacctggacggagctgacgtgaccaagatcaagccacacaactcccacgagggcaagaccttctacgtgctgcctaacgatgacaccctgagagtggaggctttcgaatactaccacaccaccgacccatccttcctgggcaggtacatgtctgccctgaaccacaccaagaagtggaagtacccccaggtgaacggactgaccagcatcaagtgggccgacaacaactgctacctggccaccgctctgctgaccctgcagcagatcgaactgaagttcaacccacccgctctg…	0.94233	0.787466	0.0851263	0.240497		150	L	*	-0.0247618	-0.0300917	0.0318935	0.0860266
101	L	P	0.162866	0.134519	0.106916	0.134897		atggaggtgaggaccatcaaggtgttcaccaccgtggacaacatcaacctgcacacccaggtggtggacatgagcatgacctacggacagcagttcggtcctacctacctggacggagctgacgtgaccaagatcaagccacacaactcccacgagggcaagaccttctacgtgctgcctaacgatgacaccctgagagtggaggctttcgaatactaccacaccaccgacccatccttcctgggcaggtacatgtctgccctgaaccacaccaagaagtggaagtacccccaggtgaacggactgaccagcatcaagtgggccgacaacaactgctacctggccaccgctctgctgaccctgcagcagatcgaactgaagttcaacccacccgctctg…	1.01022	1.05047	0.042428	0.0862486		151	I	*	-0.0819637	-0.0950172	0.0405681	0.0816857
101	L	Q	0.403992	0.733621	0.108718	0.29724		atggaggtgaggaccatcaaggtgttcaccaccgtggacaacatcaacctgcacacccaggtggtggacatgagcatgacctacggacagcagttcggtcctacctacctggacggagctgacgtgaccaagatcaagccacacaactcccacgagggcaagaccttctacgtgctgcctaacgatgacaccctgagagtggaggctttcgaatactaccacaccaccgacccatccttcctgggcaggtacatgtctgccctgaaccacaccaagaagtggaagtacccccaggtgaacggactgaccagcatcaagtgggccgacaacaactgctacctggccaccgctctgctgaccctgcagcagatcgaactgaagttcaacccacccgctctg…	0.999012	0.62748	0.099324	0.189872		152	L	*	0.0559167	-0.383778	0.0528236	0.216872
101	L	R	0.232441	0.0500197	0.099996	0.173774		atggaggtgaggaccatcaaggtgttcaccaccgtggacaacatcaacctgcacacccaggtggtggacatgagcatgacctacggacagcagttcggtcctacctacctggacggagctgacgtgaccaagatcaagccacacaactcccacgagggcaagaccttctacgtgctgcctaacgatgacaccctgagagtggaggctttcgaatactaccacaccaccgacccatccttcctgggcaggtacatgtctgccctgaaccacaccaagaagtggaagtacccccaggtgaacggactgaccagcatcaagtgggccgacaacaactgctacctggccaccgctctgctgaccctgcagcagatcgaactgaagttcaacccacccgctctg…	0.963324	0.881704	0.0626325	0.110974		153	A	*	0.072892	-0.0378625	0.0704924	0.185606
101	L	S	0.217667	0.592816	0.055619	0.194968		atggaggtgaggaccatcaaggtgttcaccaccgtggacaacatcaacctgcacacccaggtggtggacatgagcatgacctacggacagcagttcggtcctacctacctggacggagctgacgtgaccaagatcaagccacacaactcccacgagggcaagaccttctacgtgctgcctaacgatgacaccctgagagtggaggctttcgaatactaccacaccaccgacccatccttcctgggcaggtacatgtctgccctgaaccacaccaagaagtggaagtacccccaggtgaacggactgaccagcatcaagtgggccgacaacaactgctacctggccaccgctctgctgaccctgcagcagatcgaactgaagttcaacccacccgctctg…	0.906767	1.14823	0.142528	0.0983624		154	Y	*	0.00252291	-0.103592	0.0447844	0.119684
101	L	V	0.414116	-0.0418958	0.0648495	0.134169		atggaggtgaggaccatcaaggtgttcaccaccgtggacaacatcaacctgcacacccaggtggtggacatgagcatgacctacggacagcagttcggtcctacctacctggacggagctgacgtgaccaagatcaagccacacaactcccacgagggcaagaccttctacgtgctgcctaacgatgacaccctgagagtggaggctttcgaatactaccacaccaccgacccatccttcctgggcaggtacatgtctgccctgaaccacaccaagaagtggaagtacccccaggtgaacggactgaccagcatcaagtgggccgacaacaactgctacctggccaccgctctgctgaccctgcagcagatcgaactgaagttcaacccacccgctctg…	0.92602	0.733455	0.103996	0.276121		155	C	*	-0.116237	-0.308044	0.0645732	0.111482
101	L	Y	0.769464	0.719308	0.0737782	0.164275		atggaggtgaggaccatcaaggtgttcaccaccgtggacaacatcaacctgcacacccaggtggtggacatgagcatgacctacggacagcagttcggtcctacctacctggacggagctgacgtgaccaagatcaagccacacaactcccacgagggcaagaccttctacgtgctgcctaacgatgacaccctgagagtggaggctttcgaatactaccacaccaccgacccatccttcctgggcaggtacatgtctgccctgaaccacaccaagaagtggaagtacccccaggtgaacggactgaccagcatcaagtgggccgacaacaactgctacctggccaccgctctgctgaccctgcagcagatcgaactgaagttcaacccacccgctctg…	0.99171	0.564173	0.0690244	0.209893		156	N	*	-0.0282128	-0.0813096	0.0475584	0.102206
102	T	A	0.470598	0.152723	0.0437486	0.0846121		atggaggtgaggaccatcaaggtgttcaccaccgtggacaacatcaacctgcacacccaggtggtggacatgagcatgacctacggacagcagttcggtcctacctacctggacggagctgacgtgaccaagatcaagccacacaactcccacgagggcaagaccttctacgtgctgcctaacgatgacaccctgagagtggaggctttcgaatactaccacaccaccgacccatccttcctgggcaggtacatgtctgccctgaaccacaccaagaagtggaagtacccccaggtgaacggactgaccagcatcaagtgggccgacaacaactgctacctggccaccgctctgctgaccctgcagcagatcgaactgaagttcaacccacccgctctg…	1.02234	1.03694	0.0763138	0.150676		157	K	*	0.0179837	-0.215549	0.0710566	0.212851
102	T	C	0.76218	0.636949	0.0530501	0.0889039		atggaggtgaggaccatcaaggtgttcaccaccgtggacaacatcaacctgcacacccaggtggtggacatgagcatgacctacggacagcagttcggtcctacctacctggacggagctgacgtgaccaagatcaagccacacaactcccacgagggcaagaccttctacgtgctgcctaacgatgacaccctgagagtggaggctttcgaatactaccacaccaccgacccatccttcctgggcaggtacatgtctgccctgaaccacaccaagaagtggaagtacccccaggtgaacggactgaccagcatcaagtgggccgacaacaactgctacctggccaccgctctgctgaccctgcagcagatcgaactgaagttcaacccacccgctctg…	0.977895	0.965333	0.0578649	0.101938		158	T	*	0.0815079	-0.101098	0.0490309	0.133308
102	T	E	0.0856892	0.12905	0.0651096	0.0915998		atggaggtgaggaccatcaaggtgttcaccaccgtggacaacatcaacctgcacacccaggtggtggacatgagcatgacctacggacagcagttcggtcctacctacctggacggagctgacgtgaccaagatcaagccacacaactcccacgagggcaagaccttctacgtgctgcctaacgatgacaccctgagagtggaggctttcgaatactaccacaccaccgacccatccttcctgggcaggtacatgtctgccctgaaccacaccaagaagtggaagtacccccaggtgaacggactgaccagcatcaagtgggccgacaacaactgctacctggccaccgctctgctgaccctgcagcagatcgaactgaagttcaacccacccgctctg…	0.960917	1.02205	0.117725	0.195509		16	L	*	0.271051	0.290054	0.100225	0.11336
102	T	F	0.789861	0.855828	0.0507207	0.0964761		atggaggtgaggaccatcaaggtgttcaccaccgtggacaacatcaacctgcacacccaggtggtggacatgagcatgacctacggacagcagttcggtcctacctacctggacggagctgacgtgaccaagatcaagccacacaactcccacgagggcaagaccttctacgtgctgcctaacgatgacaccctgagagtggaggctttcgaatactaccacaccaccgacccatccttcctgggcaggtacatgtctgccctgaaccacaccaagaagtggaagtacccccaggtgaacggactgaccagcatcaagtgggccgacaacaactgctacctggccaccgctctgctgaccctgcagcagatcgaactgaagttcaacccacccgctctg…	0.866907	1.00686	0.106744	0.165843		160	G	*	0.119574	-0.09775	0.0696383	0.108464
102	T	G	0.14002	0.298711	0.0399298	0.0860921		atggaggtgaggaccatcaaggtgttcaccaccgtggacaacatcaacctgcacacccaggtggtggacatgagcatgacctacggacagcagttcggtcctacctacctggacggagctgacgtgaccaagatcaagccacacaactcccacgagggcaagaccttctacgtgctgcctaacgatgacaccctgagagtggaggctttcgaatactaccacaccaccgacccatccttcctgggcaggtacatgtctgccctgaaccacaccaagaagtggaagtacccccaggtgaacggactgaccagcatcaagtgggccgacaacaactgctacctggccaccgctctgctgaccctgcagcagatcgaactgaagttcaacccacccgctctg…	0.928595	0.705841	0.0689521	0.178449		161	E	*	0.0731827	0.0747564	0.0409001	0.0817279
102	T	H	0.492897	0.460118	0.0807415	0.174577		atggaggtgaggaccatcaaggtgttcaccaccgtggacaacatcaacctgcacacccaggtggtggacatgagcatgacctacggacagcagttcggtcctacctacctggacggagctgacgtgaccaagatcaagccacacaactcccacgagggcaagaccttctacgtgctgcctaacgatgacaccctgagagtggaggctttcgaatactaccacaccaccgacccatccttcctgggcaggtacatgtctgccctgaaccacaccaagaagtggaagtacccccaggtgaacggactgaccagcatcaagtgggccgacaacaactgctacctggccaccgctctgctgaccctgcagcagatcgaactgaagttcaacccacccgctctg…	0.883257	0.906248	0.0870057	0.215566		162	L	*	-0.0155552	0.387032	0.0686487	0.264951
102	T	I	0.927816	1.17603	0.0565633	0.150271		atggaggtgaggaccatcaaggtgttcaccaccgtggacaacatcaacctgcacacccaggtggtggacatgagcatgacctacggacagcagttcggtcctacctacctggacggagctgacgtgaccaagatcaagccacacaactcccacgagggcaagaccttctacgtgctgcctaacgatgacaccctgagagtggaggctttcgaatactaccacaccaccgacccatccttcctgggcaggtacatgtctgccctgaaccacaccaagaagtggaagtacccccaggtgaacggactgaccagcatcaagtgggccgacaacaactgctacctggccaccgctctgctgaccctgcagcagatcgaactgaagttcaacccacccgctctg…	1.05522	0.862853	0.0913426	0.13029		163	G	*	0.00606112	-0.0272412	0.0332009	0.0719523
102	T	K	0.223879	0.0981197	0.0569652	0.113191		atggaggtgaggaccatcaaggtgttcaccaccgtggacaacatcaacctgcacacccaggtggtggacatgagcatgacctacggacagcagttcggtcctacctacctggacggagctgacgtgaccaagatcaagccacacaactcccacgagggcaagaccttctacgtgctgcctaacgatgacaccctgagagtggaggctttcgaatactaccacaccaccgacccatccttcctgggcaggtacatgtctgccctgaaccacaccaagaagtggaagtacccccaggtgaacggactgaccagcatcaagtgggccgacaacaactgctacctggccaccgctctgctgaccctgcagcagatcgaactgaagttcaacccacccgctctg…	1.10105	1.1556	0.103426	0.150895		164	D	*	0.139738	0.00163495	0.0773682	0.144706
102	T	L	0.555201	0.245464	0.0297069	0.0730138		atggaggtgaggaccatcaaggtgttcaccaccgtggacaacatcaacctgcacacccaggtggtggacatgagcatgacctacggacagcagttcggtcctacctacctggacggagctgacgtgaccaagatcaagccacacaactcccacgagggcaagaccttctacgtgctgcctaacgatgacaccctgagagtggaggctttcgaatactaccacaccaccgacccatccttcctgggcaggtacatgtctgccctgaaccacaccaagaagtggaagtacccccaggtgaacggactgaccagcatcaagtgggccgacaacaactgctacctggccaccgctctgctgaccctgcagcagatcgaactgaagttcaacccacccgctctg…	0.97658	1.08951	0.0767566	0.132647		165	V	*	0.141068	-0.325735	0.0589295	0.110844
102	T	M	0.530527	0.325283	0.0494928	0.110402		atggaggtgaggaccatcaaggtgttcaccaccgtggacaacatcaacctgcacacccaggtggtggacatgagcatgacctacggacagcagttcggtcctacctacctggacggagctgacgtgaccaagatcaagccacacaactcccacgagggcaagaccttctacgtgctgcctaacgatgacaccctgagagtggaggctttcgaatactaccacaccaccgacccatccttcctgggcaggtacatgtctgccctgaaccacaccaagaagtggaagtacccccaggtgaacggactgaccagcatcaagtgggccgacaacaactgctacctggccaccgctctgctgaccctgcagcagatcgaactgaagttcaacccacccgctctg…	0.912365	1.09677	0.0597166	0.140185		166	R	*	0.0128865	-0.296766	0.0643595	0.142869
102	T	N	0.251802	-0.204832	0.0636851	0.258838		atggaggtgaggaccatcaaggtgttcaccaccgtggacaacatcaacctgcacacccaggtggtggacatgagcatgacctacggacagcagttcggtcctacctacctggacggagctgacgtgaccaagatcaagccacacaactcccacgagggcaagaccttctacgtgctgcctaacgatgacaccctgagagtggaggctttcgaatactaccacaccaccgacccatccttcctgggcaggtacatgtctgccctgaaccacaccaagaagtggaagtacccccaggtgaacggactgaccagcatcaagtgggccgacaacaactgctacctggccaccgctctgctgaccctgcagcagatcgaactgaagttcaacccacccgctctg…	1.00229	0.960782	0.067717	0.231503		167	E	*	0.12917	-0.119949	0.0591067	0.0839506
102	T	P	0.127499	0.110775	0.0301101	0.0741199		atggaggtgaggaccatcaaggtgttcaccaccgtggacaacatcaacctgcacacccaggtggtggacatgagcatgacctacggacagcagttcggtcctacctacctggacggagctgacgtgaccaagatcaagccacacaactcccacgagggcaagaccttctacgtgctgcctaacgatgacaccctgagagtggaggctttcgaatactaccacaccaccgacccatccttcctgggcaggtacatgtctgccctgaaccacaccaagaagtggaagtacccccaggtgaacggactgaccagcatcaagtgggccgacaacaactgctacctggccaccgctctgctgaccctgcagcagatcgaactgaagttcaacccacccgctctg…	1.04622	0.837805	0.0575926	0.136721		168	T	*	0.0334118	-0.245161	0.0399171	0.0835318
102	T	Q	0.286544	0.425614	0.0511727	0.092487		atggaggtgaggaccatcaaggtgttcaccaccgtggacaacatcaacctgcacacccaggtggtggacatgagcatgacctacggacagcagttcggtcctacctacctggacggagctgacgtgaccaagatcaagccacacaactcccacgagggcaagaccttctacgtgctgcctaacgatgacaccctgagagtggaggctttcgaatactaccacaccaccgacccatccttcctgggcaggtacatgtctgccctgaaccacaccaagaagtggaagtacccccaggtgaacggactgaccagcatcaagtgggccgacaacaactgctacctggccaccgctctgctgaccctgcagcagatcgaactgaagttcaacccacccgctctg…	1.01452	1.06129	0.134956	0.263197		169	M	*	0.164973	-0.160048	0.0616088	0.114397
102	T	R	0.606862	0.63206	0.0360734	0.108681		atggaggtgaggaccatcaaggtgttcaccaccgtggacaacatcaacctgcacacccaggtggtggacatgagcatgacctacggacagcagttcggtcctacctacctggacggagctgacgtgaccaagatcaagccacacaactcccacgagggcaagaccttctacgtgctgcctaacgatgacaccctgagagtggaggctttcgaatactaccacaccaccgacccatccttcctgggcaggtacatgtctgccctgaaccacaccaagaagtggaagtacccccaggtgaacggactgaccagcatcaagtgggccgacaacaactgctacctggccaccgctctgctgaccctgcagcagatcgaactgaagttcaacccacccgctctg…	1.15484	1.38639	0.080648	0.239644		170	S	*	-0.0134681	-0.0967257	0.0749158	0.14433
102	T	S	0.347087	0.372576	0.0337098	0.0725342		atggaggtgaggaccatcaaggtgttcaccaccgtggacaacatcaacctgcacacccaggtggtggacatgagcatgacctacggacagcagttcggtcctacctacctggacggagctgacgtgaccaagatcaagccacacaactcccacgagggcaagaccttctacgtgctgcctaacgatgacaccctgagagtggaggctttcgaatactaccacaccaccgacccatccttcctgggcaggtacatgtctgccctgaaccacaccaagaagtggaagtacccccaggtgaacggactgaccagcatcaagtgggccgacaacaactgctacctggccaccgctctgctgaccctgcagcagatcgaactgaagttcaacccacccgctctg…	0.921718	1.09843	0.0848697	0.110408		171	Y	*	0.206269	0.0522988	0.0445577	0.100648
102	T	V	0.837814	0.938057	0.0786911	0.306294		atggaggtgaggaccatcaaggtgttcaccaccgtggacaacatcaacctgcacacccaggtggtggacatgagcatgacctacggacagcagttcggtcctacctacctggacggagctgacgtgaccaagatcaagccacacaactcccacgagggcaagaccttctacgtgctgcctaacgatgacaccctgagagtggaggctttcgaatactaccacaccaccgacccatccttcctgggcaggtacatgtctgccctgaaccacaccaagaagtggaagtacccccaggtgaacggactgaccagcatcaagtgggccgacaacaactgctacctggccaccgctctgctgaccctgcagcagatcgaactgaagttcaacccacccgctctg…	0.913796	1.03091	0.0670448	0.145676		172	L	*	-0.0888028	-0.0523423	0.0739145	0.1879
102	T	W	0.994487	1.02825	0.0862198	0.235981		atggaggtgaggaccatcaaggtgttcaccaccgtggacaacatcaacctgcacacccaggtggtggacatgagcatgacctacggacagcagttcggtcctacctacctggacggagctgacgtgaccaagatcaagccacacaactcccacgagggcaagaccttctacgtgctgcctaacgatgacaccctgagagtggaggctttcgaatactaccacaccaccgacccatccttcctgggcaggtacatgtctgccctgaaccacaccaagaagtggaagtacccccaggtgaacggactgaccagcatcaagtgggccgacaacaactgctacctggccaccgctctgctgaccctgcagcagatcgaactgaagttcaacccacccgctctg…	0.845967	0.181742	0.108508	0.444551		173	F	*	0.0835771	0.0199121	0.0688282	0.17049
102	T	Y	0.955373	0.971292	0.0564478	0.0980266		atggaggtgaggaccatcaaggtgttcaccaccgtggacaacatcaacctgcacacccaggtggtggacatgagcatgacctacggacagcagttcggtcctacctacctggacggagctgacgtgaccaagatcaagccacacaactcccacgagggcaagaccttctacgtgctgcctaacgatgacaccctgagagtggaggctttcgaatactaccacaccaccgacccatccttcctgggcaggtacatgtctgccctgaaccacaccaagaagtggaagtacccccaggtgaacggactgaccagcatcaagtgggccgacaacaactgctacctggccaccgctctgctgaccctgcagcagatcgaactgaagttcaacccacccgctctg…	0.975624	1.0315	0.0778249	0.182692		174	Q	*	0.0337032	-0.156847	0.0385861	0.100466
103	S	A	0.689754	0.347318	0.0871048	0.214163		atggaggtgaggaccatcaaggtgttcaccaccgtggacaacatcaacctgcacacccaggtggtggacatgagcatgacctacggacagcagttcggtcctacctacctggacggagctgacgtgaccaagatcaagccacacaactcccacgagggcaagaccttctacgtgctgcctaacgatgacaccctgagagtggaggctttcgaatactaccacaccaccgacccatccttcctgggcaggtacatgtctgccctgaaccacaccaagaagtggaagtacccccaggtgaacggactgaccagcatcaagtgggccgacaacaactgctacctggccaccgctctgctgaccctgcagcagatcgaactgaagttcaacccacccgctctg…	0.820315	0.853375	0.0707305	0.145219		175	H	*	0.0391125	-0.201501	0.0334337	0.0710996
103	S	C	0.874603	-0.211477	0.106891	0.299914		atggaggtgaggaccatcaaggtgttcaccaccgtggacaacatcaacctgcacacccaggtggtggacatgagcatgacctacggacagcagttcggtcctacctacctggacggagctgacgtgaccaagatcaagccacacaactcccacgagggcaagaccttctacgtgctgcctaacgatgacaccctgagagtggaggctttcgaatactaccacaccaccgacccatccttcctgggcaggtacatgtctgccctgaaccacaccaagaagtggaagtacccccaggtgaacggactgaccagcatcaagtgggccgacaacaactgctacctggccaccgctctgctgaccctgcagcagatcgaactgaagttcaacccacccgctctg…	1.11118	0.80851	0.0845816	0.159321		176	A	*	0.0102276	-0.048462	0.062521	0.10557
103	S	E	0.248265	0.181714	0.0937323	0.311267		atggaggtgaggaccatcaaggtgttcaccaccgtggacaacatcaacctgcacacccaggtggtggacatgagcatgacctacggacagcagttcggtcctacctacctggacggagctgacgtgaccaagatcaagccacacaactcccacgagggcaagaccttctacgtgctgcctaacgatgacaccctgagagtggaggctttcgaatactaccacaccaccgacccatccttcctgggcaggtacatgtctgccctgaaccacaccaagaagtggaagtacccccaggtgaacggactgaccagcatcaagtgggccgacaacaactgctacctggccaccgctctgctgaccctgcagcagatcgaactgaagttcaacccacccgctctg…	0.89142	0.964684	0.094494	0.178918		177	N	*	0.0726425	0.351944	0.10729	0.21651
103	S	H	0.177498	0.144012	0.0735102	0.148863		atggaggtgaggaccatcaaggtgttcaccaccgtggacaacatcaacctgcacacccaggtggtggacatgagcatgacctacggacagcagttcggtcctacctacctggacggagctgacgtgaccaagatcaagccacacaactcccacgagggcaagaccttctacgtgctgcctaacgatgacaccctgagagtggaggctttcgaatactaccacaccaccgacccatccttcctgggcaggtacatgtctgccctgaaccacaccaagaagtggaagtacccccaggtgaacggactgaccagcatcaagtgggccgacaacaactgctacctggccaccgctctgctgaccctgcagcagatcgaactgaagttcaacccacccgctctg…	0.892707	0.542751	0.117033	0.282651		178	L	*	-0.0962362	-0.111901	0.101202	0.170896
103	S	I	0.177135	0.177307	0.090045	0.163934		atggaggtgaggaccatcaaggtgttcaccaccgtggacaacatcaacctgcacacccaggtggtggacatgagcatgacctacggacagcagttcggtcctacctacctggacggagctgacgtgaccaagatcaagccacacaactcccacgagggcaagaccttctacgtgctgcctaacgatgacaccctgagagtggaggctttcgaatactaccacaccaccgacccatccttcctgggcaggtacatgtctgccctgaaccacaccaagaagtggaagtacccccaggtgaacggactgaccagcatcaagtgggccgacaacaactgctacctggccaccgctctgctgaccctgcagcagatcgaactgaagttcaacccacccgctctg…	1.00805	0.863539	0.0590144	0.111482		179	D	*	0.114849	-0.30903	0.0820377	0.143173
103	S	K	0.149979	0.0819534	0.0386885	0.110415		atggaggtgaggaccatcaaggtgttcaccaccgtggacaacatcaacctgcacacccaggtggtggacatgagcatgacctacggacagcagttcggtcctacctacctggacggagctgacgtgaccaagatcaagccacacaactcccacgagggcaagaccttctacgtgctgcctaacgatgacaccctgagagtggaggctttcgaatactaccacaccaccgacccatccttcctgggcaggtacatgtctgccctgaaccacaccaagaagtggaagtacccccaggtgaacggactgaccagcatcaagtgggccgacaacaactgctacctggccaccgctctgctgaccctgcagcagatcgaactgaagttcaacccacccgctctg…	1.01533	1.12484	0.0551064	0.113529		18	T	*	0.209942	0.091187	0.0717647	0.165705
103	S	L	0.474052	0.347015	0.0440295	0.0820375		atggaggtgaggaccatcaaggtgttcaccaccgtggacaacatcaacctgcacacccaggtggtggacatgagcatgacctacggacagcagttcggtcctacctacctggacggagctgacgtgaccaagatcaagccacacaactcccacgagggcaagaccttctacgtgctgcctaacgatgacaccctgagagtggaggctttcgaatactaccacaccaccgacccatccttcctgggcaggtacatgtctgccctgaaccacaccaagaagtggaagtacccccaggtgaacggactgaccagcatcaagtgggccgacaacaactgctacctggccaccgctctgctgaccctgcagcagatcgaactgaagttcaacccacccgctctg…	1.01804	1.25107	0.072541	0.223198		180	S	*	-0.0376885	-0.0307829	0.0802443	0.104918
103	S	M	0.342018	0.257971	0.159644	0.257081		atggaggtgaggaccatcaaggtgttcaccaccgtggacaacatcaacctgcacacccaggtggtggacatgagcatgacctacggacagcagttcggtcctacctacctggacggagctgacgtgaccaagatcaagccacacaactcccacgagggcaagaccttctacgtgctgcctaacgatgacaccctgagagtggaggctttcgaatactaccacaccaccgacccatccttcctgggcaggtacatgtctgccctgaaccacaccaagaagtggaagtacccccaggtgaacggactgaccagcatcaagtgggccgacaacaactgctacctggccaccgctctgctgaccctgcagcagatcgaactgaagttcaacccacccgctctg…	0.848692	-0.0424645	0.136902	0.342671		182	K	*	-0.0715502	-0.19816	0.0753738	0.140321
103	S	N	0.176028	-0.0878076	0.0831461	0.328211		atggaggtgaggaccatcaaggtgttcaccaccgtggacaacatcaacctgcacacccaggtggtggacatgagcatgacctacggacagcagttcggtcctacctacctggacggagctgacgtgaccaagatcaagccacacaactcccacgagggcaagaccttctacgtgctgcctaacgatgacaccctgagagtggaggctttcgaatactaccacaccaccgacccatccttcctgggcaggtacatgtctgccctgaaccacaccaagaagtggaagtacccccaggtgaacggactgaccagcatcaagtgggccgacaacaactgctacctggccaccgctctgctgaccctgcagcagatcgaactgaagttcaacccacccgctctg…	1.06705	0.827909	0.0610277	0.104068		183	R	*	-0.00611398	-0.106438	0.0425586	0.0908974
103	S	P	0.116931	0.3318	0.0422975	0.0937163		atggaggtgaggaccatcaaggtgttcaccaccgtggacaacatcaacctgcacacccaggtggtggacatgagcatgacctacggacagcagttcggtcctacctacctggacggagctgacgtgaccaagatcaagccacacaactcccacgagggcaagaccttctacgtgctgcctaacgatgacaccctgagagtggaggctttcgaatactaccacaccaccgacccatccttcctgggcaggtacatgtctgccctgaaccacaccaagaagtggaagtacccccaggtgaacggactgaccagcatcaagtgggccgacaacaactgctacctggccaccgctctgctgaccctgcagcagatcgaactgaagttcaacccacccgctctg…	0.895844	0.976435	0.0772747	0.119878		184	V	*	0.0128382	-0.124393	0.0377976	0.109915
103	S	R	0.159051	0.35193	0.0510493	0.0926776		atggaggtgaggaccatcaaggtgttcaccaccgtggacaacatcaacctgcacacccaggtggtggacatgagcatgacctacggacagcagttcggtcctacctacctggacggagctgacgtgaccaagatcaagccacacaactcccacgagggcaagaccttctacgtgctgcctaacgatgacaccctgagagtggaggctttcgaatactaccacaccaccgacccatccttcctgggcaggtacatgtctgccctgaaccacaccaagaagtggaagtacccccaggtgaacggactgaccagcatcaagtgggccgacaacaactgctacctggccaccgctctgctgaccctgcagcagatcgaactgaagttcaacccacccgctctg…	0.948658	1.26908	0.0723098	0.126679		185	L	*	0.0472322	-0.0848652	0.0587412	0.0814535
103	S	V	0.253625	0.174869	0.046377	0.123046		atggaggtgaggaccatcaaggtgttcaccaccgtggacaacatcaacctgcacacccaggtggtggacatgagcatgacctacggacagcagttcggtcctacctacctggacggagctgacgtgaccaagatcaagccacacaactcccacgagggcaagaccttctacgtgctgcctaacgatgacaccctgagagtggaggctttcgaatactaccacaccaccgacccatccttcctgggcaggtacatgtctgccctgaaccacaccaagaagtggaagtacccccaggtgaacggactgaccagcatcaagtgggccgacaacaactgctacctggccaccgctctgctgaccctgcagcagatcgaactgaagttcaacccacccgctctg…	1	1	0.023317	0.062059		186	N	*	0.032903	-0.0528054	0.0457096	0.0876207
103	S	W	0.12314	0.0184957	0.0664835	0.095292		atggaggtgaggaccatcaaggtgttcaccaccgtggacaacatcaacctgcacacccaggtggtggacatgagcatgacctacggacagcagttcggtcctacctacctggacggagctgacgtgaccaagatcaagccacacaactcccacgagggcaagaccttctacgtgctgcctaacgatgacaccctgagagtggaggctttcgaatactaccacaccaccgacccatccttcctgggcaggtacatgtctgccctgaaccacaccaagaagtggaagtacccccaggtgaacggactgaccagcatcaagtgggccgacaacaactgctacctggccaccgctctgctgaccctgcagcagatcgaactgaagttcaacccacccgctctg…	0.874564	0.457793	0.102687	0.315927		188	V	*	-0.0339854	-0.28976	0.0703264	0.105225
104	I	A	0.280842	0.24038	0.0791504	0.131143		atggaggtgaggaccatcaaggtgttcaccaccgtggacaacatcaacctgcacacccaggtggtggacatgagcatgacctacggacagcagttcggtcctacctacctggacggagctgacgtgaccaagatcaagccacacaactcccacgagggcaagaccttctacgtgctgcctaacgatgacaccctgagagtggaggctttcgaatactaccacaccaccgacccatccttcctgggcaggtacatgtctgccctgaaccacaccaagaagtggaagtacccccaggtgaacggactgaccagcatcaagtgggccgacaacaactgctacctggccaccgctctgctgaccctgcagcagatcgaactgaagttcaacccacccgctctg…	1.11513	0.7376	0.116988	0.140072		189	C	*	0.0352236	-0.350861	0.0458059	0.101416
104	I	C	0.1599	0.164268	0.0687101	0.11568		atggaggtgaggaccatcaaggtgttcaccaccgtggacaacatcaacctgcacacccaggtggtggacatgagcatgacctacggacagcagttcggtcctacctacctggacggagctgacgtgaccaagatcaagccacacaactcccacgagggcaagaccttctacgtgctgcctaacgatgacaccctgagagtggaggctttcgaatactaccacaccaccgacccatccttcctgggcaggtacatgtctgccctgaaccacaccaagaagtggaagtacccccaggtgaacggactgaccagcatcaagtgggccgacaacaactgctacctggccaccgctctgctgaccctgcagcagatcgaactgaagttcaacccacccgctctg…	1.0755	0.895717	0.0891406	0.320825		19	Q	*	0.116291	0.350611	0.0592374	0.122253
104	I	D	0.111258	0.353621	0.0790192	0.164763		atggaggtgaggaccatcaaggtgttcaccaccgtggacaacatcaacctgcacacccaggtggtggacatgagcatgacctacggacagcagttcggtcctacctacctggacggagctgacgtgaccaagatcaagccacacaactcccacgagggcaagaccttctacgtgctgcctaacgatgacaccctgagagtggaggctttcgaatactaccacaccaccgacccatccttcctgggcaggtacatgtctgccctgaaccacaccaagaagtggaagtacccccaggtgaacggactgaccagcatcaagtgggccgacaacaactgctacctggccaccgctctgctgaccctgcagcagatcgaactgaagttcaacccacccgctctg…	1.03807	0.983155	0.0820035	0.19242		192	C	*	0.0525608	-0.260545	0.078271	0.115409
104	I	E	0.0809667	0.279803	0.0542766	0.103365		atggaggtgaggaccatcaaggtgttcaccaccgtggacaacatcaacctgcacacccaggtggtggacatgagcatgacctacggacagcagttcggtcctacctacctggacggagctgacgtgaccaagatcaagccacacaactcccacgagggcaagaccttctacgtgctgcctaacgatgacaccctgagagtggaggctttcgaatactaccacaccaccgacccatccttcctgggcaggtacatgtctgccctgaaccacaccaagaagtggaagtacccccaggtgaacggactgaccagcatcaagtgggccgacaacaactgctacctggccaccgctctgctgaccctgcagcagatcgaactgaagttcaacccacccgctctg…	1.06315	1.07631	0.0860036	0.272884		193	G	*	-0.0712794	0.139776	0.0627679	0.138288
104	I	F	0.217411	0.0761005	0.0506057	0.113145		atggaggtgaggaccatcaaggtgttcaccaccgtggacaacatcaacctgcacacccaggtggtggacatgagcatgacctacggacagcagttcggtcctacctacctggacggagctgacgtgaccaagatcaagccacacaactcccacgagggcaagaccttctacgtgctgcctaacgatgacaccctgagagtggaggctttcgaatactaccacaccaccgacccatccttcctgggcaggtacatgtctgccctgaaccacaccaagaagtggaagtacccccaggtgaacggactgaccagcatcaagtgggccgacaacaactgctacctggccaccgctctgctgaccctgcagcagatcgaactgaagttcaacccacccgctctg…	0.921506	0.512739	0.118429	0.214513		194	Q	*	0.0400673	-0.0282423	0.0541897	0.108114
104	I	G	0.233624	-0.575486	0.0904868	0.331172		atggaggtgaggaccatcaaggtgttcaccaccgtggacaacatcaacctgcacacccaggtggtggacatgagcatgacctacggacagcagttcggtcctacctacctggacggagctgacgtgaccaagatcaagccacacaactcccacgagggcaagaccttctacgtgctgcctaacgatgacaccctgagagtggaggctttcgaatactaccacaccaccgacccatccttcctgggcaggtacatgtctgccctgaaccacaccaagaagtggaagtacccccaggtgaacggactgaccagcatcaagtgggccgacaacaactgctacctggccaccgctctgctgaccctgcagcagatcgaactgaagttcaacccacccgctctg…	1.09938	1.0187	0.130521	0.243359		195	Q	*	-0.0586582	-0.145386	0.0388901	0.0897567
104	I	H	0.243379	0.598182	0.0683854	0.245132		atggaggtgaggaccatcaaggtgttcaccaccgtggacaacatcaacctgcacacccaggtggtggacatgagcatgacctacggacagcagttcggtcctacctacctggacggagctgacgtgaccaagatcaagccacacaactcccacgagggcaagaccttctacgtgctgcctaacgatgacaccctgagagtggaggctttcgaatactaccacaccaccgacccatccttcctgggcaggtacatgtctgccctgaaccacaccaagaagtggaagtacccccaggtgaacggactgaccagcatcaagtgggccgacaacaactgctacctggccaccgctctgctgaccctgcagcagatcgaactgaagttcaacccacccgctctg…	0.898391	0.913134	0.0702992	0.137381		196	Q	*	-0.0484479	-0.900063	0.0743939	0.304881
104	I	K	0.105027	0.220328	0.0765677	0.129598		atggaggtgaggaccatcaaggtgttcaccaccgtggacaacatcaacctgcacacccaggtggtggacatgagcatgacctacggacagcagttcggtcctacctacctggacggagctgacgtgaccaagatcaagccacacaactcccacgagggcaagaccttctacgtgctgcctaacgatgacaccctgagagtggaggctttcgaatactaccacaccaccgacccatccttcctgggcaggtacatgtctgccctgaaccacaccaagaagtggaagtacccccaggtgaacggactgaccagcatcaagtgggccgacaacaactgctacctggccaccgctctgctgaccctgcagcagatcgaactgaagttcaacccacccgctctg…	0.938111	1.34028	0.0864378	0.326655		197	T	*	-0.0116153	-0.0452548	0.0391461	0.0911301
104	I	L	0.579624	0.296331	0.0586124	0.273388		atggaggtgaggaccatcaaggtgttcaccaccgtggacaacatcaacctgcacacccaggtggtggacatgagcatgacctacggacagcagttcggtcctacctacctggacggagctgacgtgaccaagatcaagccacacaactcccacgagggcaagaccttctacgtgctgcctaacgatgacaccctgagagtggaggctttcgaatactaccacaccaccgacccatccttcctgggcaggtacatgtctgccctgaaccacaccaagaagtggaagtacccccaggtgaacggactgaccagcatcaagtgggccgacaacaactgctacctggccaccgctctgctgaccctgcagcagatcgaactgaagttcaacccacccgctctg…	0.985094	0.941697	0.0673585	0.109827		198	T	*	-0.0507027	-0.112863	0.065014	0.12662
104	I	M	0.144891	0.422702	0.046584	0.0895032		atggaggtgaggaccatcaaggtgttcaccaccgtggacaacatcaacctgcacacccaggtggtggacatgagcatgacctacggacagcagttcggtcctacctacctggacggagctgacgtgaccaagatcaagccacacaactcccacgagggcaagaccttctacgtgctgcctaacgatgacaccctgagagtggaggctttcgaatactaccacaccaccgacccatccttcctgggcaggtacatgtctgccctgaaccacaccaagaagtggaagtacccccaggtgaacggactgaccagcatcaagtgggccgacaacaactgctacctggccaccgctctgctgaccctgcagcagatcgaactgaagttcaacccacccgctctg…	0.962638	1.08693	0.0529978	0.190036		199	L	*	0.0452356	-0.150994	0.0524047	0.11341
104	I	N	0.128025	0.207976	0.0815128	0.165508		atggaggtgaggaccatcaaggtgttcaccaccgtggacaacatcaacctgcacacccaggtggtggacatgagcatgacctacggacagcagttcggtcctacctacctggacggagctgacgtgaccaagatcaagccacacaactcccacgagggcaagaccttctacgtgctgcctaacgatgacaccctgagagtggaggctttcgaatactaccacaccaccgacccatccttcctgggcaggtacatgtctgccctgaaccacaccaagaagtggaagtacccccaggtgaacggactgaccagcatcaagtgggccgacaacaactgctacctggccaccgctctgctgaccctgcagcagatcgaactgaagttcaacccacccgctctg…	0.930002	0.815027	0.0516604	0.137786		2	V	*	0.164191	0.310691	0.0511989	0.129109
104	I	P	-0.0571445	0.298793	0.110049	0.257903		atggaggtgaggaccatcaaggtgttcaccaccgtggacaacatcaacctgcacacccaggtggtggacatgagcatgacctacggacagcagttcggtcctacctacctggacggagctgacgtgaccaagatcaagccacacaactcccacgagggcaagaccttctacgtgctgcctaacgatgacaccctgagagtggaggctttcgaatactaccacaccaccgacccatccttcctgggcaggtacatgtctgccctgaaccacaccaagaagtggaagtacccccaggtgaacggactgaccagcatcaagtgggccgacaacaactgctacctggccaccgctctgctgaccctgcagcagatcgaactgaagttcaacccacccgctctg…	0.957882	1.01692	0.10611	0.147153		20	V	*	0.0479177	0.265304	0.0600055	0.10377
104	I	Q	0.196651	0.107574	0.0734723	0.114019		atggaggtgaggaccatcaaggtgttcaccaccgtggacaacatcaacctgcacacccaggtggtggacatgagcatgacctacggacagcagttcggtcctacctacctggacggagctgacgtgaccaagatcaagccacacaactcccacgagggcaagaccttctacgtgctgcctaacgatgacaccctgagagtggaggctttcgaatactaccacaccaccgacccatccttcctgggcaggtacatgtctgccctgaaccacaccaagaagtggaagtacccccaggtgaacggactgaccagcatcaagtgggccgacaacaactgctacctggccaccgctctgctgaccctgcagcagatcgaactgaagttcaacccacccgctctg…	0.962951	0.781621	0.0413773	0.0935179		200	K	*	-0.018263	0.0347399	0.0711706	0.14349
104	I	R	0.200658	0.326055	0.0553651	0.119646		atggaggtgaggaccatcaaggtgttcaccaccgtggacaacatcaacctgcacacccaggtggtggacatgagcatgacctacggacagcagttcggtcctacctacctggacggagctgacgtgaccaagatcaagccacacaactcccacgagggcaagaccttctacgtgctgcctaacgatgacaccctgagagtggaggctttcgaatactaccacaccaccgacccatccttcctgggcaggtacatgtctgccctgaaccacaccaagaagtggaagtacccccaggtgaacggactgaccagcatcaagtgggccgacaacaactgctacctggccaccgctctgctgaccctgcagcagatcgaactgaagttcaacccacccgctctg…	1.00072	0.809633	0.156969	0.160278		201	G	*	-3.02216e-05	-0.0481938	0.051079	0.133229
104	I	S	0.214091	0.442909	0.0730917	0.184156		atggaggtgaggaccatcaaggtgttcaccaccgtggacaacatcaacctgcacacccaggtggtggacatgagcatgacctacggacagcagttcggtcctacctacctggacggagctgacgtgaccaagatcaagccacacaactcccacgagggcaagaccttctacgtgctgcctaacgatgacaccctgagagtggaggctttcgaatactaccacaccaccgacccatccttcctgggcaggtacatgtctgccctgaaccacaccaagaagtggaagtacccccaggtgaacggactgaccagcatcaagtgggccgacaacaactgctacctggccaccgctctgctgaccctgcagcagatcgaactgaagttcaacccacccgctctg…	0.953638	0.774794	0.0624291	0.189004		202	V	*	-0.012018	0.287087	0.0611906	0.233891
104	I	T	0.181734	0.158059	0.0499171	0.0927655		atggaggtgaggaccatcaaggtgttcaccaccgtggacaacatcaacctgcacacccaggtggtggacatgagcatgacctacggacagcagttcggtcctacctacctggacggagctgacgtgaccaagatcaagccacacaactcccacgagggcaagaccttctacgtgctgcctaacgatgacaccctgagagtggaggctttcgaatactaccacaccaccgacccatccttcctgggcaggtacatgtctgccctgaaccacaccaagaagtggaagtacccccaggtgaacggactgaccagcatcaagtgggccgacaacaactgctacctggccaccgctctgctgaccctgcagcagatcgaactgaagttcaacccacccgctctg…	0.9193	1.12252	0.0693508	0.146769		203	E	*	0.0394634	-0.091698	0.0559664	0.0914186
104	I	V	0.625658	0.833294	0.123334	0.21392		atggaggtgaggaccatcaaggtgttcaccaccgtggacaacatcaacctgcacacccaggtggtggacatgagcatgacctacggacagcagttcggtcctacctacctggacggagctgacgtgaccaagatcaagccacacaactcccacgagggcaagaccttctacgtgctgcctaacgatgacaccctgagagtggaggctttcgaatactaccacaccaccgacccatccttcctgggcaggtacatgtctgccctgaaccacaccaagaagtggaagtacccccaggtgaacggactgaccagcatcaagtgggccgacaacaactgctacctggccaccgctctgctgaccctgcagcagatcgaactgaagttcaacccacccgctctg…	0.81198	1.21144	0.13953	0.171822		204	A	*	0.070576	0.039443	0.0659783	0.080984
104	I	W	0.175465	0.123887	0.0406105	0.100389		atggaggtgaggaccatcaaggtgttcaccaccgtggacaacatcaacctgcacacccaggtggtggacatgagcatgacctacggacagcagttcggtcctacctacctggacggagctgacgtgaccaagatcaagccacacaactcccacgagggcaagaccttctacgtgctgcctaacgatgacaccctgagagtggaggctttcgaatactaccacaccaccgacccatccttcctgggcaggtacatgtctgccctgaaccacaccaagaagtggaagtacccccaggtgaacggactgaccagcatcaagtgggccgacaacaactgctacctggccaccgctctgctgaccctgcagcagatcgaactgaagttcaacccacccgctctg…	1.10587	0.951086	0.0874756	0.124162		205	V	*	-0.172006	-0.193788	0.0659577	0.0944894
104	I	Y	0.213929	-0.103721	0.0627075	0.119867		atggaggtgaggaccatcaaggtgttcaccaccgtggacaacatcaacctgcacacccaggtggtggacatgagcatgacctacggacagcagttcggtcctacctacctggacggagctgacgtgaccaagatcaagccacacaactcccacgagggcaagaccttctacgtgctgcctaacgatgacaccctgagagtggaggctttcgaatactaccacaccaccgacccatccttcctgggcaggtacatgtctgccctgaaccacaccaagaagtggaagtacccccaggtgaacggactgaccagcatcaagtgggccgacaacaactgctacctggccaccgctctgctgaccctgcagcagatcgaactgaagttcaacccacccgctctg…	0.785571	1.28741	0.132834	0.227696		206	M	*	-0.0722786	-0.352598	0.0423934	0.116453
105	K	F	0.619002	0.451578	0.107809	0.135774		atggaggtgaggaccatcaaggtgttcaccaccgtggacaacatcaacctgcacacccaggtggtggacatgagcatgacctacggacagcagttcggtcctacctacctggacggagctgacgtgaccaagatcaagccacacaactcccacgagggcaagaccttctacgtgctgcctaacgatgacaccctgagagtggaggctttcgaatactaccacaccaccgacccatccttcctgggcaggtacatgtctgccctgaaccacaccaagaagtggaagtacccccaggtgaacggactgaccagcatcaagtgggccgacaacaactgctacctggccaccgctctgctgaccctgcagcagatcgaactgaagttcaacccacccgctctg…	0.938226	1.03955	0.0535613	0.102006		207	Y	*	0.0478268	-0.446066	0.0657118	0.248413
105	K	H	1.06918	1.18981	0.0828383	0.16103		atggaggtgaggaccatcaaggtgttcaccaccgtggacaacatcaacctgcacacccaggtggtggacatgagcatgacctacggacagcagttcggtcctacctacctggacggagctgacgtgaccaagatcaagccacacaactcccacgagggcaagaccttctacgtgctgcctaacgatgacaccctgagagtggaggctttcgaatactaccacaccaccgacccatccttcctgggcaggtacatgtctgccctgaaccacaccaagaagtggaagtacccccaggtgaacggactgaccagcatcaagtgggccgacaacaactgctacctggccaccgctctgctgaccctgcagcagatcgaactgaagttcaacccacccgctctg…	1.07687	0.916443	0.0625913	0.103336		208	M	*	-0.0359501	-0.183435	0.0409458	0.0774206
105	K	L	1.01071	1.09935	0.0618621	0.169757		atggaggtgaggaccatcaaggtgttcaccaccgtggacaacatcaacctgcacacccaggtggtggacatgagcatgacctacggacagcagttcggtcctacctacctggacggagctgacgtgaccaagatcaagccacacaactcccacgagggcaagaccttctacgtgctgcctaacgatgacaccctgagagtggaggctttcgaatactaccacaccaccgacccatccttcctgggcaggtacatgtctgccctgaaccacaccaagaagtggaagtacccccaggtgaacggactgaccagcatcaagtgggccgacaacaactgctacctggccaccgctctgctgaccctgcagcagatcgaactgaagttcaacccacccgctctg…	1.0964	1.19362	0.0891737	0.234921		209	G	*	-0.0998283	0.010675	0.0394674	0.117211
105	K	P	0.118811	0.164832	0.0595935	0.16375		atggaggtgaggaccatcaaggtgttcaccaccgtggacaacatcaacctgcacacccaggtggtggacatgagcatgacctacggacagcagttcggtcctacctacctggacggagctgacgtgaccaagatcaagccacacaactcccacgagggcaagaccttctacgtgctgcctaacgatgacaccctgagagtggaggctttcgaatactaccacaccaccgacccatccttcctgggcaggtacatgtctgccctgaaccacaccaagaagtggaagtacccccaggtgaacggactgaccagcatcaagtgggccgacaacaactgctacctggccaccgctctgctgaccctgcagcagatcgaactgaagttcaacccacccgctctg…	1.0157	0.990869	0.0595661	0.124401		21	V	*	0.12133	0.379267	0.0424505	0.0935257
105	K	S	0.931007	1.00263	0.0940733	0.158123		atggaggtgaggaccatcaaggtgttcaccaccgtggacaacatcaacctgcacacccaggtggtggacatgagcatgacctacggacagcagttcggtcctacctacctggacggagctgacgtgaccaagatcaagccacacaactcccacgagggcaagaccttctacgtgctgcctaacgatgacaccctgagagtggaggctttcgaatactaccacaccaccgacccatccttcctgggcaggtacatgtctgccctgaaccacaccaagaagtggaagtacccccaggtgaacggactgaccagcatcaagtgggccgacaacaactgctacctggccaccgctctgctgaccctgcagcagatcgaactgaagttcaacccacccgctctg…	0.957353	0.779688	0.0679702	0.142178		210	T	*	0.00067053	-0.0365059	0.0462899	0.105533
105	K	Y	0.928244	0.753964	0.0952191	0.245558		atggaggtgaggaccatcaaggtgttcaccaccgtggacaacatcaacctgcacacccaggtggtggacatgagcatgacctacggacagcagttcggtcctacctacctggacggagctgacgtgaccaagatcaagccacacaactcccacgagggcaagaccttctacgtgctgcctaacgatgacaccctgagagtggaggctttcgaatactaccacaccaccgacccatccttcctgggcaggtacatgtctgccctgaaccacaccaagaagtggaagtacccccaggtgaacggactgaccagcatcaagtgggccgacaacaactgctacctggccaccgctctgctgaccctgcagcagatcgaactgaagttcaacccacccgctctg…	0.949276	1.20558	0.094109	0.158564		211	L	*	0.0015717	0.00373119	0.0431831	0.0856045
106	W	A	0.594927	1.13904	0.0445755	0.123295		atggaggtgaggaccatcaaggtgttcaccaccgtggacaacatcaacctgcacacccaggtggtggacatgagcatgacctacggacagcagttcggtcctacctacctggacggagctgacgtgaccaagatcaagccacacaactcccacgagggcaagaccttctacgtgctgcctaacgatgacaccctgagagtggaggctttcgaatactaccacaccaccgacccatccttcctgggcaggtacatgtctgccctgaaccacaccaagaagtggaagtacccccaggtgaacggactgaccagcatcaagtgggccgacaacaactgctacctggccaccgctctgctgaccctgcagcagatcgaactgaagttcaacccacccgctctg…	1.04609	0.861319	0.100644	0.124805		212	S	*	-0.0485836	-0.0639102	0.0589058	0.137277
106	W	C	0.166265	1.20435	0.0481105	0.144347		atggaggtgaggaccatcaaggtgttcaccaccgtggacaacatcaacctgcacacccaggtggtggacatgagcatgacctacggacagcagttcggtcctacctacctggacggagctgacgtgaccaagatcaagccacacaactcccacgagggcaagaccttctacgtgctgcctaacgatgacaccctgagagtggaggctttcgaatactaccacaccaccgacccatccttcctgggcaggtacatgtctgccctgaaccacaccaagaagtggaagtacccccaggtgaacggactgaccagcatcaagtgggccgacaacaactgctacctggccaccgctctgctgaccctgcagcagatcgaactgaagttcaacccacccgctctg…	0.940428	0.958162	0.0791885	0.107913		213	Y	*	-0.0983804	-0.0213181	0.0534853	0.0992208
106	W	E	0.170107	1.14322	0.0514613	0.121288		atggaggtgaggaccatcaaggtgttcaccaccgtggacaacatcaacctgcacacccaggtggtggacatgagcatgacctacggacagcagttcggtcctacctacctggacggagctgacgtgaccaagatcaagccacacaactcccacgagggcaagaccttctacgtgctgcctaacgatgacaccctgagagtggaggctttcgaatactaccacaccaccgacccatccttcctgggcaggtacatgtctgccctgaaccacaccaagaagtggaagtacccccaggtgaacggactgaccagcatcaagtgggccgacaacaactgctacctggccaccgctctgctgaccctgcagcagatcgaactgaagttcaacccacccgctctg…	0.873636	1.30732	0.0688605	0.187152		214	E	*	-0.113592	-0.18344	0.0363623	0.0785945
106	W	F	0.557056	1.27436	0.0676632	0.129504		atggaggtgaggaccatcaaggtgttcaccaccgtggacaacatcaacctgcacacccaggtggtggacatgagcatgacctacggacagcagttcggtcctacctacctggacggagctgacgtgaccaagatcaagccacacaactcccacgagggcaagaccttctacgtgctgcctaacgatgacaccctgagagtggaggctttcgaatactaccacaccaccgacccatccttcctgggcaggtacatgtctgccctgaaccacaccaagaagtggaagtacccccaggtgaacggactgaccagcatcaagtgggccgacaacaactgctacctggccaccgctctgctgaccctgcagcagatcgaactgaagttcaacccacccgctctg…	1.01646	0.958388	0.046381	0.108263		215	Q	*	-0.0798455	-0.181127	0.0514821	0.130274
106	W	G	0.158598	1.34378	0.0595622	0.204779		atggaggtgaggaccatcaaggtgttcaccaccgtggacaacatcaacctgcacacccaggtggtggacatgagcatgacctacggacagcagttcggtcctacctacctggacggagctgacgtgaccaagatcaagccacacaactcccacgagggcaagaccttctacgtgctgcctaacgatgacaccctgagagtggaggctttcgaatactaccacaccaccgacccatccttcctgggcaggtacatgtctgccctgaaccacaccaagaagtggaagtacccccaggtgaacggactgaccagcatcaagtgggccgacaacaactgctacctggccaccgctctgctgaccctgcagcagatcgaactgaagttcaacccacccgctctg…	1.0226	0.952572	0.0541366	0.130909		216	F	*	0.0078414	-0.0962216	0.0352698	0.0756107
106	W	I	0.343029	0.855924	0.0662297	0.158796		atggaggtgaggaccatcaaggtgttcaccaccgtggacaacatcaacctgcacacccaggtggtggacatgagcatgacctacggacagcagttcggtcctacctacctggacggagctgacgtgaccaagatcaagccacacaactcccacgagggcaagaccttctacgtgctgcctaacgatgacaccctgagagtggaggctttcgaatactaccacaccaccgacccatccttcctgggcaggtacatgtctgccctgaaccacaccaagaagtggaagtacccccaggtgaacggactgaccagcatcaagtgggccgacaacaactgctacctggccaccgctctgctgaccctgcagcagatcgaactgaagttcaacccacccgctctg…	0.940362	0.951043	0.0497748	0.100543		217	K	*	-0.160015	-0.135452	0.0428399	0.109094
106	W	K	0.140719	1.03599	0.0672002	0.118495		atggaggtgaggaccatcaaggtgttcaccaccgtggacaacatcaacctgcacacccaggtggtggacatgagcatgacctacggacagcagttcggtcctacctacctggacggagctgacgtgaccaagatcaagccacacaactcccacgagggcaagaccttctacgtgctgcctaacgatgacaccctgagagtggaggctttcgaatactaccacaccaccgacccatccttcctgggcaggtacatgtctgccctgaaccacaccaagaagtggaagtacccccaggtgaacggactgaccagcatcaagtgggccgacaacaactgctacctggccaccgctctgctgaccctgcagcagatcgaactgaagttcaacccacccgctctg…	0.949043	1.0915	0.0556416	0.157978		218	K	*	0.0089397	-0.103366	0.0432807	0.0890287
106	W	L	0.0978242	1.18078	0.0340306	0.109092		atggaggtgaggaccatcaaggtgttcaccaccgtggacaacatcaacctgcacacccaggtggtggacatgagcatgacctacggacagcagttcggtcctacctacctggacggagctgacgtgaccaagatcaagccacacaactcccacgagggcaagaccttctacgtgctgcctaacgatgacaccctgagagtggaggctttcgaatactaccacaccaccgacccatccttcctgggcaggtacatgtctgccctgaaccacaccaagaagtggaagtacccccaggtgaacggactgaccagcatcaagtgggccgacaacaactgctacctggccaccgctctgctgaccctgcagcagatcgaactgaagttcaacccacccgctctg…	0.94968	1.03118	0.0557934	0.108663		219	G	*	-0.0876234	-0.142415	0.0387067	0.0850034
106	W	M	0.0995611	1.18555	0.050936	0.136478		atggaggtgaggaccatcaaggtgttcaccaccgtggacaacatcaacctgcacacccaggtggtggacatgagcatgacctacggacagcagttcggtcctacctacctggacggagctgacgtgaccaagatcaagccacacaactcccacgagggcaagaccttctacgtgctgcctaacgatgacaccctgagagtggaggctttcgaatactaccacaccaccgacccatccttcctgggcaggtacatgtctgccctgaaccacaccaagaagtggaagtacccccaggtgaacggactgaccagcatcaagtgggccgacaacaactgctacctggccaccgctctgctgaccctgcagcagatcgaactgaagttcaacccacccgctctg…	0.968241	1.23061	0.065159	0.252204		22	D	*	0.155908	0.256365	0.0605288	0.15528
106	W	N	0.645514	1.15942	0.0568813	0.196444		atggaggtgaggaccatcaaggtgttcaccaccgtggacaacatcaacctgcacacccaggtggtggacatgagcatgacctacggacagcagttcggtcctacctacctggacggagctgacgtgaccaagatcaagccacacaactcccacgagggcaagaccttctacgtgctgcctaacgatgacaccctgagagtggaggctttcgaatactaccacaccaccgacccatccttcctgggcaggtacatgtctgccctgaaccacaccaagaagtggaagtacccccaggtgaacggactgaccagcatcaagtgggccgacaacaactgctacctggccaccgctctgctgaccctgcagcagatcgaactgaagttcaacccacccgctctg…	0.982927	0.947543	0.0705147	0.155615		220	V	*	-0.0445343	-0.12434	0.0336787	0.0745653
106	W	P	0.341812	1.1952	0.0727668	0.0981775		atggaggtgaggaccatcaaggtgttcaccaccgtggacaacatcaacctgcacacccaggtggtggacatgagcatgacctacggacagcagttcggtcctacctacctggacggagctgacgtgaccaagatcaagccacacaactcccacgagggcaagaccttctacgtgctgcctaacgatgacaccctgagagtggaggctttcgaatactaccacaccaccgacccatccttcctgggcaggtacatgtctgccctgaaccacaccaagaagtggaagtacccccaggtgaacggactgaccagcatcaagtgggccgacaacaactgctacctggccaccgctctgctgaccctgcagcagatcgaactgaagttcaacccacccgctctg…	0.975878	0.966378	0.0615398	0.15204		221	Q	*	-0.082321	-0.213713	0.0327115	0.103015
106	W	R	0.161828	0.893761	0.0721009	0.227284		atggaggtgaggaccatcaaggtgttcaccaccgtggacaacatcaacctgcacacccaggtggtggacatgagcatgacctacggacagcagttcggtcctacctacctggacggagctgacgtgaccaagatcaagccacacaactcccacgagggcaagaccttctacgtgctgcctaacgatgacaccctgagagtggaggctttcgaatactaccacaccaccgacccatccttcctgggcaggtacatgtctgccctgaaccacaccaagaagtggaagtacccccaggtgaacggactgaccagcatcaagtgggccgacaacaactgctacctggccaccgctctgctgaccctgcagcagatcgaactgaagttcaacccacccgctctg…	0.838479	0.982944	0.114194	0.182499		222	I	*	-0.0421901	-0.16544	0.0356106	0.0762468
106	W	T	0.123857	1.31145	0.0781768	0.220263		atggaggtgaggaccatcaaggtgttcaccaccgtggacaacatcaacctgcacacccaggtggtggacatgagcatgacctacggacagcagttcggtcctacctacctggacggagctgacgtgaccaagatcaagccacacaactcccacgagggcaagaccttctacgtgctgcctaacgatgacaccctgagagtggaggctttcgaatactaccacaccaccgacccatccttcctgggcaggtacatgtctgccctgaaccacaccaagaagtggaagtacccccaggtgaacggactgaccagcatcaagtgggccgacaacaactgctacctggccaccgctctgctgaccctgcagcagatcgaactgaagttcaacccacccgctctg…	0.858941	1.26245	0.0791836	0.16691		223	P	*	-0.153654	-0.174465	0.0354377	0.0857069
106	W	V	0.161062	0.798168	0.0532431	0.133948		atggaggtgaggaccatcaaggtgttcaccaccgtggacaacatcaacctgcacacccaggtggtggacatgagcatgacctacggacagcagttcggtcctacctacctggacggagctgacgtgaccaagatcaagccacacaactcccacgagggcaagaccttctacgtgctgcctaacgatgacaccctgagagtggaggctttcgaatactaccacaccaccgacccatccttcctgggcaggtacatgtctgccctgaaccacaccaagaagtggaagtacccccaggtgaacggactgaccagcatcaagtgggccgacaacaactgctacctggccaccgctctgctgaccctgcagcagatcgaactgaagttcaacccacccgctctg…	0.941886	0.928709	0.0762719	0.297224		224	C	*	-0.069094	-0.115439	0.026927	0.0707611
106	W	Y	0.666173	1.35797	0.0695351	0.236585		atggaggtgaggaccatcaaggtgttcaccaccgtggacaacatcaacctgcacacccaggtggtggacatgagcatgacctacggacagcagttcggtcctacctacctggacggagctgacgtgaccaagatcaagccacacaactcccacgagggcaagaccttctacgtgctgcctaacgatgacaccctgagagtggaggctttcgaatactaccacaccaccgacccatccttcctgggcaggtacatgtctgccctgaaccacaccaagaagtggaagtacccccaggtgaacggactgaccagcatcaagtgggccgacaacaactgctacctggccaccgctctgctgaccctgcagcagatcgaactgaagttcaacccacccgctctg…	0.926998	0.942479	0.0643431	0.0996549		225	T	*	-0.0912538	-0.0623149	0.0342072	0.0836281
107	A	C	0.979205	0.716552	0.124427	0.175289		atggaggtgaggaccatcaaggtgttcaccaccgtggacaacatcaacctgcacacccaggtggtggacatgagcatgacctacggacagcagttcggtcctacctacctggacggagctgacgtgaccaagatcaagccacacaactcccacgagggcaagaccttctacgtgctgcctaacgatgacaccctgagagtggaggctttcgaatactaccacaccaccgacccatccttcctgggcaggtacatgtctgccctgaaccacaccaagaagtggaagtacccccaggtgaacggactgaccagcatcaagtgggccgacaacaactgctacctggccaccgctctgctgaccctgcagcagatcgaactgaagttcaacccacccgctctg…	1.21129	0.836829	0.109819	0.190199		226	C	*	-0.119505	-0.0766046	0.030097	0.0839932
107	A	F	0.235984	0.434286	0.0623531	0.119435		atggaggtgaggaccatcaaggtgttcaccaccgtggacaacatcaacctgcacacccaggtggtggacatgagcatgacctacggacagcagttcggtcctacctacctggacggagctgacgtgaccaagatcaagccacacaactcccacgagggcaagaccttctacgtgctgcctaacgatgacaccctgagagtggaggctttcgaatactaccacaccaccgacccatccttcctgggcaggtacatgtctgccctgaaccacaccaagaagtggaagtacccccaggtgaacggactgaccagcatcaagtgggccgacaacaactgctacctggccaccgctctgctgaccctgcagcagatcgaactgaagttcaacccacccgctctg…	0.807964	0.825277	0.0706555	0.140387		227	G	*	-0.0981476	-0.300132	0.0363033	0.101181
107	A	G	0.532329	0.372891	0.0720081	0.212157		atggaggtgaggaccatcaaggtgttcaccaccgtggacaacatcaacctgcacacccaggtggtggacatgagcatgacctacggacagcagttcggtcctacctacctggacggagctgacgtgaccaagatcaagccacacaactcccacgagggcaagaccttctacgtgctgcctaacgatgacaccctgagagtggaggctttcgaatactaccacaccaccgacccatccttcctgggcaggtacatgtctgccctgaaccacaccaagaagtggaagtacccccaggtgaacggactgaccagcatcaagtgggccgacaacaactgctacctggccaccgctctgctgaccctgcagcagatcgaactgaagttcaacccacccgctctg…	0.963746	0.812329	0.11951	0.225654		228	K	*	-0.101623	-0.204406	0.039716	0.0845159
107	A	H	0.539361	0.610391	0.104396	0.215275		atggaggtgaggaccatcaaggtgttcaccaccgtggacaacatcaacctgcacacccaggtggtggacatgagcatgacctacggacagcagttcggtcctacctacctggacggagctgacgtgaccaagatcaagccacacaactcccacgagggcaagaccttctacgtgctgcctaacgatgacaccctgagagtggaggctttcgaatactaccacaccaccgacccatccttcctgggcaggtacatgtctgccctgaaccacaccaagaagtggaagtacccccaggtgaacggactgaccagcatcaagtgggccgacaacaactgctacctggccaccgctctgctgaccctgcagcagatcgaactgaagttcaacccacccgctctg…	0.860553	1.01262	0.0680132	0.21378		229	Q	*	-0.0655116	-0.278609	0.0497723	0.0982864
107	A	I	0.686332	0.436504	0.0516422	0.105744		atggaggtgaggaccatcaaggtgttcaccaccgtggacaacatcaacctgcacacccaggtggtggacatgagcatgacctacggacagcagttcggtcctacctacctggacggagctgacgtgaccaagatcaagccacacaactcccacgagggcaagaccttctacgtgctgcctaacgatgacaccctgagagtggaggctttcgaatactaccacaccaccgacccatccttcctgggcaggtacatgtctgccctgaaccacaccaagaagtggaagtacccccaggtgaacggactgaccagcatcaagtgggccgacaacaactgctacctggccaccgctctgctgaccctgcagcagatcgaactgaagttcaacccacccgctctg…	0.838067	1.16526	0.0839277	0.206836		23	M	*	0.2049	0.348803	0.0549518	0.306134
107	A	K	0.816974	0.799881	0.0875418	0.203991		atggaggtgaggaccatcaaggtgttcaccaccgtggacaacatcaacctgcacacccaggtggtggacatgagcatgacctacggacagcagttcggtcctacctacctggacggagctgacgtgaccaagatcaagccacacaactcccacgagggcaagaccttctacgtgctgcctaacgatgacaccctgagagtggaggctttcgaatactaccacaccaccgacccatccttcctgggcaggtacatgtctgccctgaaccacaccaagaagtggaagtacccccaggtgaacggactgaccagcatcaagtgggccgacaacaactgctacctggccaccgctctgctgaccctgcagcagatcgaactgaagttcaacccacccgctctg…	0.985892	0.998975	0.0699177	0.109213		230	A	*	-0.0920975	-0.202609	0.0442358	0.131197
107	A	L	0.202426	0.102655	0.103813	0.126155		atggaggtgaggaccatcaaggtgttcaccaccgtggacaacatcaacctgcacacccaggtggtggacatgagcatgacctacggacagcagttcggtcctacctacctggacggagctgacgtgaccaagatcaagccacacaactcccacgagggcaagaccttctacgtgctgcctaacgatgacaccctgagagtggaggctttcgaatactaccacaccaccgacccatccttcctgggcaggtacatgtctgccctgaaccacaccaagaagtggaagtacccccaggtgaacggactgaccagcatcaagtgggccgacaacaactgctacctggccaccgctctgctgaccctgcagcagatcgaactgaagttcaacccacccgctctg…	0.809511	1.21589	0.0897429	0.180517		231	T	*	-0.128521	-0.194597	0.0332318	0.0860853
107	A	M	0.814037	0.586237	0.0471358	0.130726		atggaggtgaggaccatcaaggtgttcaccaccgtggacaacatcaacctgcacacccaggtggtggacatgagcatgacctacggacagcagttcggtcctacctacctggacggagctgacgtgaccaagatcaagccacacaactcccacgagggcaagaccttctacgtgctgcctaacgatgacaccctgagagtggaggctttcgaatactaccacaccaccgacccatccttcctgggcaggtacatgtctgccctgaaccacaccaagaagtggaagtacccccaggtgaacggactgaccagcatcaagtgggccgacaacaactgctacctggccaccgctctgctgaccctgcagcagatcgaactgaagttcaacccacccgctctg…	0.87583	0.415468	0.0876831	0.205257		232	K	*	-0.0509759	-0.143242	0.042152	0.0959469
107	A	N	0.672566	0.599168	0.041618	0.104269		atggaggtgaggaccatcaaggtgttcaccaccgtggacaacatcaacctgcacacccaggtggtggacatgagcatgacctacggacagcagttcggtcctacctacctggacggagctgacgtgaccaagatcaagccacacaactcccacgagggcaagaccttctacgtgctgcctaacgatgacaccctgagagtggaggctttcgaatactaccacaccaccgacccatccttcctgggcaggtacatgtctgccctgaaccacaccaagaagtggaagtacccccaggtgaacggactgaccagcatcaagtgggccgacaacaactgctacctggccaccgctctgctgaccctgcagcagatcgaactgaagttcaacccacccgctctg…	1.13129	0.862505	0.0672135	0.100173		233	Y	*	0.037784	-0.355924	0.0459325	0.110859
107	A	P	0.124082	0.465153	0.088203	0.158808		atggaggtgaggaccatcaaggtgttcaccaccgtggacaacatcaacctgcacacccaggtggtggacatgagcatgacctacggacagcagttcggtcctacctacctggacggagctgacgtgaccaagatcaagccacacaactcccacgagggcaagaccttctacgtgctgcctaacgatgacaccctgagagtggaggctttcgaatactaccacaccaccgacccatccttcctgggcaggtacatgtctgccctgaaccacaccaagaagtggaagtacccccaggtgaacggactgaccagcatcaagtgggccgacaacaactgctacctggccaccgctctgctgaccctgcagcagatcgaactgaagttcaacccacccgctctg…	0.974226	1.00669	0.0733377	0.170236		234	L	*	-0.0884827	-0.327513	0.0304812	0.0845249
107	A	Q	0.852265	0.934969	0.0698762	0.227518		atggaggtgaggaccatcaaggtgttcaccaccgtggacaacatcaacctgcacacccaggtggtggacatgagcatgacctacggacagcagttcggtcctacctacctggacggagctgacgtgaccaagatcaagccacacaactcccacgagggcaagaccttctacgtgctgcctaacgatgacaccctgagagtggaggctttcgaatactaccacaccaccgacccatccttcctgggcaggtacatgtctgccctgaaccacaccaagaagtggaagtacccccaggtgaacggactgaccagcatcaagtgggccgacaacaactgctacctggccaccgctctgctgaccctgcagcagatcgaactgaagttcaacccacccgctctg…	0.986301	1.35951	0.0776495	0.157681		235	V	*	-0.0991038	-0.226324	0.0308392	0.0744616
107	A	T	0.740651	1.08173	0.0818145	0.145672		atggaggtgaggaccatcaaggtgttcaccaccgtggacaacatcaacctgcacacccaggtggtggacatgagcatgacctacggacagcagttcggtcctacctacctggacggagctgacgtgaccaagatcaagccacacaactcccacgagggcaagaccttctacgtgctgcctaacgatgacaccctgagagtggaggctttcgaatactaccacaccaccgacccatccttcctgggcaggtacatgtctgccctgaaccacaccaagaagtggaagtacccccaggtgaacggactgaccagcatcaagtgggccgacaacaactgctacctggccaccgctctgctgaccctgcagcagatcgaactgaagttcaacccacccgctctg…	1.03564	0.930021	0.0828849	0.136241		236	Q	*	-0.0786724	-0.262694	0.0304872	0.0769149
107	A	V	0.875701	0.45205	0.0748213	0.159554		atggaggtgaggaccatcaaggtgttcaccaccgtggacaacatcaacctgcacacccaggtggtggacatgagcatgacctacggacagcagttcggtcctacctacctggacggagctgacgtgaccaagatcaagccacacaactcccacgagggcaagaccttctacgtgctgcctaacgatgacaccctgagagtggaggctttcgaatactaccacaccaccgacccatccttcctgggcaggtacatgtctgccctgaaccacaccaagaagtggaagtacccccaggtgaacggactgaccagcatcaagtgggccgacaacaactgctacctggccaccgctctgctgaccctgcagcagatcgaactgaagttcaacccacccgctctg…	1.01145	0.993356	0.0436111	0.0775398		237	Q	*	-0.0770886	-0.179022	0.0352973	0.0996783
107	A	W	0.282434	0.518107	0.0594066	0.222887		atggaggtgaggaccatcaaggtgttcaccaccgtggacaacatcaacctgcacacccaggtggtggacatgagcatgacctacggacagcagttcggtcctacctacctggacggagctgacgtgaccaagatcaagccacacaactcccacgagggcaagaccttctacgtgctgcctaacgatgacaccctgagagtggaggctttcgaatactaccacaccaccgacccatccttcctgggcaggtacatgtctgccctgaaccacaccaagaagtggaagtacccccaggtgaacggactgaccagcatcaagtgggccgacaacaactgctacctggccaccgctctgctgaccctgcagcagatcgaactgaagttcaacccacccgctctg…	0.90235	0.459842	0.125385	0.149623		238	E	*	-0.171849	-0.436571	0.0332022	0.0793772
107	A	Y	0.265306	0.57393	0.0641792	0.140252		atggaggtgaggaccatcaaggtgttcaccaccgtggacaacatcaacctgcacacccaggtggtggacatgagcatgacctacggacagcagttcggtcctacctacctggacggagctgacgtgaccaagatcaagccacacaactcccacgagggcaagaccttctacgtgctgcctaacgatgacaccctgagagtggaggctttcgaatactaccacaccaccgacccatccttcctgggcaggtacatgtctgccctgaaccacaccaagaagtggaagtacccccaggtgaacggactgaccagcatcaagtgggccgacaacaactgctacctggccaccgctctgctgaccctgcagcagatcgaactgaagttcaacccacccgctctg…	1.02974	0.763453	0.0979336	0.154612		239	S	*	-0.0812118	-0.105689	0.0338701	0.0748831
108	D	A	0.795151	0.739556	0.0515627	0.0827946		atggaggtgaggaccatcaaggtgttcaccaccgtggacaacatcaacctgcacacccaggtggtggacatgagcatgacctacggacagcagttcggtcctacctacctggacggagctgacgtgaccaagatcaagccacacaactcccacgagggcaagaccttctacgtgctgcctaacgatgacaccctgagagtggaggctttcgaatactaccacaccaccgacccatccttcctgggcaggtacatgtctgccctgaaccacaccaagaagtggaagtacccccaggtgaacggactgaccagcatcaagtgggccgacaacaactgctacctggccaccgctctgctgaccctgcagcagatcgaactgaagttcaacccacccgctctg…	0.851799	1.30071	0.0548188	0.152532		24	S	*	0.14949	0.653999	0.0540072	0.119699
108	D	C	0.217469	0.219875	0.0702278	0.183763		atggaggtgaggaccatcaaggtgttcaccaccgtggacaacatcaacctgcacacccaggtggtggacatgagcatgacctacggacagcagttcggtcctacctacctggacggagctgacgtgaccaagatcaagccacacaactcccacgagggcaagaccttctacgtgctgcctaacgatgacaccctgagagtggaggctttcgaatactaccacaccaccgacccatccttcctgggcaggtacatgtctgccctgaaccacaccaagaagtggaagtacccccaggtgaacggactgaccagcatcaagtgggccgacaacaactgctacctggccaccgctctgctgaccctgcagcagatcgaactgaagttcaacccacccgctctg…	0.875472	1.15621	0.055112	0.13122		240	P	*	-0.074286	-0.102896	0.0440598	0.0925751
108	D	E	0.959112	1.02157	0.0632118	0.09372		atggaggtgaggaccatcaaggtgttcaccaccgtggacaacatcaacctgcacacccaggtggtggacatgagcatgacctacggacagcagttcggtcctacctacctggacggagctgacgtgaccaagatcaagccacacaactcccacgagggcaagaccttctacgtgctgcctaacgatgacaccctgagagtggaggctttcgaatactaccacaccaccgacccatccttcctgggcaggtacatgtctgccctgaaccacaccaagaagtggaagtacccccaggtgaacggactgaccagcatcaagtgggccgacaacaactgctacctggccaccgctctgctgaccctgcagcagatcgaactgaagttcaacccacccgctctg…	1.06694	0.873734	0.101395	0.133555		241	F	*	-0.204418	-0.157839	0.0399954	0.1107
108	D	F	0.192566	0.184255	0.0382082	0.0773297		atggaggtgaggaccatcaaggtgttcaccaccgtggacaacatcaacctgcacacccaggtggtggacatgagcatgacctacggacagcagttcggtcctacctacctggacggagctgacgtgaccaagatcaagccacacaactcccacgagggcaagaccttctacgtgctgcctaacgatgacaccctgagagtggaggctttcgaatactaccacaccaccgacccatccttcctgggcaggtacatgtctgccctgaaccacaccaagaagtggaagtacccccaggtgaacggactgaccagcatcaagtgggccgacaacaactgctacctggccaccgctctgctgaccctgcagcagatcgaactgaagttcaacccacccgctctg…	0.980424	1.11204	0.0425301	0.104496		242	V	*	-0.121938	-0.23715	0.0341137	0.0866032
108	D	G	0.235056	0.449289	0.0633181	0.119072		atggaggtgaggaccatcaaggtgttcaccaccgtggacaacatcaacctgcacacccaggtggtggacatgagcatgacctacggacagcagttcggtcctacctacctggacggagctgacgtgaccaagatcaagccacacaactcccacgagggcaagaccttctacgtgctgcctaacgatgacaccctgagagtggaggctttcgaatactaccacaccaccgacccatccttcctgggcaggtacatgtctgccctgaaccacaccaagaagtggaagtacccccaggtgaacggactgaccagcatcaagtgggccgacaacaactgctacctggccaccgctctgctgaccctgcagcagatcgaactgaagttcaacccacccgctctg…	0.965957	0.883339	0.0532058	0.126594		243	M	*	0.136806	-0.408468	0.0904362	0.253955
108	D	H	0.660093	0.699158	0.0702882	0.150997		atggaggtgaggaccatcaaggtgttcaccaccgtggacaacatcaacctgcacacccaggtggtggacatgagcatgacctacggacagcagttcggtcctacctacctggacggagctgacgtgaccaagatcaagccacacaactcccacgagggcaagaccttctacgtgctgcctaacgatgacaccctgagagtggaggctttcgaatactaccacaccaccgacccatccttcctgggcaggtacatgtctgccctgaaccacaccaagaagtggaagtacccccaggtgaacggactgaccagcatcaagtgggccgacaacaactgctacctggccaccgctctgctgaccctgcagcagatcgaactgaagttcaacccacccgctctg…	1.01593	1.09903	0.0534042	0.141429		244	M	*	-0.123711	-0.0901143	0.0379065	0.0922583
108	D	I	0.0499452	-0.0321528	0.0462964	0.110366		atggaggtgaggaccatcaaggtgttcaccaccgtggacaacatcaacctgcacacccaggtggtggacatgagcatgacctacggacagcagttcggtcctacctacctggacggagctgacgtgaccaagatcaagccacacaactcccacgagggcaagaccttctacgtgctgcctaacgatgacaccctgagagtggaggctttcgaatactaccacaccaccgacccatccttcctgggcaggtacatgtctgccctgaaccacaccaagaagtggaagtacccccaggtgaacggactgaccagcatcaagtgggccgacaacaactgctacctggccaccgctctgctgaccctgcagcagatcgaactgaagttcaacccacccgctctg…	1.00128	1.06138	0.0395525	0.0940917		245	S	*	0.0593607	-0.00809173	0.0546882	0.114739
108	D	L	0.308492	0.213346	0.0563723	0.111306		atggaggtgaggaccatcaaggtgttcaccaccgtggacaacatcaacctgcacacccaggtggtggacatgagcatgacctacggacagcagttcggtcctacctacctggacggagctgacgtgaccaagatcaagccacacaactcccacgagggcaagaccttctacgtgctgcctaacgatgacaccctgagagtggaggctttcgaatactaccacaccaccgacccatccttcctgggcaggtacatgtctgccctgaaccacaccaagaagtggaagtacccccaggtgaacggactgaccagcatcaagtgggccgacaacaactgctacctggccaccgctctgctgaccctgcagcagatcgaactgaagttcaacccacccgctctg…	0.936658	1.03669	0.0600747	0.110422		246	A	*	-0.119958	-0.103799	0.0352467	0.0792168
108	D	N	0.838629	0.588671	0.107486	0.39372		atggaggtgaggaccatcaaggtgttcaccaccgtggacaacatcaacctgcacacccaggtggtggacatgagcatgacctacggacagcagttcggtcctacctacctggacggagctgacgtgaccaagatcaagccacacaactcccacgagggcaagaccttctacgtgctgcctaacgatgacaccctgagagtggaggctttcgaatactaccacaccaccgacccatccttcctgggcaggtacatgtctgccctgaaccacaccaagaagtggaagtacccccaggtgaacggactgaccagcatcaagtgggccgacaacaactgctacctggccaccgctctgctgaccctgcagcagatcgaactgaagttcaacccacccgctctg…	1.02663	1.09985	0.0671797	0.131986		247	P	*	-0.0765949	-0.295275	0.031221	0.095871
108	D	P	0.198377	0.454514	0.0745261	0.185412		atggaggtgaggaccatcaaggtgttcaccaccgtggacaacatcaacctgcacacccaggtggtggacatgagcatgacctacggacagcagttcggtcctacctacctggacggagctgacgtgaccaagatcaagccacacaactcccacgagggcaagaccttctacgtgctgcctaacgatgacaccctgagagtggaggctttcgaatactaccacaccaccgacccatccttcctgggcaggtacatgtctgccctgaaccacaccaagaagtggaagtacccccaggtgaacggactgaccagcatcaagtgggccgacaacaactgctacctggccaccgctctgctgaccctgcagcagatcgaactgaagttcaacccacccgctctg…	0.968243	0.9838	0.0406557	0.0828082		248	P	*	-0.0770062	0.0236918	0.0427298	0.103191
108	D	R	0.259533	0.514312	0.0612894	0.107742		atggaggtgaggaccatcaaggtgttcaccaccgtggacaacatcaacctgcacacccaggtggtggacatgagcatgacctacggacagcagttcggtcctacctacctggacggagctgacgtgaccaagatcaagccacacaactcccacgagggcaagaccttctacgtgctgcctaacgatgacaccctgagagtggaggctttcgaatactaccacaccaccgacccatccttcctgggcaggtacatgtctgccctgaaccacaccaagaagtggaagtacccccaggtgaacggactgaccagcatcaagtgggccgacaacaactgctacctggccaccgctctgctgaccctgcagcagatcgaactgaagttcaacccacccgctctg…	0.952314	0.946703	0.0488101	0.0811315		249	A	*	0.0462935	-0.291579	0.0885701	0.208581
108	D	S	0.90106	0.819279	0.0518074	0.0882152		atggaggtgaggaccatcaaggtgttcaccaccgtggacaacatcaacctgcacacccaggtggtggacatgagcatgacctacggacagcagttcggtcctacctacctggacggagctgacgtgaccaagatcaagccacacaactcccacgagggcaagaccttctacgtgctgcctaacgatgacaccctgagagtggaggctttcgaatactaccacaccaccgacccatccttcctgggcaggtacatgtctgccctgaaccacaccaagaagtggaagtacccccaggtgaacggactgaccagcatcaagtgggccgacaacaactgctacctggccaccgctctgctgaccctgcagcagatcgaactgaagttcaacccacccgctctg…	1.02698	0.986197	0.0399447	0.0854215		25	M	*	0.160324	0.433812	0.0990973	0.336159
108	D	T	0.260105	0.27522	0.0666693	0.144487		atggaggtgaggaccatcaaggtgttcaccaccgtggacaacatcaacctgcacacccaggtggtggacatgagcatgacctacggacagcagttcggtcctacctacctggacggagctgacgtgaccaagatcaagccacacaactcccacgagggcaagaccttctacgtgctgcctaacgatgacaccctgagagtggaggctttcgaatactaccacaccaccgacccatccttcctgggcaggtacatgtctgccctgaaccacaccaagaagtggaagtacccccaggtgaacggactgaccagcatcaagtgggccgacaacaactgctacctggccaccgctctgctgaccctgcagcagatcgaactgaagttcaacccacccgctctg…	0.582777	1.07721	0.129115	0.245782		250	Q	*	0.0221868	0.189221	0.0621853	0.243053
108	D	V	0.252925	0.379037	0.0669878	0.0941401		atggaggtgaggaccatcaaggtgttcaccaccgtggacaacatcaacctgcacacccaggtggtggacatgagcatgacctacggacagcagttcggtcctacctacctggacggagctgacgtgaccaagatcaagccacacaactcccacgagggcaagaccttctacgtgctgcctaacgatgacaccctgagagtggaggctttcgaatactaccacaccaccgacccatccttcctgggcaggtacatgtctgccctgaaccacaccaagaagtggaagtacccccaggtgaacggactgaccagcatcaagtgggccgacaacaactgctacctggccaccgctctgctgaccctgcagcagatcgaactgaagttcaacccacccgctctg…	1.12729	0.993833	0.103826	0.173799		251	Y	*	-0.0333671	-0.341899	0.0535134	0.172803
108	D	W	0.152389	0.0992966	0.0390859	0.0726305		atggaggtgaggaccatcaaggtgttcaccaccgtggacaacatcaacctgcacacccaggtggtggacatgagcatgacctacggacagcagttcggtcctacctacctggacggagctgacgtgaccaagatcaagccacacaactcccacgagggcaagaccttctacgtgctgcctaacgatgacaccctgagagtggaggctttcgaatactaccacaccaccgacccatccttcctgggcaggtacatgtctgccctgaaccacaccaagaagtggaagtacccccaggtgaacggactgaccagcatcaagtgggccgacaacaactgctacctggccaccgctctgctgaccctgcagcagatcgaactgaagttcaacccacccgctctg…	1.03291	1.11433	0.103822	0.172308		252	E	*	-0.0538939	0.380226	0.0385384	0.143733
108	D	Y	0.219734	0.280419	0.0479266	0.0936784		atggaggtgaggaccatcaaggtgttcaccaccgtggacaacatcaacctgcacacccaggtggtggacatgagcatgacctacggacagcagttcggtcctacctacctggacggagctgacgtgaccaagatcaagccacacaactcccacgagggcaagaccttctacgtgctgcctaacgatgacaccctgagagtggaggctttcgaatactaccacaccaccgacccatccttcctgggcaggtacatgtctgccctgaaccacaccaagaagtggaagtacccccaggtgaacggactgaccagcatcaagtgggccgacaacaactgctacctggccaccgctctgctgaccctgcagcagatcgaactgaagttcaacccacccgctctg…	0.983199	1.19987	0.0799252	0.231861		253	L	*	0.0240267	-0.146183	0.050121	0.13899
109	N	A	0.125239	0.45713	0.0774864	0.168499		atggaggtgaggaccatcaaggtgttcaccaccgtggacaacatcaacctgcacacccaggtggtggacatgagcatgacctacggacagcagttcggtcctacctacctggacggagctgacgtgaccaagatcaagccacacaactcccacgagggcaagaccttctacgtgctgcctaacgatgacaccctgagagtggaggctttcgaatactaccacaccaccgacccatccttcctgggcaggtacatgtctgccctgaaccacaccaagaagtggaagtacccccaggtgaacggactgaccagcatcaagtgggccgacaacaactgctacctggccaccgctctgctgaccctgcagcagatcgaactgaagttcaacccacccgctctg…	0.959265	0.999592	0.0479497	0.0889826		254	K	*	-0.0931127	-0.387738	0.0461457	0.10457
109	N	C	0.227766	0.488351	0.0681778	0.143988		atggaggtgaggaccatcaaggtgttcaccaccgtggacaacatcaacctgcacacccaggtggtggacatgagcatgacctacggacagcagttcggtcctacctacctggacggagctgacgtgaccaagatcaagccacacaactcccacgagggcaagaccttctacgtgctgcctaacgatgacaccctgagagtggaggctttcgaatactaccacaccaccgacccatccttcctgggcaggtacatgtctgccctgaaccacaccaagaagtggaagtacccccaggtgaacggactgaccagcatcaagtgggccgacaacaactgctacctggccaccgctctgctgaccctgcagcagatcgaactgaagttcaacccacccgctctg…	1.00174	1.22274	0.0633932	0.210669		256	G	*	-0.0741129	0.0358631	0.0480174	0.189191
109	N	D	0.114938	0.63076	0.0661349	0.167948		atggaggtgaggaccatcaaggtgttcaccaccgtggacaacatcaacctgcacacccaggtggtggacatgagcatgacctacggacagcagttcggtcctacctacctggacggagctgacgtgaccaagatcaagccacacaactcccacgagggcaagaccttctacgtgctgcctaacgatgacaccctgagagtggaggctttcgaatactaccacaccaccgacccatccttcctgggcaggtacatgtctgccctgaaccacaccaagaagtggaagtacccccaggtgaacggactgaccagcatcaagtgggccgacaacaactgctacctggccaccgctctgctgaccctgcagcagatcgaactgaagttcaacccacccgctctg…	1.05617	0.737564	0.0557143	0.10272		257	T	*	-0.0778387	-0.0988556	0.0784269	0.139694
109	N	E	0.14858	0.41101	0.0821651	0.263455		atggaggtgaggaccatcaaggtgttcaccaccgtggacaacatcaacctgcacacccaggtggtggacatgagcatgacctacggacagcagttcggtcctacctacctggacggagctgacgtgaccaagatcaagccacacaactcccacgagggcaagaccttctacgtgctgcctaacgatgacaccctgagagtggaggctttcgaatactaccacaccaccgacccatccttcctgggcaggtacatgtctgccctgaaccacaccaagaagtggaagtacccccaggtgaacggactgaccagcatcaagtgggccgacaacaactgctacctggccaccgctctgctgaccctgcagcagatcgaactgaagttcaacccacccgctctg…	0.98203	1.05841	0.0372634	0.0823134		258	F	*	0.0251935	-0.664311	0.0837051	0.317087
109	N	F	0.181451	0.108291	0.0647542	0.0941269		atggaggtgaggaccatcaaggtgttcaccaccgtggacaacatcaacctgcacacccaggtggtggacatgagcatgacctacggacagcagttcggtcctacctacctggacggagctgacgtgaccaagatcaagccacacaactcccacgagggcaagaccttctacgtgctgcctaacgatgacaccctgagagtggaggctttcgaatactaccacaccaccgacccatccttcctgggcaggtacatgtctgccctgaaccacaccaagaagtggaagtacccccaggtgaacggactgaccagcatcaagtgggccgacaacaactgctacctggccaccgctctgctgaccctgcagcagatcgaactgaagttcaacccacccgctctg…	0.973425	1.00521	0.0458789	0.117601		259	T	*	0.0186179	-0.283276	0.0895138	0.0969524
109	N	G	0.200035	0.295802	0.0722876	0.158054		atggaggtgaggaccatcaaggtgttcaccaccgtggacaacatcaacctgcacacccaggtggtggacatgagcatgacctacggacagcagttcggtcctacctacctggacggagctgacgtgaccaagatcaagccacacaactcccacgagggcaagaccttctacgtgctgcctaacgatgacaccctgagagtggaggctttcgaatactaccacaccaccgacccatccttcctgggcaggtacatgtctgccctgaaccacaccaagaagtggaagtacccccaggtgaacggactgaccagcatcaagtgggccgacaacaactgctacctggccaccgctctgctgaccctgcagcagatcgaactgaagttcaacccacccgctctg…	0.987888	1.00009	0.0485824	0.0980108		26	T	*	0.130471	0.255241	0.0444507	0.101378
109	N	H	0.0885974	0.639773	0.0782462	0.149444		atggaggtgaggaccatcaaggtgttcaccaccgtggacaacatcaacctgcacacccaggtggtggacatgagcatgacctacggacagcagttcggtcctacctacctggacggagctgacgtgaccaagatcaagccacacaactcccacgagggcaagaccttctacgtgctgcctaacgatgacaccctgagagtggaggctttcgaatactaccacaccaccgacccatccttcctgggcaggtacatgtctgccctgaaccacaccaagaagtggaagtacccccaggtgaacggactgaccagcatcaagtgggccgacaacaactgctacctggccaccgctctgctgaccctgcagcagatcgaactgaagttcaacccacccgctctg…	0.952832	1.1872	0.04227	0.109015		260	C	*	-0.000347995	-0.25573	0.0685054	0.203189
109	N	I	0.149522	-0.00759598	0.0629466	0.0976987		atggaggtgaggaccatcaaggtgttcaccaccgtggacaacatcaacctgcacacccaggtggtggacatgagcatgacctacggacagcagttcggtcctacctacctggacggagctgacgtgaccaagatcaagccacacaactcccacgagggcaagaccttctacgtgctgcctaacgatgacaccctgagagtggaggctttcgaatactaccacaccaccgacccatccttcctgggcaggtacatgtctgccctgaaccacaccaagaagtggaagtacccccaggtgaacggactgaccagcatcaagtgggccgacaacaactgctacctggccaccgctctgctgaccctgcagcagatcgaactgaagttcaacccacccgctctg…	0.854754	0.834488	0.104511	0.156757		261	A	*	-0.13779	-0.0770038	0.0531677	0.117215
109	N	K	0.13435	0.733847	0.0432444	0.131149		atggaggtgaggaccatcaaggtgttcaccaccgtggacaacatcaacctgcacacccaggtggtggacatgagcatgacctacggacagcagttcggtcctacctacctggacggagctgacgtgaccaagatcaagccacacaactcccacgagggcaagaccttctacgtgctgcctaacgatgacaccctgagagtggaggctttcgaatactaccacaccaccgacccatccttcctgggcaggtacatgtctgccctgaaccacaccaagaagtggaagtacccccaggtgaacggactgaccagcatcaagtgggccgacaacaactgctacctggccaccgctctgctgaccctgcagcagatcgaactgaagttcaacccacccgctctg…	1.21217	0.748536	0.118163	0.169735		262	S	*	-0.0494307	-0.0659813	0.0564459	0.15166
109	N	L	0.0761192	0.186892	0.0800796	0.130248		atggaggtgaggaccatcaaggtgttcaccaccgtggacaacatcaacctgcacacccaggtggtggacatgagcatgacctacggacagcagttcggtcctacctacctggacggagctgacgtgaccaagatcaagccacacaactcccacgagggcaagaccttctacgtgctgcctaacgatgacaccctgagagtggaggctttcgaatactaccacaccaccgacccatccttcctgggcaggtacatgtctgccctgaaccacaccaagaagtggaagtacccccaggtgaacggactgaccagcatcaagtgggccgacaacaactgctacctggccaccgctctgctgaccctgcagcagatcgaactgaagttcaacccacccgctctg…	1.0611	0.889281	0.0526479	0.111804		263	E	*	-0.177141	-0.184824	0.0601945	0.118553
109	N	M	0.162999	0.165072	0.0653302	0.132697		atggaggtgaggaccatcaaggtgttcaccaccgtggacaacatcaacctgcacacccaggtggtggacatgagcatgacctacggacagcagttcggtcctacctacctggacggagctgacgtgaccaagatcaagccacacaactcccacgagggcaagaccttctacgtgctgcctaacgatgacaccctgagagtggaggctttcgaatactaccacaccaccgacccatccttcctgggcaggtacatgtctgccctgaaccacaccaagaagtggaagtacccccaggtgaacggactgaccagcatcaagtgggccgacaacaactgctacctggccaccgctctgctgaccctgcagcagatcgaactgaagttcaacccacccgctctg…	1.01843	1.20456	0.0871139	0.177565		264	Y	*	-0.146015	-0.0538257	0.0637263	0.149363
109	N	P	0.119971	-0.224381	0.0741571	0.184265		atggaggtgaggaccatcaaggtgttcaccaccgtggacaacatcaacctgcacacccaggtggtggacatgagcatgacctacggacagcagttcggtcctacctacctggacggagctgacgtgaccaagatcaagccacacaactcccacgagggcaagaccttctacgtgctgcctaacgatgacaccctgagagtggaggctttcgaatactaccacaccaccgacccatccttcctgggcaggtacatgtctgccctgaaccacaccaagaagtggaagtacccccaggtgaacggactgaccagcatcaagtgggccgacaacaactgctacctggccaccgctctgctgaccctgcagcagatcgaactgaagttcaacccacccgctctg…	1.10383	1.13888	0.0749298	0.209105		265	T	*	-0.108235	-0.125752	0.044737	0.0991866
109	N	Q	0.130976	0.842608	0.093976	0.11287		atggaggtgaggaccatcaaggtgttcaccaccgtggacaacatcaacctgcacacccaggtggtggacatgagcatgacctacggacagcagttcggtcctacctacctggacggagctgacgtgaccaagatcaagccacacaactcccacgagggcaagaccttctacgtgctgcctaacgatgacaccctgagagtggaggctttcgaatactaccacaccaccgacccatccttcctgggcaggtacatgtctgccctgaaccacaccaagaagtggaagtacccccaggtgaacggactgaccagcatcaagtgggccgacaacaactgctacctggccaccgctctgctgaccctgcagcagatcgaactgaagttcaacccacccgctctg…	0.942699	0.907768	0.0542973	0.0912415		266	G	*	0.0401908	-0.2073	0.0619798	0.144116
109	N	R	0.111711	0.474311	0.0656387	0.200143		atggaggtgaggaccatcaaggtgttcaccaccgtggacaacatcaacctgcacacccaggtggtggacatgagcatgacctacggacagcagttcggtcctacctacctggacggagctgacgtgaccaagatcaagccacacaactcccacgagggcaagaccttctacgtgctgcctaacgatgacaccctgagagtggaggctttcgaatactaccacaccaccgacccatccttcctgggcaggtacatgtctgccctgaaccacaccaagaagtggaagtacccccaggtgaacggactgaccagcatcaagtgggccgacaacaactgctacctggccaccgctctgctgaccctgcagcagatcgaactgaagttcaacccacccgctctg…	0.965869	0.931228	0.0536226	0.117251		267	N	*	-0.101385	0.103647	0.0667608	0.111537
109	N	S	0.157638	0.0702568	0.0841998	0.326356		atggaggtgaggaccatcaaggtgttcaccaccgtggacaacatcaacctgcacacccaggtggtggacatgagcatgacctacggacagcagttcggtcctacctacctggacggagctgacgtgaccaagatcaagccacacaactcccacgagggcaagaccttctacgtgctgcctaacgatgacaccctgagagtggaggctttcgaatactaccacaccaccgacccatccttcctgggcaggtacatgtctgccctgaaccacaccaagaagtggaagtacccccaggtgaacggactgaccagcatcaagtgggccgacaacaactgctacctggccaccgctctgctgaccctgcagcagatcgaactgaagttcaacccacccgctctg…	0.795831	1.25637	0.0620897	0.242071		268	Y	*	-0.174979	-0.163668	0.0415119	0.0766902
109	N	T	-0.0611882	0.234775	0.0768119	0.0981536		atggaggtgaggaccatcaaggtgttcaccaccgtggacaacatcaacctgcacacccaggtggtggacatgagcatgacctacggacagcagttcggtcctacctacctggacggagctgacgtgaccaagatcaagccacacaactcccacgagggcaagaccttctacgtgctgcctaacgatgacaccctgagagtggaggctttcgaatactaccacaccaccgacccatccttcctgggcaggtacatgtctgccctgaaccacaccaagaagtggaagtacccccaggtgaacggactgaccagcatcaagtgggccgacaacaactgctacctggccaccgctctgctgaccctgcagcagatcgaactgaagttcaacccacccgctctg…	0.963948	0.872357	0.0586241	0.116949		269	Q	*	-0.0853287	-0.0886189	0.0684664	0.099619
109	N	V	0.148392	0.0595194	0.0590279	0.120902		atggaggtgaggaccatcaaggtgttcaccaccgtggacaacatcaacctgcacacccaggtggtggacatgagcatgacctacggacagcagttcggtcctacctacctggacggagctgacgtgaccaagatcaagccacacaactcccacgagggcaagaccttctacgtgctgcctaacgatgacaccctgagagtggaggctttcgaatactaccacaccaccgacccatccttcctgggcaggtacatgtctgccctgaaccacaccaagaagtggaagtacccccaggtgaacggactgaccagcatcaagtgggccgacaacaactgctacctggccaccgctctgctgaccctgcagcagatcgaactgaagttcaacccacccgctctg…	0.928645	1.14034	0.0498157	0.118278		27	Y	*	0.0588823	0.664279	0.135172	0.194933
109	N	W	0.0678113	0.492587	0.0950356	0.173928		atggaggtgaggaccatcaaggtgttcaccaccgtggacaacatcaacctgcacacccaggtggtggacatgagcatgacctacggacagcagttcggtcctacctacctggacggagctgacgtgaccaagatcaagccacacaactcccacgagggcaagaccttctacgtgctgcctaacgatgacaccctgagagtggaggctttcgaatactaccacaccaccgacccatccttcctgggcaggtacatgtctgccctgaaccacaccaagaagtggaagtacccccaggtgaacggactgaccagcatcaagtgggccgacaacaactgctacctggccaccgctctgctgaccctgcagcagatcgaactgaagttcaacccacccgctctg…	1.0504	1.02512	0.0637252	0.119138		270	C	*	-0.0116542	0.0400209	0.0516131	0.126418
109	N	Y	0.188014	0.472011	0.079166	0.197873		atggaggtgaggaccatcaaggtgttcaccaccgtggacaacatcaacctgcacacccaggtggtggacatgagcatgacctacggacagcagttcggtcctacctacctggacggagctgacgtgaccaagatcaagccacacaactcccacgagggcaagaccttctacgtgctgcctaacgatgacaccctgagagtggaggctttcgaatactaccacaccaccgacccatccttcctgggcaggtacatgtctgccctgaaccacaccaagaagtggaagtacccccaggtgaacggactgaccagcatcaagtgggccgacaacaactgctacctggccaccgctctgctgaccctgcagcagatcgaactgaagttcaacccacccgctctg…	1.01743	1.3761	0.07686	0.192772		271	G	*	-0.116675	-0.171273	0.0361477	0.092885
11	V	A	0.954152	0.831325	0.0801844	0.104705		atggaggtgaggaccatcaaggtgttcaccaccgtggacaacatcaacctgcacacccaggtggtggacatgagcatgacctacggacagcagttcggtcctacctacctggacggagctgacgtgaccaagatcaagccacacaactcccacgagggcaagaccttctacgtgctgcctaacgatgacaccctgagagtggaggctttcgaatactaccacaccaccgacccatccttcctgggcaggtacatgtctgccctgaaccacaccaagaagtggaagtacccccaggtgaacggactgaccagcatcaagtgggccgacaacaactgctacctggccaccgctctgctgaccctgcagcagatcgaactgaagttcaacccacccgctctg…	1.02074	1.3652	0.0518491	0.16009		272	H	*	0.0399421	-0.0441442	0.070262	0.135232
11	V	C	0.98055	0.878803	0.0807004	0.306197		atggaggtgaggaccatcaaggtgttcaccaccgtggacaacatcaacctgcacacccaggtggtggacatgagcatgacctacggacagcagttcggtcctacctacctggacggagctgacgtgaccaagatcaagccacacaactcccacgagggcaagaccttctacgtgctgcctaacgatgacaccctgagagtggaggctttcgaatactaccacaccaccgacccatccttcctgggcaggtacatgtctgccctgaaccacaccaagaagtggaagtacccccaggtgaacggactgaccagcatcaagtgggccgacaacaactgctacctggccaccgctctgctgaccctgcagcagatcgaactgaagttcaacccacccgctctg…	1.04863	0.768086	0.0689071	0.125708		273	Y	*	-0.0451137	-0.0907969	0.0664214	0.139022
11	V	D	0.720786	1.03131	0.0653615	0.236		atggaggtgaggaccatcaaggtgttcaccaccgtggacaacatcaacctgcacacccaggtggtggacatgagcatgacctacggacagcagttcggtcctacctacctggacggagctgacgtgaccaagatcaagccacacaactcccacgagggcaagaccttctacgtgctgcctaacgatgacaccctgagagtggaggctttcgaatactaccacaccaccgacccatccttcctgggcaggtacatgtctgccctgaaccacaccaagaagtggaagtacccccaggtgaacggactgaccagcatcaagtgggccgacaacaactgctacctggccaccgctctgctgaccctgcagcagatcgaactgaagttcaacccacccgctctg…	0.866657	0.342664	0.061414	0.162998		274	K	*	0.0741779	-0.330102	0.0495233	0.146966
11	V	E	0.903153	0.743914	0.0556386	0.095092		atggaggtgaggaccatcaaggtgttcaccaccgtggacaacatcaacctgcacacccaggtggtggacatgagcatgacctacggacagcagttcggtcctacctacctggacggagctgacgtgaccaagatcaagccacacaactcccacgagggcaagaccttctacgtgctgcctaacgatgacaccctgagagtggaggctttcgaatactaccacaccaccgacccatccttcctgggcaggtacatgtctgccctgaaccacaccaagaagtggaagtacccccaggtgaacggactgaccagcatcaagtgggccgacaacaactgctacctggccaccgctctgctgaccctgcagcagatcgaactgaagttcaacccacccgctctg…	0.972141	0.947616	0.049171	0.10674		275	H	*	0.048429	-0.221974	0.086837	0.227902
11	V	F	0.809936	0.69468	0.0655698	0.165997		atggaggtgaggaccatcaaggtgttcaccaccgtggacaacatcaacctgcacacccaggtggtggacatgagcatgacctacggacagcagttcggtcctacctacctggacggagctgacgtgaccaagatcaagccacacaactcccacgagggcaagaccttctacgtgctgcctaacgatgacaccctgagagtggaggctttcgaatactaccacaccaccgacccatccttcctgggcaggtacatgtctgccctgaaccacaccaagaagtggaagtacccccaggtgaacggactgaccagcatcaagtgggccgacaacaactgctacctggccaccgctctgctgaccctgcagcagatcgaactgaagttcaacccacccgctctg…	1.00236	1.29872	0.0908592	0.143149		276	I	*	-0.0622583	-0.360116	0.0492988	0.125008
11	V	G	0.890277	0.837474	0.0617543	0.0988713		atggaggtgaggaccatcaaggtgttcaccaccgtggacaacatcaacctgcacacccaggtggtggacatgagcatgacctacggacagcagttcggtcctacctacctggacggagctgacgtgaccaagatcaagccacacaactcccacgagggcaagaccttctacgtgctgcctaacgatgacaccctgagagtggaggctttcgaatactaccacaccaccgacccatccttcctgggcaggtacatgtctgccctgaaccacaccaagaagtggaagtacccccaggtgaacggactgaccagcatcaagtgggccgacaacaactgctacctggccaccgctctgctgaccctgcagcagatcgaactgaagttcaacccacccgctctg…	1.05962	1.45047	0.0817664	0.270451		277	T	*	-0.0739274	-0.131891	0.0408301	0.0921226
11	V	H	0.73952	1.26945	0.124509	0.28105		atggaggtgaggaccatcaaggtgttcaccaccgtggacaacatcaacctgcacacccaggtggtggacatgagcatgacctacggacagcagttcggtcctacctacctggacggagctgacgtgaccaagatcaagccacacaactcccacgagggcaagaccttctacgtgctgcctaacgatgacaccctgagagtggaggctttcgaatactaccacaccaccgacccatccttcctgggcaggtacatgtctgccctgaaccacaccaagaagtggaagtacccccaggtgaacggactgaccagcatcaagtgggccgacaacaactgctacctggccaccgctctgctgaccctgcagcagatcgaactgaagttcaacccacccgctctg…	1.04058	0.926655	0.0614929	0.0901202		278	S	*	-0.123802	-0.668619	0.125918	0.207768
11	V	K	0.876844	1.02732	0.0552303	0.135314		atggaggtgaggaccatcaaggtgttcaccaccgtggacaacatcaacctgcacacccaggtggtggacatgagcatgacctacggacagcagttcggtcctacctacctggacggagctgacgtgaccaagatcaagccacacaactcccacgagggcaagaccttctacgtgctgcctaacgatgacaccctgagagtggaggctttcgaatactaccacaccaccgacccatccttcctgggcaggtacatgtctgccctgaaccacaccaagaagtggaagtacccccaggtgaacggactgaccagcatcaagtgggccgacaacaactgctacctggccaccgctctgctgaccctgcagcagatcgaactgaagttcaacccacccgctctg…	1.06927	1.01071	0.0778505	0.145167		279	K	*	-0.225132	-0.0546712	0.047296	0.0925423
11	V	L	0.920128	0.875839	0.0484671	0.0931051		atggaggtgaggaccatcaaggtgttcaccaccgtggacaacatcaacctgcacacccaggtggtggacatgagcatgacctacggacagcagttcggtcctacctacctggacggagctgacgtgaccaagatcaagccacacaactcccacgagggcaagaccttctacgtgctgcctaacgatgacaccctgagagtggaggctttcgaatactaccacaccaccgacccatccttcctgggcaggtacatgtctgccctgaaccacaccaagaagtggaagtacccccaggtgaacggactgaccagcatcaagtgggccgacaacaactgctacctggccaccgctctgctgaccctgcagcagatcgaactgaagttcaacccacccgctctg…	1.02004	1.46395	0.0785423	0.227191		28	G	*	0.178001	0.333698	0.055469	0.0938254
11	V	M	1.09491	0.907417	0.115001	0.228556		atggaggtgaggaccatcaaggtgttcaccaccgtggacaacatcaacctgcacacccaggtggtggacatgagcatgacctacggacagcagttcggtcctacctacctggacggagctgacgtgaccaagatcaagccacacaactcccacgagggcaagaccttctacgtgctgcctaacgatgacaccctgagagtggaggctttcgaatactaccacaccaccgacccatccttcctgggcaggtacatgtctgccctgaaccacaccaagaagtggaagtacccccaggtgaacggactgaccagcatcaagtgggccgacaacaactgctacctggccaccgctctgctgaccctgcagcagatcgaactgaagttcaacccacccgctctg…	1.04554	1.00529	0.0492238	0.0978583		280	E	*	-0.124363	-0.601788	0.109262	0.224753
11	V	N	1.00544	0.712902	0.0771764	0.169001		atggaggtgaggaccatcaaggtgttcaccaccgtggacaacatcaacctgcacacccaggtggtggacatgagcatgacctacggacagcagttcggtcctacctacctggacggagctgacgtgaccaagatcaagccacacaactcccacgagggcaagaccttctacgtgctgcctaacgatgacaccctgagagtggaggctttcgaatactaccacaccaccgacccatccttcctgggcaggtacatgtctgccctgaaccacaccaagaagtggaagtacccccaggtgaacggactgaccagcatcaagtgggccgacaacaactgctacctggccaccgctctgctgaccctgcagcagatcgaactgaagttcaacccacccgctctg…	0.798697	1.0541	0.0635227	0.182257		281	T	*	-0.127927	-0.192896	0.0442545	0.094338
11	V	P	0.864183	0.742646	0.0659621	0.109295		atggaggtgaggaccatcaaggtgttcaccaccgtggacaacatcaacctgcacacccaggtggtggacatgagcatgacctacggacagcagttcggtcctacctacctggacggagctgacgtgaccaagatcaagccacacaactcccacgagggcaagaccttctacgtgctgcctaacgatgacaccctgagagtggaggctttcgaatactaccacaccaccgacccatccttcctgggcaggtacatgtctgccctgaaccacaccaagaagtggaagtacccccaggtgaacggactgaccagcatcaagtgggccgacaacaactgctacctggccaccgctctgctgaccctgcagcagatcgaactgaagttcaacccacccgctctg…	0.908764	1.10779	0.0871495	0.11642		282	L	*	-0.0965927	-0.426016	0.0582284	0.200874
11	V	Q	0.955337	0.913736	0.046102	0.179097		atggaggtgaggaccatcaaggtgttcaccaccgtggacaacatcaacctgcacacccaggtggtggacatgagcatgacctacggacagcagttcggtcctacctacctggacggagctgacgtgaccaagatcaagccacacaactcccacgagggcaagaccttctacgtgctgcctaacgatgacaccctgagagtggaggctttcgaatactaccacaccaccgacccatccttcctgggcaggtacatgtctgccctgaaccacaccaagaagtggaagtacccccaggtgaacggactgaccagcatcaagtgggccgacaacaactgctacctggccaccgctctgctgaccctgcagcagatcgaactgaagttcaacccacccgctctg…	0.985215	1.09106	0.0971455	0.148738		283	Y	*	-0.14988	-0.278504	0.0464783	0.0931827
11	V	R	0.925	1.20476	0.0536364	0.207898		atggaggtgaggaccatcaaggtgttcaccaccgtggacaacatcaacctgcacacccaggtggtggacatgagcatgacctacggacagcagttcggtcctacctacctggacggagctgacgtgaccaagatcaagccacacaactcccacgagggcaagaccttctacgtgctgcctaacgatgacaccctgagagtggaggctttcgaatactaccacaccaccgacccatccttcctgggcaggtacatgtctgccctgaaccacaccaagaagtggaagtacccccaggtgaacggactgaccagcatcaagtgggccgacaacaactgctacctggccaccgctctgctgaccctgcagcagatcgaactgaagttcaacccacccgctctg…	0.989169	1.14723	0.0491856	0.115568		284	C	*	-0.197584	-0.011718	0.0901135	0.171447
11	V	S	0.951012	0.974067	0.0379079	0.11609		atggaggtgaggaccatcaaggtgttcaccaccgtggacaacatcaacctgcacacccaggtggtggacatgagcatgacctacggacagcagttcggtcctacctacctggacggagctgacgtgaccaagatcaagccacacaactcccacgagggcaagaccttctacgtgctgcctaacgatgacaccctgagagtggaggctttcgaatactaccacaccaccgacccatccttcctgggcaggtacatgtctgccctgaaccacaccaagaagtggaagtacccccaggtgaacggactgaccagcatcaagtgggccgacaacaactgctacctggccaccgctctgctgaccctgcagcagatcgaactgaagttcaacccacccgctctg…	1.05569	0.614424	0.0890033	0.164809		285	I	*	0.0628757	-0.0960449	0.0531125	0.154134
11	V	T	1.00492	0.991581	0.052315	0.110556		atggaggtgaggaccatcaaggtgttcaccaccgtggacaacatcaacctgcacacccaggtggtggacatgagcatgacctacggacagcagttcggtcctacctacctggacggagctgacgtgaccaagatcaagccacacaactcccacgagggcaagaccttctacgtgctgcctaacgatgacaccctgagagtggaggctttcgaatactaccacaccaccgacccatccttcctgggcaggtacatgtctgccctgaaccacaccaagaagtggaagtacccccaggtgaacggactgaccagcatcaagtgggccgacaacaactgctacctggccaccgctctgctgaccctgcagcagatcgaactgaagttcaacccacccgctctg…	1.07235	0.807787	0.0879782	0.202611		286	D	*	-0.0429909	-0.0102625	0.0526209	0.145864
11	V	W	0.682303	0.478125	0.114678	0.181729		atggaggtgaggaccatcaaggtgttcaccaccgtggacaacatcaacctgcacacccaggtggtggacatgagcatgacctacggacagcagttcggtcctacctacctggacggagctgacgtgaccaagatcaagccacacaactcccacgagggcaagaccttctacgtgctgcctaacgatgacaccctgagagtggaggctttcgaatactaccacaccaccgacccatccttcctgggcaggtacatgtctgccctgaaccacaccaagaagtggaagtacccccaggtgaacggactgaccagcatcaagtgggccgacaacaactgctacctggccaccgctctgctgaccctgcagcagatcgaactgaagttcaacccacccgctctg…	0.794795	0.758236	0.080821	0.143294		287	G	*	-0.169869	-0.0441654	0.0421533	0.102871
11	V	Y	0.888424	0.30186	0.0815297	0.186066		atggaggtgaggaccatcaaggtgttcaccaccgtggacaacatcaacctgcacacccaggtggtggacatgagcatgacctacggacagcagttcggtcctacctacctggacggagctgacgtgaccaagatcaagccacacaactcccacgagggcaagaccttctacgtgctgcctaacgatgacaccctgagagtggaggctttcgaatactaccacaccaccgacccatccttcctgggcaggtacatgtctgccctgaaccacaccaagaagtggaagtacccccaggtgaacggactgaccagcatcaagtgggccgacaacaactgctacctggccaccgctctgctgaccctgcagcagatcgaactgaagttcaacccacccgctctg…	0.996601	1.15414	0.0701543	0.138045		288	A	*	-0.0890366	-0.17984	0.0387837	0.087922
110	N	A	0.169213	0.119503	0.10097	0.146499		atggaggtgaggaccatcaaggtgttcaccaccgtggacaacatcaacctgcacacccaggtggtggacatgagcatgacctacggacagcagttcggtcctacctacctggacggagctgacgtgaccaagatcaagccacacaactcccacgagggcaagaccttctacgtgctgcctaacgatgacaccctgagagtggaggctttcgaatactaccacaccaccgacccatccttcctgggcaggtacatgtctgccctgaaccacaccaagaagtggaagtacccccaggtgaacggactgaccagcatcaagtgggccgacaacaactgctacctggccaccgctctgctgaccctgcagcagatcgaactgaagttcaacccacccgctctg…	1.00663	1.00629	0.0872516	0.227154		289	L	*	-0.0160456	-0.0586984	0.0505758	0.119785
110	N	C	0.119786	-0.0363497	0.0726724	0.101861		atggaggtgaggaccatcaaggtgttcaccaccgtggacaacatcaacctgcacacccaggtggtggacatgagcatgacctacggacagcagttcggtcctacctacctggacggagctgacgtgaccaagatcaagccacacaactcccacgagggcaagaccttctacgtgctgcctaacgatgacaccctgagagtggaggctttcgaatactaccacaccaccgacccatccttcctgggcaggtacatgtctgccctgaaccacaccaagaagtggaagtacccccaggtgaacggactgaccagcatcaagtgggccgacaacaactgctacctggccaccgctctgctgaccctgcagcagatcgaactgaagttcaacccacccgctctg…	1.08889	1.07299	0.0620585	0.0970526		29	Q	*	0.0523311	0.369203	0.0512954	0.108041
110	N	E	0.202725	0.308133	0.0689813	0.144738		atggaggtgaggaccatcaaggtgttcaccaccgtggacaacatcaacctgcacacccaggtggtggacatgagcatgacctacggacagcagttcggtcctacctacctggacggagctgacgtgaccaagatcaagccacacaactcccacgagggcaagaccttctacgtgctgcctaacgatgacaccctgagagtggaggctttcgaatactaccacaccaccgacccatccttcctgggcaggtacatgtctgccctgaaccacaccaagaagtggaagtacccccaggtgaacggactgaccagcatcaagtgggccgacaacaactgctacctggccaccgctctgctgaccctgcagcagatcgaactgaagttcaacccacccgctctg…	0.944213	0.930829	0.109394	0.19529		290	L	*	0.0553956	0.106411	0.0446101	0.13051
110	N	F	0.00946702	0.438242	0.0941766	0.22847		atggaggtgaggaccatcaaggtgttcaccaccgtggacaacatcaacctgcacacccaggtggtggacatgagcatgacctacggacagcagttcggtcctacctacctggacggagctgacgtgaccaagatcaagccacacaactcccacgagggcaagaccttctacgtgctgcctaacgatgacaccctgagagtggaggctttcgaatactaccacaccaccgacccatccttcctgggcaggtacatgtctgccctgaaccacaccaagaagtggaagtacccccaggtgaacggactgaccagcatcaagtgggccgacaacaactgctacctggccaccgctctgctgaccctgcagcagatcgaactgaagttcaacccacccgctctg…	0.988284	0.459705	0.0966648	0.231805		291	T	*	-0.214455	-0.0650003	0.0535851	0.0819321
110	N	G	0.14172	0.240669	0.085386	0.184636		atggaggtgaggaccatcaaggtgttcaccaccgtggacaacatcaacctgcacacccaggtggtggacatgagcatgacctacggacagcagttcggtcctacctacctggacggagctgacgtgaccaagatcaagccacacaactcccacgagggcaagaccttctacgtgctgcctaacgatgacaccctgagagtggaggctttcgaatactaccacaccaccgacccatccttcctgggcaggtacatgtctgccctgaaccacaccaagaagtggaagtacccccaggtgaacggactgaccagcatcaagtgggccgacaacaactgctacctggccaccgctctgctgaccctgcagcagatcgaactgaagttcaacccacccgctctg…	0.992325	0.777998	0.0899155	0.14417		292	K	*	-0.105284	-0.288216	0.061053	0.099426
110	N	H	0.181392	0.293461	0.06134	0.126361		atggaggtgaggaccatcaaggtgttcaccaccgtggacaacatcaacctgcacacccaggtggtggacatgagcatgacctacggacagcagttcggtcctacctacctggacggagctgacgtgaccaagatcaagccacacaactcccacgagggcaagaccttctacgtgctgcctaacgatgacaccctgagagtggaggctttcgaatactaccacaccaccgacccatccttcctgggcaggtacatgtctgccctgaaccacaccaagaagtggaagtacccccaggtgaacggactgaccagcatcaagtgggccgacaacaactgctacctggccaccgctctgctgaccctgcagcagatcgaactgaagttcaacccacccgctctg…	1.03939	0.679334	0.0840968	0.104672		293	S	*	-0.0687802	-0.155616	0.0396238	0.127397
110	N	I	0.263998	0.355471	0.10684	0.157137		atggaggtgaggaccatcaaggtgttcaccaccgtggacaacatcaacctgcacacccaggtggtggacatgagcatgacctacggacagcagttcggtcctacctacctggacggagctgacgtgaccaagatcaagccacacaactcccacgagggcaagaccttctacgtgctgcctaacgatgacaccctgagagtggaggctttcgaatactaccacaccaccgacccatccttcctgggcaggtacatgtctgccctgaaccacaccaagaagtggaagtacccccaggtgaacggactgaccagcatcaagtgggccgacaacaactgctacctggccaccgctctgctgaccctgcagcagatcgaactgaagttcaacccacccgctctg…	0.943683	0.881838	0.0888593	0.179843		294	S	*	-0.107573	-0.236638	0.0892748	0.0808526
110	N	K	0.168029	0.100099	0.0790365	0.129483		atggaggtgaggaccatcaaggtgttcaccaccgtggacaacatcaacctgcacacccaggtggtggacatgagcatgacctacggacagcagttcggtcctacctacctggacggagctgacgtgaccaagatcaagccacacaactcccacgagggcaagaccttctacgtgctgcctaacgatgacaccctgagagtggaggctttcgaatactaccacaccaccgacccatccttcctgggcaggtacatgtctgccctgaaccacaccaagaagtggaagtacccccaggtgaacggactgaccagcatcaagtgggccgacaacaactgctacctggccaccgctctgctgaccctgcagcagatcgaactgaagttcaacccacccgctctg…	0.906832	1.00736	0.0622244	0.135688		295	E	*	-0.0662408	-0.239066	0.0405622	0.0712756
110	N	L	0.20457	0.0653815	0.0718014	0.112207		atggaggtgaggaccatcaaggtgttcaccaccgtggacaacatcaacctgcacacccaggtggtggacatgagcatgacctacggacagcagttcggtcctacctacctggacggagctgacgtgaccaagatcaagccacacaactcccacgagggcaagaccttctacgtgctgcctaacgatgacaccctgagagtggaggctttcgaatactaccacaccaccgacccatccttcctgggcaggtacatgtctgccctgaaccacaccaagaagtggaagtacccccaggtgaacggactgaccagcatcaagtgggccgacaacaactgctacctggccaccgctctgctgaccctgcagcagatcgaactgaagttcaacccacccgctctg…	1.05162	1.06599	0.0845737	0.164827		296	Y	*	-0.100023	-0.29021	0.0526432	0.121472
110	N	M	0.158546	0.0734898	0.074158	0.156419		atggaggtgaggaccatcaaggtgttcaccaccgtggacaacatcaacctgcacacccaggtggtggacatgagcatgacctacggacagcagttcggtcctacctacctggacggagctgacgtgaccaagatcaagccacacaactcccacgagggcaagaccttctacgtgctgcctaacgatgacaccctgagagtggaggctttcgaatactaccacaccaccgacccatccttcctgggcaggtacatgtctgccctgaaccacaccaagaagtggaagtacccccaggtgaacggactgaccagcatcaagtgggccgacaacaactgctacctggccaccgctctgctgaccctgcagcagatcgaactgaagttcaacccacccgctctg…	1.0457	1.1481	0.0651752	0.157493		297	K	*	-0.0285776	-0.212192	0.0478799	0.110496
110	N	P	0.13309	0.473668	0.0609068	0.246929		atggaggtgaggaccatcaaggtgttcaccaccgtggacaacatcaacctgcacacccaggtggtggacatgagcatgacctacggacagcagttcggtcctacctacctggacggagctgacgtgaccaagatcaagccacacaactcccacgagggcaagaccttctacgtgctgcctaacgatgacaccctgagagtggaggctttcgaatactaccacaccaccgacccatccttcctgggcaggtacatgtctgccctgaaccacaccaagaagtggaagtacccccaggtgaacggactgaccagcatcaagtgggccgacaacaactgctacctggccaccgctctgctgaccctgcagcagatcgaactgaagttcaacccacccgctctg…	1.02987	1.0543	0.0973835	0.163888		298	G	*	-0.0968172	-0.22673	0.0609408	0.10516
110	N	Q	0.214509	0.147043	0.0526546	0.117368		atggaggtgaggaccatcaaggtgttcaccaccgtggacaacatcaacctgcacacccaggtggtggacatgagcatgacctacggacagcagttcggtcctacctacctggacggagctgacgtgaccaagatcaagccacacaactcccacgagggcaagaccttctacgtgctgcctaacgatgacaccctgagagtggaggctttcgaatactaccacaccaccgacccatccttcctgggcaggtacatgtctgccctgaaccacaccaagaagtggaagtacccccaggtgaacggactgaccagcatcaagtgggccgacaacaactgctacctggccaccgctctgctgaccctgcagcagatcgaactgaagttcaacccacccgctctg…	0.990259	1.03872	0.0884012	0.151646		299	P	*	-0.131849	-0.0863369	0.0639185	0.102236
110	N	R	0.217971	0.0190396	0.0649007	0.189812		atggaggtgaggaccatcaaggtgttcaccaccgtggacaacatcaacctgcacacccaggtggtggacatgagcatgacctacggacagcagttcggtcctacctacctggacggagctgacgtgaccaagatcaagccacacaactcccacgagggcaagaccttctacgtgctgcctaacgatgacaccctgagagtggaggctttcgaatactaccacaccaccgacccatccttcctgggcaggtacatgtctgccctgaaccacaccaagaagtggaagtacccccaggtgaacggactgaccagcatcaagtgggccgacaacaactgctacctggccaccgctctgctgaccctgcagcagatcgaactgaagttcaacccacccgctctg…	0.962448	0.841811	0.0734821	0.171635		3	R	*	0.278448	0.221432	0.0453115	0.111487
110	N	S	0.21898	0.157033	0.0679457	0.323244		atggaggtgaggaccatcaaggtgttcaccaccgtggacaacatcaacctgcacacccaggtggtggacatgagcatgacctacggacagcagttcggtcctacctacctggacggagctgacgtgaccaagatcaagccacacaactcccacgagggcaagaccttctacgtgctgcctaacgatgacaccctgagagtggaggctttcgaatactaccacaccaccgacccatccttcctgggcaggtacatgtctgccctgaaccacaccaagaagtggaagtacccccaggtgaacggactgaccagcatcaagtgggccgacaacaactgctacctggccaccgctctgctgaccctgcagcagatcgaactgaagttcaacccacccgctctg…	0.9899	0.831781	0.0831976	0.182829		30	Q	*	0.0176737	0.437437	0.0836116	0.252836
110	N	T	0.0480189	0.263436	0.0711724	0.109723		atggaggtgaggaccatcaaggtgttcaccaccgtggacaacatcaacctgcacacccaggtggtggacatgagcatgacctacggacagcagttcggtcctacctacctggacggagctgacgtgaccaagatcaagccacacaactcccacgagggcaagaccttctacgtgctgcctaacgatgacaccctgagagtggaggctttcgaatactaccacaccaccgacccatccttcctgggcaggtacatgtctgccctgaaccacaccaagaagtggaagtacccccaggtgaacggactgaccagcatcaagtgggccgacaacaactgctacctggccaccgctctgctgaccctgcagcagatcgaactgaagttcaacccacccgctctg…	1.00163	0.905395	0.0562314	0.0931566		300	I	*	-0.0129387	-0.0839656	0.071538	0.102273
110	N	V	0.143017	-0.132822	0.0651473	0.165663		atggaggtgaggaccatcaaggtgttcaccaccgtggacaacatcaacctgcacacccaggtggtggacatgagcatgacctacggacagcagttcggtcctacctacctggacggagctgacgtgaccaagatcaagccacacaactcccacgagggcaagaccttctacgtgctgcctaacgatgacaccctgagagtggaggctttcgaatactaccacaccaccgacccatccttcctgggcaggtacatgtctgccctgaaccacaccaagaagtggaagtacccccaggtgaacggactgaccagcatcaagtgggccgacaacaactgctacctggccaccgctctgctgaccctgcagcagatcgaactgaagttcaacccacccgctctg…	0.985257	0.967453	0.051741	0.11235		301	T	*	-0.17396	-0.105354	0.0610167	0.0822833
110	N	W	0.209664	-0.156271	0.0659403	0.153274		atggaggtgaggaccatcaaggtgttcaccaccgtggacaacatcaacctgcacacccaggtggtggacatgagcatgacctacggacagcagttcggtcctacctacctggacggagctgacgtgaccaagatcaagccacacaactcccacgagggcaagaccttctacgtgctgcctaacgatgacaccctgagagtggaggctttcgaatactaccacaccaccgacccatccttcctgggcaggtacatgtctgccctgaaccacaccaagaagtggaagtacccccaggtgaacggactgaccagcatcaagtgggccgacaacaactgctacctggccaccgctctgctgaccctgcagcagatcgaactgaagttcaacccacccgctctg…	0.967582	0.725729	0.0655846	0.170553		302	D	*	-0.0717254	-0.112018	0.120858	0.130935
110	N	Y	0.105637	-0.243372	0.0913799	0.182928		atggaggtgaggaccatcaaggtgttcaccaccgtggacaacatcaacctgcacacccaggtggtggacatgagcatgacctacggacagcagttcggtcctacctacctggacggagctgacgtgaccaagatcaagccacacaactcccacgagggcaagaccttctacgtgctgcctaacgatgacaccctgagagtggaggctttcgaatactaccacaccaccgacccatccttcctgggcaggtacatgtctgccctgaaccacaccaagaagtggaagtacccccaggtgaacggactgaccagcatcaagtgggccgacaacaactgctacctggccaccgctctgctgaccctgcagcagatcgaactgaagttcaacccacccgctctg…	0.935121	0.920673	0.0399999	0.106238		303	V	*	-0.0861913	-0.264874	0.0641038	0.236559
111	C	A	0.139931	1.12501	0.0958427	0.191298		atggaggtgaggaccatcaaggtgttcaccaccgtggacaacatcaacctgcacacccaggtggtggacatgagcatgacctacggacagcagttcggtcctacctacctggacggagctgacgtgaccaagatcaagccacacaactcccacgagggcaagaccttctacgtgctgcctaacgatgacaccctgagagtggaggctttcgaatactaccacaccaccgacccatccttcctgggcaggtacatgtctgccctgaaccacaccaagaagtggaagtacccccaggtgaacggactgaccagcatcaagtgggccgacaacaactgctacctggccaccgctctgctgaccctgcagcagatcgaactgaagttcaacccacccgctctg…	1.07395	1.17119	0.0547907	0.0814876		304	F	*	-0.0616117	-0.104544	0.0486575	0.107334
111	C	D	0.199434	1.23726	0.0756132	0.170032		atggaggtgaggaccatcaaggtgttcaccaccgtggacaacatcaacctgcacacccaggtggtggacatgagcatgacctacggacagcagttcggtcctacctacctggacggagctgacgtgaccaagatcaagccacacaactcccacgagggcaagaccttctacgtgctgcctaacgatgacaccctgagagtggaggctttcgaatactaccacaccaccgacccatccttcctgggcaggtacatgtctgccctgaaccacaccaagaagtggaagtacccccaggtgaacggactgaccagcatcaagtgggccgacaacaactgctacctggccaccgctctgctgaccctgcagcagatcgaactgaagttcaacccacccgctctg…	0.951056	0.8569	0.0673496	0.20904		305	Y	*	0.0762373	-0.251691	0.0725639	0.0800868
111	C	E	0.0804352	1.35925	0.0723192	0.18563		atggaggtgaggaccatcaaggtgttcaccaccgtggacaacatcaacctgcacacccaggtggtggacatgagcatgacctacggacagcagttcggtcctacctacctggacggagctgacgtgaccaagatcaagccacacaactcccacgagggcaagaccttctacgtgctgcctaacgatgacaccctgagagtggaggctttcgaatactaccacaccaccgacccatccttcctgggcaggtacatgtctgccctgaaccacaccaagaagtggaagtacccccaggtgaacggactgaccagcatcaagtgggccgacaacaactgctacctggccaccgctctgctgaccctgcagcagatcgaactgaagttcaacccacccgctctg…	1.096	1.01641	0.0656284	0.109103		32	G	*	0.199621	0.488866	0.0629937	0.098388
111	C	F	0.156524	0.464183	0.0699897	0.166885		atggaggtgaggaccatcaaggtgttcaccaccgtggacaacatcaacctgcacacccaggtggtggacatgagcatgacctacggacagcagttcggtcctacctacctggacggagctgacgtgaccaagatcaagccacacaactcccacgagggcaagaccttctacgtgctgcctaacgatgacaccctgagagtggaggctttcgaatactaccacaccaccgacccatccttcctgggcaggtacatgtctgccctgaaccacaccaagaagtggaagtacccccaggtgaacggactgaccagcatcaagtgggccgacaacaactgctacctggccaccgctctgctgaccctgcagcagatcgaactgaagttcaacccacccgctctg…	0.716186	1.0478	0.0478836	0.127796		34	T	*	-0.0626926	0.111969	0.0923763	0.252302
111	C	G	0.0517026	1.48014	0.0813184	0.34299		atggaggtgaggaccatcaaggtgttcaccaccgtggacaacatcaacctgcacacccaggtggtggacatgagcatgacctacggacagcagttcggtcctacctacctggacggagctgacgtgaccaagatcaagccacacaactcccacgagggcaagaccttctacgtgctgcctaacgatgacaccctgagagtggaggctttcgaatactaccacaccaccgacccatccttcctgggcaggtacatgtctgccctgaaccacaccaagaagtggaagtacccccaggtgaacggactgaccagcatcaagtgggccgacaacaactgctacctggccaccgctctgctgaccctgcagcagatcgaactgaagttcaacccacccgctctg…	1.01632	1.16758	0.0516551	0.124449		35	Y	*	0.0225604	0.125223	0.0599694	0.11808
111	C	H	0.222738	0.700746	0.0524276	0.132124		atggaggtgaggaccatcaaggtgttcaccaccgtggacaacatcaacctgcacacccaggtggtggacatgagcatgacctacggacagcagttcggtcctacctacctggacggagctgacgtgaccaagatcaagccacacaactcccacgagggcaagaccttctacgtgctgcctaacgatgacaccctgagagtggaggctttcgaatactaccacaccaccgacccatccttcctgggcaggtacatgtctgccctgaaccacaccaagaagtggaagtacccccaggtgaacggactgaccagcatcaagtgggccgacaacaactgctacctggccaccgctctgctgaccctgcagcagatcgaactgaagttcaacccacccgctctg…	1.00672	0.674869	0.0700539	0.160715		36	L	*	0.0715986	0.515164	0.0345651	0.0823501
111	C	I	0.102568	0.0932942	0.0453163	0.093179		atggaggtgaggaccatcaaggtgttcaccaccgtggacaacatcaacctgcacacccaggtggtggacatgagcatgacctacggacagcagttcggtcctacctacctggacggagctgacgtgaccaagatcaagccacacaactcccacgagggcaagaccttctacgtgctgcctaacgatgacaccctgagagtggaggctttcgaatactaccacaccaccgacccatccttcctgggcaggtacatgtctgccctgaaccacaccaagaagtggaagtacccccaggtgaacggactgaccagcatcaagtgggccgacaacaactgctacctggccaccgctctgctgaccctgcagcagatcgaactgaagttcaacccacccgctctg…	0.830706	0.957177	0.0578879	0.173924		37	D	*	0.129742	0.29722	0.0335837	0.0812105
111	C	K	0.0711114	0.434687	0.053556	0.173807		atggaggtgaggaccatcaaggtgttcaccaccgtggacaacatcaacctgcacacccaggtggtggacatgagcatgacctacggacagcagttcggtcctacctacctggacggagctgacgtgaccaagatcaagccacacaactcccacgagggcaagaccttctacgtgctgcctaacgatgacaccctgagagtggaggctttcgaatactaccacaccaccgacccatccttcctgggcaggtacatgtctgccctgaaccacaccaagaagtggaagtacccccaggtgaacggactgaccagcatcaagtgggccgacaacaactgctacctggccaccgctctgctgaccctgcagcagatcgaactgaagttcaacccacccgctctg…	1.07081	1.28765	0.0690276	0.147492		38	G	*	0.0695252	0.270033	0.030328	0.0635476
111	C	L	0.139391	0.226103	0.0571508	0.132695		atggaggtgaggaccatcaaggtgttcaccaccgtggacaacatcaacctgcacacccaggtggtggacatgagcatgacctacggacagcagttcggtcctacctacctggacggagctgacgtgaccaagatcaagccacacaactcccacgagggcaagaccttctacgtgctgcctaacgatgacaccctgagagtggaggctttcgaatactaccacaccaccgacccatccttcctgggcaggtacatgtctgccctgaaccacaccaagaagtggaagtacccccaggtgaacggactgaccagcatcaagtgggccgacaacaactgctacctggccaccgctctgctgaccctgcagcagatcgaactgaagttcaacccacccgctctg…	1.01957	0.974366	0.0531422	0.114349		39	A	*	-0.124706	0.482499	0.0455967	0.1039
111	C	M	0.183715	0.52068	0.0493428	0.136255		atggaggtgaggaccatcaaggtgttcaccaccgtggacaacatcaacctgcacacccaggtggtggacatgagcatgacctacggacagcagttcggtcctacctacctggacggagctgacgtgaccaagatcaagccacacaactcccacgagggcaagaccttctacgtgctgcctaacgatgacaccctgagagtggaggctttcgaatactaccacaccaccgacccatccttcctgggcaggtacatgtctgccctgaaccacaccaagaagtggaagtacccccaggtgaacggactgaccagcatcaagtgggccgacaacaactgctacctggccaccgctctgctgaccctgcagcagatcgaactgaagttcaacccacccgctctg…	0.99245	0.882747	0.0424672	0.0877642		4	T	*	0.0704956	0.257257	0.0909422	0.148609
111	C	N	0.0636636	0.650581	0.0690995	0.146937		atggaggtgaggaccatcaaggtgttcaccaccgtggacaacatcaacctgcacacccaggtggtggacatgagcatgacctacggacagcagttcggtcctacctacctggacggagctgacgtgaccaagatcaagccacacaactcccacgagggcaagaccttctacgtgctgcctaacgatgacaccctgagagtggaggctttcgaatactaccacaccaccgacccatccttcctgggcaggtacatgtctgccctgaaccacaccaagaagtggaagtacccccaggtgaacggactgaccagcatcaagtgggccgacaacaactgctacctggccaccgctctgctgaccctgcagcagatcgaactgaagttcaacccacccgctctg…	0.975168	0.95517	0.0401926	0.0825454		40	D	*	-0.0086632	0.529604	0.0292074	0.0782974
111	C	P	0.325773	0.633007	0.104061	0.268564		atggaggtgaggaccatcaaggtgttcaccaccgtggacaacatcaacctgcacacccaggtggtggacatgagcatgacctacggacagcagttcggtcctacctacctggacggagctgacgtgaccaagatcaagccacacaactcccacgagggcaagaccttctacgtgctgcctaacgatgacaccctgagagtggaggctttcgaatactaccacaccaccgacccatccttcctgggcaggtacatgtctgccctgaaccacaccaagaagtggaagtacccccaggtgaacggactgaccagcatcaagtgggccgacaacaactgctacctggccaccgctctgctgaccctgcagcagatcgaactgaagttcaacccacccgctctg…	0.911597	0.846115	0.0911171	0.159166		41	V	*	0.0235162	0.402132	0.0444316	0.152246
111	C	Q	0.275419	0.684909	0.0840073	0.157939		atggaggtgaggaccatcaaggtgttcaccaccgtggacaacatcaacctgcacacccaggtggtggacatgagcatgacctacggacagcagttcggtcctacctacctggacggagctgacgtgaccaagatcaagccacacaactcccacgagggcaagaccttctacgtgctgcctaacgatgacaccctgagagtggaggctttcgaatactaccacaccaccgacccatccttcctgggcaggtacatgtctgccctgaaccacaccaagaagtggaagtacccccaggtgaacggactgaccagcatcaagtgggccgacaacaactgctacctggccaccgctctgctgaccctgcagcagatcgaactgaagttcaacccacccgctctt…	1.08137	1.43832	0.0537374	0.185708		42	T	*	0.0651539	0.388134	0.0366742	0.0991378
111	C	R	0.120262	0.781923	0.0563037	0.231594		atggaggtgaggaccatcaaggtgttcaccaccgtggacaacatcaacctgcacacccaggtggtggacatgagcatgacctacggacagcagttcggtcctacctacctggacggagctgacgtgaccaagatcaagccacacaactcccacgagggcaagaccttctacgtgctgcctaacgatgacaccctgagagtggaggctttcgaatactaccacaccaccgacccatccttcctgggcaggtacatgtctgccctgaaccacaccaagaagtggaagtacccccaggtgaacggactgaccagcatcaagtgggccgacaacaactgctacctggccaccgctctgctgaccctgcagcagatcgaactgaagttcaacccacccgctttg…	0.965477	0.773734	0.0502204	0.106862		43	K	*	0.249929	0.23851	0.060708	0.259617
111	C	S	0.166533	1.25503	0.0651382	0.152016		atggaggtgaggaccatcaaggtgttcaccaccgtggacaacatcaacctgcacacccaggtggtggacatgagcatgacctacggacagcagttcggtcctacctacctggacggagctgacgtgaccaagatcaagccacacaactcccacgagggcaagaccttctacgtgctgcctaacgatgacaccctgagagtggaggctttcgaatactaccacaccaccgacccatccttcctgggcaggtacatgtctgccctgaaccacaccaagaagtggaagtacccccaggtgaacggactgaccagcatcaagtgggccgacaacaactgctacctggccaccgctctgctgaccctgcagcagatcgaactgaagttcaacccgcccgctctg…	0.947896	1.40082	0.058469	0.265791		44	I	*	0.0486903	0.622104	0.0398752	0.0892282
111	C	T	0.123577	0.78605	0.0723113	0.216221		atggaggtgaggaccatcaaggtgttcaccaccgtggacaacatcaacctgcacacccaggtggtggacatgagcatgacctacggacagcagttcggtcctacctacctggacggagctgacgtgaccaagatcaagccacacaactcccacgagggcaagaccttctacgtgctgcctaacgatgacaccctgagagtggaggctttcgaatactaccacaccaccgacccatccttcctgggcaggtacatgtctgccctgaaccacaccaagaagtggaagtacccccaggtgaacggactgaccagcatcaagtgggccgacaacaactgctacctggccaccgctctgctgaccctgcagcagatcgaactgaagttcaaccctcccgctctg…	1.12708	1.10147	0.0644827	0.19139		45	K	*	0.0732751	0.391861	0.0501842	0.13075
111	C	V	0.161662	0.224214	0.0603205	0.102282		atggaggtgaggaccatcaaggtgttcaccaccgtggacaacatcaacctgcacacccaggtggtggacatgagcatgacctacggacagcagttcggtcctacctacctggacggagctgacgtgaccaagatcaagccacacaactcccacgagggcaagaccttctacgtgctgcctaacgatgacaccctgagagtggaggctttcgaatactaccacaccaccgacccatccttcctgggcaggtacatgtctgccctgaaccacaccaagaagtggaagtacccccaggtgaacggactgaccagcatcaagtgggccgacaacaactgctacctggccaccgctctgctgaccctgcagcagatcgaactgaagtttaacccacccgctctg…	1.03549	1.28275	0.0558489	0.20997		46	P	*	-0.0504367	0.25539	0.0330005	0.0876109
111	C	W	0.146004	0.499864	0.0421691	0.11114		atggaggtgaggaccatcaaggtgttcaccaccgtggacaacatcaacctgcacacccaggtggtggacatgagcatgacctacggacagcagttcggtcctacctacctggacggagctgacgtgaccaagatcaagccacacaactcccacgagggcaagaccttctacgtgctgcctaacgatgacaccctgagagtggaggctttcgaatactaccacaccaccgacccatccttcctgggcaggtacatgtctgccctgaaccacaccaagaagtggaagtacccccaggtgaacggactgaccagcatcaagtgggccgacaacaactgctacctggccaccgctctgctgaccctgcagcagatcgaacttaagttcaacccacccgctctg…	0.976246	0.97199	0.0598631	0.0965878		47	H	*	-0.01243	0.229558	0.0354368	0.142229
111	C	Y	0.143656	0.414728	0.0502871	0.0913753		atggaggtgaggaccatcaaggtgttcaccaccgtggacaacatcaacctgcacacccaggtggtggacatgagcatgacctacggacagcagttcggtcctacctacctggacggagctgacgtgaccaagatcaagccacacaactcccacgagggcaagaccttctacgtgctgcctaacgatgacaccctgagagtggaggctttcgaatactaccacaccaccgacccatccttcctgggcaggtacatgtctgccctgaaccacaccaagaagtggaagtacccccaggtgaacggactgaccagcatcaagtgggccgacaacaactgctacctggccaccgctctgctgaccctgcagcagatcgaattgaagttcaacccacccgctctg…	0.996333	0.658333	0.060668	0.139989		48	N	*	-0.0644433	-0.190809	0.042256	0.123036
112	Y	A	0.151848	0.266482	0.0811256	0.340213		atggaggtgaggaccatcaaggtgttcaccaccgtggacaacatcaacctgcacacccaggtggtggacatgagcatgacctacggacagcagttcggtcctacctacctggacggagctgacgtgaccaagatcaagccacacaactcccacgagggcaagaccttctacgtgctgcctaacgatgacaccctgagagtggaggctttcgaatactaccacaccaccgacccatccttcctgggcaggtacatgtctgccctgaaccacaccaagaagtggaagtacccccaggtgaacggactgaccagcatcaagtgggccgacaacaactgctacctggccaccgctctgctgaccctgcagcagattgaactgaagttcaacccacccgctctg…	0.957614	0.667046	0.072408	0.182957		50	H	*	0.103182	0.675299	0.0454312	0.121913
112	Y	D	0.108451	0.414748	0.0461828	0.0985042		atggaggtgaggaccatcaaggtgttcaccaccgtggacaacatcaacctgcacacccaggtggtggacatgagcatgacctacggacagcagttcggtcctacctacctggacggagctgacgtgaccaagatcaagccacacaactcccacgagggcaagaccttctacgtgctgcctaacgatgacaccctgagagtggaggctttcgaatactaccacaccaccgacccatccttcctgggcaggtacatgtctgccctgaaccacaccaagaagtggaagtacccccaggtgaacggactgaccagcatcaagtgggccgacaacaactgctacctggccaccgctctgctgacccttcagcagatcgaactgaagttcaacccacccgctctg…	0.951583	0.836941	0.0537219	0.10325		51	E	*	-0.0306427	0.420837	0.0282968	0.0710758
112	Y	E	0.121825	0.428723	0.0507143	0.118556		atggaggtgaggaccatcaaggtgttcaccaccgtggacaacatcaacctgcacacccaggtggtggacatgagcatgacctacggacagcagttcggtcctacctacctggacggagctgacgtgaccaagatcaagccacacaactcccacgagggcaagaccttctacgtgctgcctaacgatgacaccctgagagtggaggctttcgaatactaccacaccaccgacccatccttcctgggcaggtacatgtctgccctgaaccacaccaagaagtggaagtacccccaggtgaacggactgaccagcatcaagtgggccgacaacaactgctacctggccaccgctctgctgaccttgcagcagatcgaactgaagttcaacccacccgctctg…	0.99023	0.942339	0.0513394	0.104672		52	G	*	-0.0359755	0.335696	0.0299038	0.0706378
112	Y	F	1.1426	0.810007	0.0992995	0.161698		atggaggtgaggaccatcaaggtgttcaccaccgtggacaacatcaacctgcacacccaggtggtggacatgagcatgacctacggacagcagttcggtcctacctacctggacggagctgacgtgaccaagatcaagccacacaactcccacgagggcaagaccttctacgtgctgcctaacgatgacaccctgagagtggaggctttcgaatactaccacaccaccgacccatccttcctgggcaggtacatgtctgccctgaaccacaccaagaagtggaagtacccccaggtgaacggactgaccagcatcaagtgggccgacaacaactgctacctggccaccgctctgctgactctgcagcagatcgaactgaagttcaacccacccgctctg…	1.13255	0.674449	0.130214	0.382446		53	K	*	0.0125541	0.388169	0.0296698	0.08458
112	Y	G	0.11927	0.405305	0.0867562	0.338276		atggaggtgaggaccatcaaggtgttcaccaccgtggacaacatcaacctgcacacccaggtggtggacatgagcatgacctacggacagcagttcggtcctacctacctggacggagctgacgtgaccaagatcaagccacacaactcccacgagggcaagaccttctacgtgctgcctaacgatgacaccctgagagtggaggctttcgaatactaccacaccaccgacccatccttcctgggcaggtacatgtctgccctgaaccacaccaagaagtggaagtacccccaggtgaacggactgaccagcatcaagtgggccgacaacaactgctacctggccaccgctctgcttaccctgcagcagatcgaactgaagttcaacccacccgctctg…	0.84976	1.13834	0.0768254	0.178786		54	T	*	0.0700124	-0.554293	0.0871069	0.273468
112	Y	H	0.489193	0.455375	0.0499946	0.0929779		atggaggtgaggaccatcaaggtgttcaccaccgtggacaacatcaacctgcacacccaggtggtggacatgagcatgacctacggacagcagttcggtcctacctacctggacggagctgacgtgaccaagatcaagccacacaactcccacgagggcaagaccttctacgtgctgcctaacgatgacaccctgagagtggaggctttcgaatactaccacaccaccgacccatccttcctgggcaggtacatgtctgccctgaaccacaccaagaagtggaagtacccccaggtgaacggactgaccagcatcaagtgggccgacaacaactgctacctggccaccgctctgcttaccctgcagcagatcgaactgaagttcaacccacctgctctg…	0.661061	0.739598	0.0976585	0.201217		55	F	*	0.125084	0.257159	0.0912227	0.333654
112	Y	I	0.207627	0.201857	0.0821829	0.216547		atggaggtgaggaccatcaaggtgttcaccaccgtggacaacatcaacctgcacacccaggtggtggacatgagcatgacctacggacagcagttcggtcctacctacctggacggagctgacgtgaccaagatcaagccacacaactcccacgagggcaagaccttctacgtgctgcctaacgatgacaccctgagagtggaggctttcgaatactaccacaccaccgacccatccttcctgggcaggtacatgtctgccctgaaccacaccaagaagtggaagtacccccaggtgaacggactgaccagcatcaagtgggccgacaacaactgctacctggctaccgctctgctgaccctgcagcagatcgaactgaagttcaacccacccgctctg…	1.01735	1.06975	0.0774127	0.111271		56	Y	*	0.00590498	0.592007	0.0492191	0.146145
112	Y	K	0.178485	0.357534	0.0691561	0.130512		atggaggtgaggaccatcaaggtgttcaccaccgtggacaacatcaacctgcacacccaggtggtggacatgagcatgacctacggacagcagttcggtcctacctacctggacggagctgacgtgaccaagatcaagccacacaactcccacgagggcaagaccttctacgtgctgcctaacgatgacaccctgagagtggaggctttcgaatactaccacaccaccgacccatccttcctgggcaggtacatgtctgccctgaaccacaccaagaagtggaagtacccccaggtgaacggactgaccagcatcaagtgggccgacaacaactgctaccttgccaccgctctgctgaccctgcagcagatcgaactgaagttcaacccacccgctctg…	1.15182	0.801132	0.122628	0.170498		57	V	*	-0.0156537	0.426135	0.0435322	0.124522
112	Y	M	0.176321	0.338362	0.0630449	0.214617		atggaggtgaggaccatcaaggtgttcaccaccgtggacaacatcaacctgcacacccaggtggtggacatgagcatgacctacggacagcagttcggtcctacctacctggacggagctgacgtgaccaagatcaagccacacaactcccacgagggcaagaccttctacgtgctgcctaacgatgacaccctgagagtggaggctttcgaatactaccacaccaccgacccatccttcctgggcaggtacatgtctgccctgaaccacaccaagaagtggaagtacccccaggtgaacggactgaccagcatcaagtgggccgacaacaactgctatctggccaccgctctgctgaccctgcagcagatcgaactgaagttcaacccacccgctctg…	0.985349	1.21001	0.0774834	0.166516		58	L	*	-0.015342	0.277961	0.0321927	0.119296
112	Y	N	0.106566	0.195471	0.0537823	0.0988775		atggaggtgaggaccatcaaggtgttcaccaccgtggacaacatcaacctgcacacccaggtggtggacatgagcatgacctacggacagcagttcggtcctacctacctggacggagctgacgtgaccaagatcaagccacacaactcccacgagggcaagaccttctacgtgctgcctaacgatgacaccctgagagtggaggctttcgaatactaccacaccaccgacccatccttcctgggcaggtacatgtctgccctgaaccacaccaagaagtggaagtacccccaggtgaacggactgaccagcatcaagtgggccgacaacaactgttacctggccaccgctctgctgaccctgcagcagatcgaactgaagttcaacccacccgctctg…	0.902395	0.866697	0.0787126	0.136628		59	P	*	-0.0226889	0.554875	0.0394972	0.096835
112	Y	P	0.20161	0.232863	0.0485225	0.109485		atggaggtgaggaccatcaaggtgttcaccaccgtggacaacatcaacctgcacacccaggtggtggacatgagcatgacctacggacagcagttcggtcctacctacctggacggagctgacgtgaccaagatcaagccacacaactcccacgagggcaagaccttctacgtgctgcctaacgatgacaccctgagagtggaggctttcgaatactaccacaccaccgacccatccttcctgggcaggtacatgtctgccctgaaccacaccaagaagtggaagtacccccaggtgaacggactgaccagcatcaagtgggccgacaacaattgctacctggccaccgctctgctgaccctgcagcagatcgaactgaagttcaacccacccgctctg…	1.08318	0.924877	0.0934022	0.154469		6	K	*	0.249159	0.411464	0.0641745	0.200246
112	Y	Q	0.0427915	0.546155	0.0910081	0.201584		atggaggtgaggaccatcaaggtgttcaccaccgtggacaacatcaacctgcacacccaggtggtggacatgagcatgacctacggacagcagttcggtcctacctacctggacggagctgacgtgaccaagatcaagccacacaactcccacgagggcaagaccttctacgtgctgcctaacgatgacaccctgagagtggaggctttcgaatactaccacaccaccgacccatccttcctgggcaggtacatgtctgccctgaaccacaccaagaagtggaagtacccccaggtgaacggactgaccagcatcaagtgggccgacaataactgctacctggccaccgctctgctgaccctgcagcagatcgaactgaagttcaacccacccgctctg…	0.933296	1.07632	0.0712732	0.175523		60	N	*	-0.0556075	0.178068	0.0294583	0.0826544
112	Y	S	0.162338	0.245386	0.076362	0.168454		atggaggtgaggaccatcaaggtgttcaccaccgtggacaacatcaacctgcacacccaggtggtggacatgagcatgacctacggacagcagttcggtcctacctacctggacggagctgacgtgaccaagatcaagccacacaactcccacgagggcaagaccttctacgtgctgcctaacgatgacaccctgagagtggaggctttcgaatactaccacaccaccgacccatccttcctgggcaggtacatgtctgccctgaaccacaccaagaagtggaagtacccccaggtgaacggactgaccagcatcaagtgggccgataacaactgctacctggccaccgctctgctgaccctgcagcagatcgaactgaagttcaacccacccgctctg…	0.846542	1.30444	0.0613028	0.294975		61	D	*	-0.0285331	0.31598	0.033424	0.0948966
112	Y	T	0.0295689	0.173218	0.0815512	0.141739		atggaggtgaggaccatcaaggtgttcaccaccgtggacaacatcaacctgcacacccaggtggtggacatgagcatgacctacggacagcagttcggtcctacctacctggacggagctgacgtgaccaagatcaagccacacaactcccacgagggcaagaccttctacgtgctgcctaacgatgacaccctgagagtggaggctttcgaatactaccacaccaccgacccatccttcctgggcaggtacatgtctgccctgaaccacaccaagaagtggaagtacccccaggtgaacggactgaccagcatcaagtgggctgacaacaactgctacctggccaccgctctgctgaccctgcagcagatcgaactgaagttcaacccacccgctctg…	0.924348	0.884668	0.0758062	0.151319		62	D	*	0.171753	-0.0210248	0.076362	0.268417
112	Y	V	0.192411	0.372013	0.0721034	0.164517		atggaggtgaggaccatcaaggtgttcaccaccgtggacaacatcaacctgcacacccaggtggtggacatgagcatgacctacggacagcagttcggtcctacctacctggacggagctgacgtgaccaagatcaagccacacaactcccacgagggcaagaccttctacgtgctgcctaacgatgacaccctgagagtggaggctttcgaatactaccacaccaccgacccatccttcctgggcaggtacatgtctgccctgaaccacaccaagaagtggaagtacccccaggtgaacggactgaccagcattaagtgggccgacaacaactgctacctggccaccgctctgctgaccctgcagcagatcgaactgaagttcaacccacccgctctg…	1.06307	0.903812	0.112596	0.305105		63	T	*	-0.0446113	0.420261	0.0338225	0.0819159
112	Y	W	0.833456	0.970785	0.0985276	0.16671		atggaggtgaggaccatcaaggtgttcaccaccgtggacaacatcaacctgcacacccaggtggtggacatgagcatgacctacggacagcagttcggtcctacctacctggacggagctgacgtgaccaagatcaagccacacaactcccacgagggcaagaccttctacgtgctgcctaacgatgacaccctgagagtggaggctttcgaatactaccacaccaccgacccatccttcctgggcaggtacatgtctgccctgaaccacaccaagaagtggaagtacccccaggtgaacggactgaccagtatcaagtgggccgacaacaactgctacctggccaccgctctgctgaccctgcagcagatcgaactgaagttcaacccacccgctctg…	0.86186	0.916262	0.112482	0.225403		64	L	*	0.176642	0.0913114	0.0735352	0.130684
113	L	A	0.00676862	0.342279	0.0614037	0.180967		atggaggtgaggaccatcaaggtgttcaccaccgtggacaacatcaacctgcacacccaggtggtggacatgagcatgacctacggacagcagttcggtcctacctacctggacggagctgacgtgaccaagatcaagccacacaactcccacgagggcaagaccttctacgtgctgcctaacgatgacaccctgagagtggaggctttcgaatactaccacaccaccgacccatccttcctgggcaggtacatgtctgccctgaaccacaccaagaagtggaagtacccccaggtgaacggactgacctcgatcaagtgggccgacaacaactgctacctggccaccgctctgctgaccctgcagcagatcgaactgaagttcaacccacccgctctg…	0.901704	0.799754	0.0998318	0.186536		65	R	*	-0.10999	0.563764	0.0329797	0.092044
113	L	C	0.168757	-0.0634185	0.0839665	0.122054		atggaggtgaggaccatcaaggtgttcaccaccgtggacaacatcaacctgcacacccaggtggtggacatgagcatgacctacggacagcagttcggtcctacctacctggacggagctgacgtgaccaagatcaagccacacaactcccacgagggcaagaccttctacgtgctgcctaacgatgacaccctgagagtggaggctttcgaatactaccacaccaccgacccatccttcctgggcaggtacatgtctgccctgaaccacaccaagaagtggaagtacccccaggtgaacggactgacctctatcaagtgggccgacaacaactgctacctggccaccgctctgctgaccctgcagcagatcgaactgaagttcaacccacccgctctg…	0.905859	0.855938	0.0677235	0.152345		66	V	*	0.110084	-0.0163504	0.0518077	0.125606
113	L	D	0.179558	0.246646	0.06109	0.128286		atggaggtgaggaccatcaaggtgttcaccaccgtggacaacatcaacctgcacacccaggtggtggacatgagcatgacctacggacagcagttcggtcctacctacctggacggagctgacgtgaccaagatcaagccacacaactcccacgagggcaagaccttctacgtgctgcctaacgatgacaccctgagagtggaggctttcgaatactaccacaccaccgacccatccttcctgggcaggtacatgtctgccctgaaccacaccaagaagtggaagtacccccaggtgaacggactgacgagcatcaagtgggccgacaacaactgctacctggccaccgctctgctgaccctgcagcagatcgaactgaagttcaacccacccgctctg…	1.0235	0.804372	0.0744025	0.110955		67	E	*	-0.0208575	0.334055	0.0435531	0.116902
113	L	F	0.334954	0.0934347	0.0735983	0.19376		atggaggtgaggaccatcaaggtgttcaccaccgtggacaacatcaacctgcacacccaggtggtggacatgagcatgacctacggacagcagttcggtcctacctacctggacggagctgacgtgaccaagatcaagccacacaactcccacgagggcaagaccttctacgtgctgcctaacgatgacaccctgagagtggaggctttcgaatactaccacaccaccgacccatccttcctgggcaggtacatgtctgccctgaaccacaccaagaagtggaagtacccccaggtgaacggactgactagcatcaagtgggccgacaacaactgctacctggccaccgctctgctgaccctgcagcagatcgaactgaagttcaacccacccgctctg…	0.912175	0.953688	0.0605847	0.131676		68	A	*	-0.00221036	0.613383	0.0453993	0.0990056
113	L	G	0.116714	0.174149	0.0633682	0.145109		atggaggtgaggaccatcaaggtgttcaccaccgtggacaacatcaacctgcacacccaggtggtggacatgagcatgacctacggacagcagttcggtcctacctacctggacggagctgacgtgaccaagatcaagccacacaactcccacgagggcaagaccttctacgtgctgcctaacgatgacaccctgagagtggaggctttcgaatactaccacaccaccgacccatccttcctgggcaggtacatgtctgccctgaaccacaccaagaagtggaagtacccccaggtgaacggacttaccagcatcaagtgggccgacaacaactgctacctggccaccgctctgctgaccctgcagcagatcgaactgaagttcaacccacccgctctg…	1.09538	0.955149	0.0641449	0.097626		69	F	*	-0.0127048	0.474718	0.0439754	0.109592
113	L	H	0.0896436	0.342556	0.0437917	0.10531		atggaggtgaggaccatcaaggtgttcaccaccgtggacaacatcaacctgcacacccaggtggtggacatgagcatgacctacggacagcagttcggtcctacctacctggacggagctgacgtgaccaagatcaagccacacaactcccacgagggcaagaccttctacgtgctgcctaacgatgacaccctgagagtggaggctttcgaatactaccacaccaccgacccatccttcctgggcaggtacatgtctgccctgaaccacaccaagaagtggaagtacccccaggtgaacggattgaccagcatcaagtgggccgacaacaactgctacctggccaccgctctgctgaccctgcagcagatcgaactgaagttcaacccacccgctctg…	0.988607	0.75261	0.124259	0.20224		70	E	*	-0.0447322	0.387781	0.0329738	0.0681375
113	L	I	0.747319	0.680857	0.0625951	0.145997		atggaggtgaggaccatcaaggtgttcaccaccgtggacaacatcaacctgcacacccaggtggtggacatgagcatgacctacggacagcagttcggtcctacctacctggacggagctgacgtgaccaagatcaagccacacaactcccacgagggcaagaccttctacgtgctgcctaacgatgacaccctgagagtggaggctttcgaatactaccacaccaccgacccatccttcctgggcaggtacatgtctgccctgaaccacaccaagaagtggaagtacccccaggtgaatggactgaccagcatcaagtgggccgacaacaactgctacctggccaccgctctgctgaccctgcagcagatcgaactgaagttcaacccacccgctctg…	0.957813	0.548717	0.103974	0.282182		71	Y	*	-0.0283529	0.382369	0.03202	0.0960009
113	L	K	0.0861911	0.0645639	0.0465587	0.10276		atggaggtgaggaccatcaaggtgttcaccaccgtggacaacatcaacctgcacacccaggtggtggacatgagcatgacctacggacagcagttcggtcctacctacctggacggagctgacgtgaccaagatcaagccacacaactcccacgagggcaagaccttctacgtgctgcctaacgatgacaccctgagagtggaggctttcgaatactaccacaccaccgacccatccttcctgggcaggtacatgtctgccctgaaccacaccaagaagtggaagtacccccaggttaacggactgaccagcatcaagtgggccgacaacaactgctacctggccaccgctctgctgaccctgcagcagatcgaactgaagttcaacccacccgctctg…	1.08618	1.10833	0.0671672	0.181448		72	Y	*	-0.0218442	0.50572	0.0343986	0.0933294
113	L	M	0.863679	0.490165	0.0995295	0.13224		atggaggtgaggaccatcaaggtgttcaccaccgtggacaacatcaacctgcacacccaggtggtggacatgagcatgacctacggacagcagttcggtcctacctacctggacggagctgacgtgaccaagatcaagccacacaactcccacgagggcaagaccttctacgtgctgcctaacgatgacaccctgagagtggaggctttcgaatactaccacaccaccgacccatccttcctgggcaggtacatgtctgccctgaaccacaccaagaagtggaagtatccccaggtgaacggactgaccagcatcaagtgggccgacaacaactgctacctggccaccgctctgctgaccctgcagcagatcgaactgaagttcaacccacccgctctg…	0.859844	1.27531	0.0669359	0.151635		73	H	*	-0.0612196	-0.143185	0.0531801	0.167373
113	L	N	0.217028	-0.17589	0.0615739	0.131555		atggaggtgaggaccatcaaggtgttcaccaccgtggacaacatcaacctgcacacccaggtggtggacatgagcatgacctacggacagcagttcggtcctacctacctggacggagctgacgtgaccaagatcaagccacacaactcccacgagggcaagaccttctacgtgctgcctaacgatgacaccctgagagtggaggctttcgaatactaccacaccaccgacccatccttcctgggcaggtacatgtctgccctgaaccacacgaagaagtggaagtacccccaggtgaacggactgaccagcatcaagtgggccgacaacaactgctacctggccaccgctctgctgaccctgcagcagatcgaactgaagttcaacccacccgctctg…	1.19565	1.22643	0.102613	0.192422		74	T	*	0.134347	0.119221	0.0588963	0.12817
113	L	P	0.0738581	0.166248	0.0416723	0.0811626		atggaggtgaggaccatcaaggtgttcaccaccgtggacaacatcaacctgcacacccaggtggtggacatgagcatgacctacggacagcagttcggtcctacctacctggacggagctgacgtgaccaagatcaagccacacaactcccacgagggcaagaccttctacgtgctgcctaacgatgacaccctgagagtggaggctttcgaatactaccacaccaccgacccatccttcctgggcaggtacatgtctgccctgaaccacactaagaagtggaagtacccccaggtgaacggactgaccagcatcaagtgggccgacaacaactgctacctggccaccgctctgctgaccctgcagcagatcgaactgaagttcaacccacccgctctg…	1.0991	0.751195	0.0863156	0.152356		76	D	*	-0.0447349	-0.00242511	0.0534236	0.106509
113	L	Q	0.171006	0.340419	0.0978426	0.149723		atggaggtgaggaccatcaaggtgttcaccaccgtggacaacatcaacctgcacacccaggtggtggacatgagcatgacctacggacagcagttcggtcctacctacctggacggagctgacgtgaccaagatcaagccacacaactcccacgagggcaagaccttctacgtgctgcctaacgatgacaccctgagagtggaggctttcgaatactaccacaccaccgacccatccttcctgggcaggtacatgtctgccctgaatcacaccaagaagtggaagtacccccaggtgaacggactgaccagcatcaagtgggccgacaacaactgctacctggccaccgctctgctgaccctgcagcagatcgaactgaagttcaacccacccgctctg…	0.927629	0.770098	0.0947114	0.132389		77	P	*	0.135642	0.101637	0.0993504	0.131644
113	L	R	-0.00201636	0.168545	0.0740876	0.150162		atggaggtgaggaccatcaaggtgttcaccaccgtggacaacatcaacctgcacacccaggtggtggacatgagcatgacctacggacagcagttcggtcctacctacctggacggagctgacgtgaccaagatcaagccacacaactcccacgagggcaagaccttctacgtgctgcctaacgatgacaccctgagagtggaggctttcgaatactaccacaccaccgacccatccttcctgggcaggtacatgtctgcccttaaccacaccaagaagtggaagtacccccaggtgaacggactgaccagcatcaagtgggccgacaacaactgctacctggccaccgctctgctgaccctgcagcagatcgaactgaagttcaacccacccgctctg…	1.03	1.06656	0.0497216	0.103748		78	S	*	0.00306695	0.166348	0.0401098	0.105264
113	L	S	0.191003	0.147612	0.0692438	0.162269		atggaggtgaggaccatcaaggtgttcaccaccgtggacaacatcaacctgcacacccaggtggtggacatgagcatgacctacggacagcagttcggtcctacctacctggacggagctgacgtgaccaagatcaagccacacaactcccacgagggcaagaccttctacgtgctgcctaacgatgacaccctgagagtggaggctttcgaatactaccacaccaccgacccatccttcctgggcaggtacatgtctgccttgaaccacaccaagaagtggaagtacccccaggtgaacggactgaccagcatcaagtgggccgacaacaactgctacctggccaccgctctgctgaccctgcagcagatcgaactgaagttcaacccacccgctctg…	0.944739	0.983506	0.106341	0.107447		79	F	*	0.0336041	-0.110727	0.0451928	0.100606
113	L	T	0.137709	0.170885	0.051675	0.110584		atggaggtgaggaccatcaaggtgttcaccaccgtggacaacatcaacctgcacacccaggtggtggacatgagcatgacctacggacagcagttcggtcctacctacctggacggagctgacgtgaccaagatcaagccacacaactcccacgagggcaagaccttctacgtgctgcctaacgatgacaccctgagagtggaggctttcgaatactaccacaccaccgacccatccttcctgggcaggtacatgtctgcgctgaaccacaccaagaagtggaagtacccccaggtgaacggactgaccagcatcaagtgggccgacaacaactgctacctggccaccgctctgctgaccctgcagcagatcgaactgaagttcaacccacccgctctg…	0.863575	0.885466	0.0827315	0.117338		8	F	*	0.192512	0.333451	0.0503338	0.108526
113	L	V	0.815976	0.574362	0.131315	0.283772		atggaggtgaggaccatcaaggtgttcaccaccgtggacaacatcaacctgcacacccaggtggtggacatgagcatgacctacggacagcagttcggtcctacctacctggacggagctgacgtgaccaagatcaagccacacaactcccacgagggcaagaccttctacgtgctgcctaacgatgacaccctgagagtggaggctttcgaatactaccacaccaccgacccatccttcctgggcaggtacatgtctgctctgaaccacaccaagaagtggaagtacccccaggtgaacggactgaccagcatcaagtgggccgacaacaactgctacctggccaccgctctgctgaccctgcagcagatcgaactgaagttcaacccacccgctctg…	0.703492	0.960034	0.133187	0.136594		80	L	*	0.0771868	0.310282	0.0334878	0.0984694
113	L	W	0.222505	0.112323	0.0808725	0.120315		atggaggtgaggaccatcaaggtgttcaccaccgtggacaacatcaacctgcacacccaggtggtggacatgagcatgacctacggacagcagttcggtcctacctacctggacggagctgacgtgaccaagatcaagccacacaactcccacgagggcaagaccttctacgtgctgcctaacgatgacaccctgagagtggaggctttcgaatactaccacaccaccgacccatccttcctgggcaggtatatgtctgccctgaaccacaccaagaagtggaagtacccccaggtgaacggactgaccagcatcaagtgggccgacaacaactgctacctggccaccgctctgctgaccctgcagcagatcgaactgaagttcaacccacccgctctg…	0.546073	0.625304	0.146455	0.204954		81	G	*	0.0553961	0.0455452	0.0382454	0.102353
113	L	Y	0.167378	-0.423052	0.11245	0.398286		atggaggtgaggaccatcaaggtgttcaccaccgtggacaacatcaacctgcacacccaggtggtggacatgagcatgacctacggacagcagttcggtcctacctacctggacggagctgacgtgaccaagatcaagccacacaactcccacgagggcaagaccttctacgtgctgcctaacgatgacaccctgagagtggaggctttcgaatactaccacaccaccgacccatccttcctgggccggtacatgtctgccctgaaccacaccaagaagtggaagtacccccaggtgaacggactgaccagcatcaagtgggccgacaacaactgctacctggccaccgctctgctgaccctgcagcagatcgaactgaagttcaacccacccgctctg…	0.930115	0.933713	0.0840015	0.212757		82	R	*	-0.0868954	0.378488	0.0349487	0.0897608
114	A	C	1.00509	0.716536	0.0549891	0.0987762		atggaggtgaggaccatcaaggtgttcaccaccgtggacaacatcaacctgcacacccaggtggtggacatgagcatgacctacggacagcagttcggtcctacctacctggacggagctgacgtgaccaagatcaagccacacaactcccacgagggcaagaccttctacgtgctgcctaacgatgacaccctgagagtggaggctttcgaatactaccacaccaccgacccatccttcctgggccgttacatgtctgccctgaaccacaccaagaagtggaagtacccccaggtgaacggactgaccagcatcaagtgggccgacaacaactgctacctggccaccgctctgctgaccctgcagcagatcgaactgaagttcaacccacccgctctg…	1.18268	0.915548	0.0834741	0.128491		83	Y	*	-0.105382	0.164417	0.0496788	0.102127
114	A	D	0.222244	0.0437087	0.0547553	0.106412		atggaggtgaggaccatcaaggtgttcaccaccgtggacaacatcaacctgcacacccaggtggtggacatgagcatgacctacggacagcagttcggtcctacctacctggacggagctgacgtgaccaagatcaagccacacaactcccacgagggcaagaccttctacgtgctgcctaacgatgacaccctgagagtggaggctttcgaatactaccacaccaccgacccatccttcctggggaggtacatgtctgccctgaaccacaccaagaagtggaagtacccccaggtgaacggactgaccagcatcaagtgggccgacaacaactgctacctggccaccgctctgctgaccctgcagcagatcgaactgaagttcaacccacccgctctg…	0.958436	1.07367	0.0598999	0.135916		84	M	*	-0.101544	0.551346	0.0527693	0.183718
114	A	E	0.108623	0.0456759	0.0623655	0.147935		atggaggtgaggaccatcaaggtgttcaccaccgtggacaacatcaacctgcacacccaggtggtggacatgagcatgacctacggacagcagttcggtcctacctacctggacggagctgacgtgaccaagatcaagccacacaactcccacgagggcaagaccttctacgtgctgcctaacgatgacaccctgagagtggaggctttcgaatactaccacaccaccgacccatccttccttggcaggtacatgtctgccctgaaccacaccaagaagtggaagtacccccaggtgaacggactgaccagcatcaagtgggccgacaacaactgctacctggccaccgctctgctgaccctgcagcagatcgaactgaagttcaacccacccgctctg…	1.02757	0.89247	0.0446962	0.105281		85	S	*	0.102287	0.131851	0.0561657	0.110362
114	A	F	0.294266	0.0173918	0.0578538	0.101787		atggaggtgaggaccatcaaggtgttcaccaccgtggacaacatcaacctgcacacccaggtggtggacatgagcatgacctacggacagcagttcggtcctacctacctggacggagctgacgtgaccaagatcaagccacacaactcccacgagggcaagaccttctacgtgctgcctaacgatgacaccctgagagtggaggctttcgaatactaccacaccaccgacccatccttcttgggcaggtacatgtctgccctgaaccacaccaagaagtggaagtacccccaggtgaacggactgaccagcatcaagtgggccgacaacaactgctacctggccaccgctctgctgaccctgcagcagatcgaactgaagttcaacccacccgctctg…	1.02214	1.11409	0.113849	0.314556		86	A	*	-0.133812	0.366249	0.0565067	0.218151
114	A	G	0.412588	0.746771	0.0701402	0.127841		atggaggtgaggaccatcaaggtgttcaccaccgtggacaacatcaacctgcacacccaggtggtggacatgagcatgacctacggacagcagttcggtcctacctacctggacggagctgacgtgaccaagatcaagccacacaactcccacgagggcaagaccttctacgtgctgcctaacgatgacaccctgagagtggaggctttcgaatactaccacaccaccgacccatcctttctgggcaggtacatgtctgccctgaaccacaccaagaagtggaagtacccccaggtgaacggactgaccagcatcaagtgggccgacaacaactgctacctggccaccgctctgctgaccctgcagcagatcgaactgaagttcaacccacccgctctg…	0.91124	0.90444	0.0619887	0.0933758		88	N	*	-0.000171937	0.466565	0.0552816	0.132039
114	A	H	0.107138	0.236613	0.0702763	0.238244		atggaggtgaggaccatcaaggtgttcaccaccgtggacaacatcaacctgcacacccaggtggtggacatgagcatgacctacggacagcagttcggtcctacctacctggacggagctgacgtgaccaagatcaagccacacaactcccacgagggcaagaccttctacgtgctgcctaacgatgacaccctgagagtggaggctttcgaatactaccacaccaccgacccctccttcctgggcaggtacatgtctgccctgaaccacaccaagaagtggaagtacccccaggtgaacggactgaccagcatcaagtgggccgacaacaactgctacctggccaccgctctgctgaccctgcagcagatcgaactgaagttcaacccacccgctctg…	0.976205	0.926959	0.0880969	0.163294		89	H	*	-0.079163	0.18546	0.0386719	0.155477
114	A	I	0.294218	0.14727	0.0898069	0.166703		atggaggtgaggaccatcaaggtgttcaccaccgtggacaacatcaacctgcacacccaggtggtggacatgagcatgacctacggacagcagttcggtcctacctacctggacggagctgacgtgaccaagatcaagccacacaactcccacgagggcaagaccttctacgtgctgcctaacgatgacaccctgagagtggaggctttcgaatactaccacaccaccgatccatccttcctgggcaggtacatgtctgccctgaaccacaccaagaagtggaagtacccccaggtgaacggactgaccagcatcaagtgggccgacaacaactgctacctggccaccgctctgctgaccctgcagcagatcgaactgaagttcaacccacccgctctg…	0.95028	1.27106	0.0581619	0.126473		9	T	*	0.235413	0.474198	0.0705599	0.156468
114	A	K	0.122188	0.186868	0.116413	0.10916		atggaggtgaggaccatcaaggtgttcaccaccgtggacaacatcaacctgcacacccaggtggtggacatgagcatgacctacggacagcagttcggtcctacctacctggacggagctgacgtgaccaagatcaagccacacaactcccacgagggcaagaccttctacgtgctgcctaacgatgacaccctgagagtggaggctttcgaatactaccacaccacggacccatccttcctgggcaggtacatgtctgccctgaaccacaccaagaagtggaagtacccccaggtgaacggactgaccagcatcaagtgggccgacaacaactgctacctggccaccgctctgctgaccctgcagcagatcgaactgaagttcaacccacccgctctg…	0.871361	1.28362	0.0616834	0.235457		90	T	*	-0.122763	0.748722	0.0390632	0.118381
114	A	L	0.257586	0.28652	0.0643894	0.154347		atggaggtgaggaccatcaaggtgttcaccaccgtggacaacatcaacctgcacacccaggtggtggacatgagcatgacctacggacagcagttcggtcctacctacctggacggagctgacgtgaccaagatcaagccacacaactcccacgagggcaagaccttctacgtgctgcctaacgatgacaccctgagagtggaggctttcgaatactaccacaccactgacccatccttcctgggcaggtacatgtctgccctgaaccacaccaagaagtggaagtacccccaggtgaacggactgaccagcatcaagtgggccgacaacaactgctacctggccaccgctctgctgaccctgcagcagatcgaactgaagttcaacccacccgctctg…	1.02187	0.923168	0.0635696	0.113651		91	K	*	-0.183079	0.320692	0.105187	0.176134
114	A	N	0.356636	0.669247	0.0658229	0.140484		atggaggtgaggaccatcaaggtgttcaccaccgtggacaacatcaacctgcacacccaggtggtggacatgagcatgacctacggacagcagttcggtcctacctacctggacggagctgacgtgaccaagatcaagccacacaactcccacgagggcaagaccttctacgtgctgcctaacgatgacaccctgagagtggaggctttcgaatactaccataccaccgacccatccttcctgggcaggtacatgtctgccctgaaccacaccaagaagtggaagtacccccaggtgaacggactgaccagcatcaagtgggccgacaacaactgctacctggccaccgctctgctgaccctgcagcagatcgaactgaagttcaacccacccgctctg…	0.925221	0.940498	0.13348	0.187163		93	W	*	-0.0499711	0.540796	0.0425628	0.130493
114	A	P	0.126324	0.106936	0.0511781	0.115173		atggaggtgaggaccatcaaggtgttcaccaccgtggacaacatcaacctgcacacccaggtggtggacatgagcatgacctacggacagcagttcggtcctacctacctggacggagctgacgtgaccaagatcaagccacacaactcccacgagggcaagaccttctacgtgctgcctaacgatgacaccctgagagtggaggctttcgaatattaccacaccaccgacccatccttcctgggcaggtacatgtctgccctgaaccacaccaagaagtggaagtacccccaggtgaacggactgaccagcatcaagtgggccgacaacaactgctacctggccaccgctctgctgaccctgcagcagatcgaactgaagttcaacccacccgctctg…	0.965004	1.1093	0.0686988	0.28912		95	Y	*	-0.0504954	-0.0712171	0.0396937	0.137809
114	A	Q	0.695481	0.0728827	0.0864917	0.402782		atggaggtgaggaccatcaaggtgttcaccaccgtggacaacatcaacctgcacacccaggtggtggacatgagcatgacctacggacagcagttcggtcctacctacctggacggagctgacgtgaccaagatcaagccacacaactcccacgagggcaagaccttctacgtgctgcctaacgatgacaccctgagagtggaggctttcgagtactaccacaccaccgacccatccttcctgggcaggtacatgtctgccctgaaccacaccaagaagtggaagtacccccaggtgaacggactgaccagcatcaagtgggccgacaacaactgctacctggccaccgctctgctgaccctgcagcagatcgaactgaagttcaacccacccgctctg…	1.13602	1.17747	0.127072	0.258545		96	P	*	-0.138459	0.303974	0.13429	0.120642
114	A	R	-0.0149741	0.132409	0.0967416	0.390785		atggaggtgaggaccatcaaggtgttcaccaccgtggacaacatcaacctgcacacccaggtggtggacatgagcatgacctacggacagcagttcggtcctacctacctggacggagctgacgtgaccaagatcaagccacacaactcccacgagggcaagaccttctacgtgctgcctaacgatgacaccctgagagtggaggcttttgaatactaccacaccaccgacccatccttcctgggcaggtacatgtctgccctgaaccacaccaagaagtggaagtacccccaggtgaacggactgaccagcatcaagtgggccgacaacaactgctacctggccaccgctctgctgaccctgcagcagatcgaactgaagttcaacccacccgctctg…	0.851866	1.25489	0.105266	0.167453		97	Q	*	0.154855	-0.315155	0.126835	0.350348
114	A	S	0.832511	0.811047	0.0662171	0.179296		atggaggtgaggaccatcaaggtgttcaccaccgtggacaacatcaacctgcacacccaggtggtggacatgagcatgacctacggacagcagttcggtcctacctacctggacggagctgacgtgaccaagatcaagccacacaactcccacgagggcaagaccttctacgtgctgcctaacgatgacaccctgagagttgaggctttcgaatactaccacaccaccgacccatccttcctgggcaggtacatgtctgccctgaaccacaccaagaagtggaagtacccccaggtgaacggactgaccagcatcaagtgggccgacaacaactgctacctggccaccgctctgctgaccctgcagcagatcgaactgaagttcaacccacccgctctg…	1.01014	0.529852	0.0823447	0.225504		99	N	*	-0.0898276	0.0781724	0.0407254	0.0993189
114	A	T	0.964502	0.652126	0.110566	0.133008		atggaggtgaggaccatcaaggtgttcaccaccgtggacaacatcaacctgcacacccaggtggtggacatgagcatgacctacggacagcagttcggtcctacctacctggacggagctgacgtgaccaagatcaagccacacaactcccacgagggcaagaccttctacgtgctgcctaacgatgacaccctgagagttgaggctttcgaatactaccacaccaccgacccatccttcctgggcaggtacatgtctgccctgaaccacaccaagaagtggaagtacccccaggtgaacggactgaccagcatcaagtgggccgacaacaactgctacctggccaccgctctgctgaccctgcagcagatcgaactgaagttcaacccacccgctctg…	1.17141	0.995221	0.0905924	0.242411
114	A	V	0.323389	0.197999	0.0852122	0.125343		atggaggtgaggaccatcaaggtgttcaccaccgtggacaacatcaacctgcacacccaggtggtggacatgagcatgacctacggacagcagttcggtcctacctacctggacggagctgacgtgaccaagatcaagccacacaactcccacgagggcaagaccttctacgtgctgcctaacgatgacaccctgagggtggaggctttcgaatactaccacaccaccgacccatccttcctgggcaggtacatgtctgccctgaaccacaccaagaagtggaagtacccccaggtgaacggactgaccagcatcaagtgggccgacaacaactgctacctggccaccgctctgctgaccctgcagcagatcgaactgaagttcaacccacccgctctg…	0.963349	0.968836	0.0571183	0.140586
114	A	W	0.154861	0.0608807	0.0585783	0.165949		atggaggtgaggaccatcaaggtgttcaccaccgtggacaacatcaacctgcacacccaggtggtggacatgagcatgacctacggacagcagttcggtcctacctacctggacggagctgacgtgaccaagatcaagccacacaactcccacgagggcaagaccttctacgtgctgcctaacgatgacaccctgcgggtggaggctttcgaatactaccacaccaccgacccatccttcctgggcaggtacatgtctgccctgaaccacaccaagaagtggaagtacccccaggtgaacggactgaccagcatcaagtgggccgacaacaactgctacctggccaccgctctgctgaccctgcagcagatcgaactgaagttcaacccacccgctctg…	0.955536	1.02049	0.0607357	0.111947
114	A	Y	-0.0063702	0.388598	0.0742771	0.202935		atggaggtgaggaccatcaaggtgttcaccaccgtggacaacatcaacctgcacacccaggtggtggacatgagcatgacctacggacagcagttcggtcctacctacctggacggagctgacgtgaccaagatcaagccacacaactcccacgagggcaagaccttctacgtgctgcctaacgatgacacccttagagtggaggctttcgaatactaccacaccaccgacccatccttcctgggcaggtacatgtctgccctgaaccacaccaagaagtggaagtacccccaggtgaacggactgaccagcatcaagtgggccgacaacaactgctacctggccaccgctctgctgaccctgcagcagatcgaactgaagttcaacccacccgctctg…	0.994692	1.13743	0.0510471	0.118916
115	T	A	1.09058	0.755709	0.0731427	0.152138		atggaggtgaggaccatcaaggtgttcaccaccgtggacaacatcaacctgcacacccaggtggtggacatgagcatgacctacggacagcagttcggtcctacctacctggacggagctgacgtgaccaagatcaagccacacaactcccacgagggcaagaccttctacgtgctgcctaacgatgacaccttgagagtggaggctttcgaatactaccacaccaccgacccatccttcctgggcaggtacatgtctgccctgaaccacaccaagaagtggaagtacccccaggtgaacggactgaccagcatcaagtgggccgacaacaactgctacctggccaccgctctgctgaccctgcagcagatcgaactgaagttcaacccacccgctctg…	1.03827	0.999118	0.0468448	0.11105
115	T	C	0.989877	0.968488	0.057067	0.0862125		atggaggtgaggaccatcaaggtgttcaccaccgtggacaacatcaacctgcacacccaggtggtggacatgagcatgacctacggacagcagttcggtcctacctacctggacggagctgacgtgaccaagatcaagccacacaactcccacgagggcaagaccttctacgtgctgcctaacgatgacacgctgagagtggaggctttcgaatactaccacaccaccgacccatccttcctgggcaggtacatgtctgccctgaaccacaccaagaagtggaagtacccccaggtgaacggactgaccagcatcaagtgggccgacaacaactgctacctggccaccgctctgctgaccctgcagcagatcgaactgaagttcaacccacccgctctg…	1.01322	1.0927	0.0496587	0.102787
115	T	D	0.361806	0.751976	0.0604759	0.11804		atggaggtgaggaccatcaaggtgttcaccaccgtggacaacatcaacctgcacacccaggtggtggacatgagcatgacctacggacagcagttcggtcctacctacctggacggagctgacgtgaccaagatcaagccacacaactcccacgagggcaagaccttctacgtgctgcctaacgatgacactctgagagtggaggctttcgaatactaccacaccaccgacccatccttcctgggcaggtacatgtctgccctgaaccacaccaagaagtggaagtacccccaggtgaacggactgaccagcatcaagtgggccgacaacaactgctacctggccaccgctctgctgaccctgcagcagatcgaactgaagttcaacccacccgctctg…	1.01229	0.979379	0.104356	0.235655
115	T	E	0.166637	0.955954	0.0422496	0.0827911		atggaggtgaggaccatcaaggtgttcaccaccgtggacaacatcaacctgcacacccaggtggtggacatgagcatgacctacggacagcagttcggtcctacctacctggacggagctgacgtgaccaagatcaagccacacaactcccacgagggcaagaccttctacgtgctgcctaacgatgataccctgagagtggaggctttcgaatactaccacaccaccgacccatccttcctgggcaggtacatgtctgccctgaaccacaccaagaagtggaagtacccccaggtgaacggactgaccagcatcaagtgggccgacaacaactgctacctggccaccgctctgctgaccctgcagcagatcgaactgaagttcaacccacccgctctg…	0.977229	1.22843	0.0508483	0.16685
115	T	F	0.201336	0.334848	0.0619049	0.19214		atggaggtgaggaccatcaaggtgttcaccaccgtggacaacatcaacctgcacacccaggtggtggacatgagcatgacctacggacagcagttcggtcctacctacctggacggagctgacgtgaccaagatcaagccacacaactcccacgagggcaagaccttctacgtgctgcctaatgatgacaccctgagagtggaggctttcgaatactaccacaccaccgacccatccttcctgggcaggtacatgtctgccctgaaccacaccaagaagtggaagtacccccaggtgaacggactgaccagcatcaagtgggccgacaacaactgctacctggccaccgctctgctgaccctgcagcagatcgaactgaagttcaacccacccgctctg…	1.00477	0.946055	0.088016	0.166459
115	T	G	0.582962	0.722188	0.0771582	0.135631		atggaggtgaggaccatcaaggtgttcaccaccgtggacaacatcaacctgcacacccaggtggtggacatgagcatgacctacggacagcagttcggtcctacctacctggacggagctgacgtgaccaagatcaagccacacaactcccacgagggcaagaccttctacgtgcttcctaacgatgacaccctgagagtggaggctttcgaatactaccacaccaccgacccatccttcctgggcaggtacatgtctgccctgaaccacaccaagaagtggaagtacccccaggtgaacggactgaccagcatcaagtgggccgacaacaactgctacctggccaccgctctgctgaccctgcagcagatcgaactgaagttcaacccacccgctctg…	0.84301	0.960708	0.123311	0.220933
115	T	H	0.271239	0.626205	0.0639749	0.108846		atggaggtgaggaccatcaaggtgttcaccaccgtggacaacatcaacctgcacacccaggtggtggacatgagcatgacctacggacagcagttcggtcctacctacctggacggagctgacgtgaccaagatcaagccacacaactcccacgagggcaagaccttctacgtgttgcctaacgatgacaccctgagagtggaggctttcgaatactaccacaccaccgacccatccttcctgggcaggtacatgtctgccctgaaccacaccaagaagtggaagtacccccaggtgaacggactgaccagcatcaagtgggccgacaacaactgctacctggccaccgctctgctgaccctgcagcagatcgaactgaagttcaacccacccgctctg…	1.03098	1.15755	0.060992	0.134201
115	T	I	0.293831	0.630607	0.0699316	0.188736		atggaggtgaggaccatcaaggtgttcaccaccgtggacaacatcaacctgcacacccaggtggtggacatgagcatgacctacggacagcagttcggtcctacctacctggacggagctgacgtgaccaagatcaagccacacaactcccacgagggcaagaccttttacgtgctgcctaacgatgacaccctgagagtggaggctttcgaatactaccacaccaccgacccatccttcctgggcaggtacatgtctgccctgaaccacaccaagaagtggaagtacccccaggtgaacggactgaccagcatcaagtgggccgacaacaactgctacctggccaccgctctgctgaccctgcagcagatcgaactgaagttcaacccacccgctctg…	1.04085	0.732668	0.103134	0.246389
115	T	K	0.0863751	0.519714	0.0672273	0.382297		atggaggtgaggaccatcaaggtgttcaccaccgtggacaacatcaacctgcacacccaggtggtggacatgagcatgacctacggacagcagttcggtcctacctacctggacggagctgacgtgaccaagatcaagccacacaactcccacgagggcaagacgttctacgtgctgcctaacgatgacaccctgagagtggaggctttcgaatactaccacaccaccgacccatccttcctgggcaggtacatgtctgccctgaaccacaccaagaagtggaagtacccccaggtgaacggactgaccagcatcaagtgggccgacaacaactgctacctggccaccgctctgctgaccctgcagcagatcgaactgaagttcaacccacccgctctg…	1.08237	0.930869	0.0478979	0.113589
115	T	L	0.261987	0.326439	0.0639766	0.134937		atggaggtgaggaccatcaaggtgttcaccaccgtggacaacatcaacctgcacacccaggtggtggacatgagcatgacctacggacagcagttcggtcctacctacctggacggagctgacgtgaccaagatcaagccacacaactcccacgagggcaagactttctacgtgctgcctaacgatgacaccctgagagtggaggctttcgaatactaccacaccaccgacccatccttcctgggcaggtacatgtctgccctgaaccacaccaagaagtggaagtacccccaggtgaacggactgaccagcatcaagtgggccgacaacaactgctacctggccaccgctctgctgaccctgcagcagatcgaactgaagttcaacccacccgctctg…	0.903972	0.972112	0.0837619	0.143933
115	T	M	0.245655	0.496106	0.0724889	0.183579		atggaggtgaggaccatcaaggtgttcaccaccgtggacaacatcaacctgcacacccaggtggtggacatgagcatgacctacggacagcagttcggtcctacctacctggacggagctgacgtgaccaagatcaagccacacaactcccacgaggggaagaccttctacgtgctgcctaacgatgacaccctgagagtggaggctttcgaatactaccacaccaccgacccatccttcctgggcaggtacatgtctgccctgaaccacaccaagaagtggaagtacccccaggtgaacggactgaccagcatcaagtgggccgacaacaactgctacctggccaccgctctgctgaccctgcagcagatcgaactgaagttcaacccacccgctctg…	0.943487	0.877773	0.0620145	0.10129
115	T	N	0.946482	1.19464	0.0770034	0.127117		atggaggtgaggaccatcaaggtgttcaccaccgtggacaacatcaacctgcacacccaggtggtggacatgagcatgacctacggacagcagttcggtcctacctacctggacggagctgacgtgaccaagatcaagccacacaactcccacgagggtaagaccttctacgtgctgcctaacgatgacaccctgagagtggaggctttcgaatactaccacaccaccgacccatccttcctgggcaggtacatgtctgccctgaaccacaccaagaagtggaagtacccccaggtgaacggactgaccagcatcaagtgggccgacaacaactgctacctggccaccgctctgctgaccctgcagcagatcgaactgaagttcaacccacccgctctg…	0.94574	1.1041	0.0480338	0.131278
115	T	P	0.213717	0.240118	0.0710908	0.156345		atggaggtgaggaccatcaaggtgttcaccaccgtggacaacatcaacctgcacacccaggtggtggacatgagcatgacctacggacagcagttcggtcctacctacctggacggagctgacgtgaccaagatcaagccacacaactcccatgagggcaagaccttctacgtgctgcctaacgatgacaccctgagagtggaggctttcgaatactaccacaccaccgacccatccttcctgggcaggtacatgtctgccctgaaccacaccaagaagtggaagtacccccaggtgaacggactgaccagcatcaagtgggccgacaacaactgctacctggccaccgctctgctgaccctgcagcagatcgaactgaagttcaacccacccgctctg…	1.03997	1.07687	0.0656375	0.109651
115	T	Q	0.245901	0.674025	0.0915421	0.111241		atggaggtgaggaccatcaaggtgttcaccaccgtggacaacatcaacctgcacacccaggtggtggacatgagcatgacctacggacagcagttcggtcctacctacctggacggagctgacgtgaccaagatcaagccacacaactctcacgagggcaagaccttctacgtgctgcctaacgatgacaccctgagagtggaggctttcgaatactaccacaccaccgacccatccttcctgggcaggtacatgtctgccctgaaccacaccaagaagtggaagtacccccaggtgaacggactgaccagcatcaagtgggccgacaacaactgctacctggccaccgctctgctgaccctgcagcagatcgaactgaagttcaacccacccgctctg…	0.985793	1.06875	0.0444163	0.103946
115	T	R	0.0573536	0.340868	0.0472593	0.10852		atggaggtgaggaccatcaaggtgttcaccaccgtggacaacatcaacctgcacacccaggtggtggacatgagcatgacctacggacagcagttcggtcctacctacctggacggagctgacgtgaccaagatcaagccacataactcccacgagggcaagaccttctacgtgctgcctaacgatgacaccctgagagtggaggctttcgaatactaccacaccaccgacccatccttcctgggcaggtacatgtctgccctgaaccacaccaagaagtggaagtacccccaggtgaacggactgaccagcatcaagtgggccgacaacaactgctacctggccaccgctctgctgaccctgcagcagatcgaactgaagttcaacccacccgctctg…	0.938275	1.08629	0.0956612	0.140993
115	T	V	0.994675	0.622206	0.0900366	0.133943		atggaggtgaggaccatcaaggtgttcaccaccgtggacaacatcaacctgcacacccaggtggtggacatgagcatgacctacggacagcagttcggtcctacctacctggacggagctgacgtgaccaagatcaagccgcacaactcccacgagggcaagaccttctacgtgctgcctaacgatgacaccctgagagtggaggctttcgaatactaccacaccaccgacccatccttcctgggcaggtacatgtctgccctgaaccacaccaagaagtggaagtacccccaggtgaacggactgaccagcatcaagtgggccgacaacaactgctacctggccaccgctctgctgaccctgcagcagatcgaactgaagttcaacccacccgctctg…	1.00014	0.949163	0.0662108	0.13887
115	T	W	0.10048	0.156012	0.0736723	0.100779		atggaggtgaggaccatcaaggtgttcaccaccgtggacaacatcaacctgcacacccaggtggtggacatgagcatgacctacggacagcagttcggtcctacctacctggacggagctgacgtgaccaagattaagccacacaactcccacgagggcaagaccttctacgtgctgcctaacgatgacaccctgagagtggaggctttcgaatactaccacaccaccgacccatccttcctgggcaggtacatgtctgccctgaaccacaccaagaagtggaagtacccccaggtgaacggactgaccagcatcaagtgggccgacaacaactgctacctggccaccgctctgctgaccctgcagcagatcgaactgaagttcaacccacccgctctg…	1.04722	1.00225	0.0950097	0.186079
115	T	Y	0.162669	0.326477	0.0708668	0.0956967		atggaggtgaggaccatcaaggtgttcaccaccgtggacaacatcaacctgcacacccaggtggtggacatgagcatgacctacggacagcagttcggtcctacctacctggacggagctgacgtgacgaagatcaagccacacaactcccacgagggcaagaccttctacgtgctgcctaacgatgacaccctgagagtggaggctttcgaatactaccacaccaccgacccatccttcctgggcaggtacatgtctgccctgaaccacaccaagaagtggaagtacccccaggtgaacggactgaccagcatcaagtgggccgacaacaactgctacctggccaccgctctgctgaccctgcagcagatcgaactgaagttcaacccacccgctctg…	1.01723	0.928422	0.0475807	0.127317
116	A	C	0.872796	0.858756	0.0971	0.144711		atggaggtgaggaccatcaaggtgttcaccaccgtggacaacatcaacctgcacacccaggtggtggacatgagcatgacctacggacagcagttcggtcctacctacctggacggagctgacgtgactaagatcaagccacacaactcccacgagggcaagaccttctacgtgctgcctaacgatgacaccctgagagtggaggctttcgaatactaccacaccaccgacccatccttcctgggcaggtacatgtctgccctgaaccacaccaagaagtggaagtacccccaggtgaacggactgaccagcatcaagtgggccgacaacaactgctacctggccaccgctctgctgaccctgcagcagatcgaactgaagttcaacccacccgctctg…	1.02244	1.16149	0.050904	0.134984
116	A	D	0.137989	0.325395	0.0476132	0.0772411		atggaggtgaggaccatcaaggtgttcaccaccgtggacaacatcaacctgcacacccaggtggtggacatgagcatgacctacggacagcagttcggtcctacctacctggacggagctgacgttaccaagatcaagccacacaactcccacgagggcaagaccttctacgtgctgcctaacgatgacaccctgagagtggaggctttcgaatactaccacaccaccgacccatccttcctgggcaggtacatgtctgccctgaaccacaccaagaagtggaagtacccccaggtgaacggactgaccagcatcaagtgggccgacaacaactgctacctggccaccgctctgctgaccctgcagcagatcgaactgaagttcaacccacccgctctg…	0.845763	1.11477	0.0330803	0.0806899
116	A	E	0.188506	0.31649	0.0591498	0.154757		atggaggtgaggaccatcaaggtgttcaccaccgtggacaacatcaacctgcacacccaggtggtggacatgagcatgacctacggacagcagttcggtcctacctacctggacggagctgatgtgaccaagatcaagccacacaactcccacgagggcaagaccttctacgtgctgcctaacgatgacaccctgagagtggaggctttcgaatactaccacaccaccgacccatccttcctgggcaggtacatgtctgccctgaaccacaccaagaagtggaagtacccccaggtgaacggactgaccagcatcaagtgggccgacaacaactgctacctggccaccgctctgctgaccctgcagcagatcgaactgaagttcaacccacccgctctg…	1.13541	1.23518	0.104444	0.275026
116	A	F	0.152273	0.0387618	0.0765995	0.18872		atggaggtgaggaccatcaaggtgttcaccaccgtggacaacatcaacctgcacacccaggtggtggacatgagcatgacctacggacagcagttcggtcctacctacctggacggggctgacgtgaccaagatcaagccacacaactcccacgagggcaagaccttctacgtgctgcctaacgatgacaccctgagagtggaggctttcgaatactaccacaccaccgacccatccttcctgggcaggtacatgtctgccctgaaccacaccaagaagtggaagtacccccaggtgaacggactgaccagcatcaagtgggccgacaacaactgctacctggccaccgctctgctgaccctgcagcagatcgaactgaagttcaacccacccgctctg…	0.929628	0.862134	0.0427975	0.0828606
116	A	G	0.396167	0.580106	0.0877053	0.205463		atggaggtgaggaccatcaaggtgttcaccaccgtggacaacatcaacctgcacacccaggtggtggacatgagcatgacctacggacagcagttcggtcctacctacctggacggtgctgacgtgaccaagatcaagccacacaactcccacgagggcaagaccttctacgtgctgcctaacgatgacaccctgagagtggaggctttcgaatactaccacaccaccgacccatccttcctgggcaggtacatgtctgccctgaaccacaccaagaagtggaagtacccccaggtgaacggactgaccagcatcaagtgggccgacaacaactgctacctggccaccgctctgctgaccctgcagcagatcgaactgaagttcaacccacccgctctg…	1.05334	1.19784	0.0764983	0.12443
116	A	H	0.154404	0.188493	0.0358038	0.0758368		atggaggtgaggaccatcaaggtgttcaccaccgtggacaacatcaacctgcacacccaggtggtggacatgagcatgacctacggacagcagttcggtcctacctacctggatggagctgacgtgaccaagatcaagccacacaactcccacgagggcaagaccttctacgtgctgcctaacgatgacaccctgagagtggaggctttcgaatactaccacaccaccgacccatccttcctgggcaggtacatgtctgccctgaaccacaccaagaagtggaagtacccccaggtgaacggactgaccagcatcaagtgggccgacaacaactgctacctggccaccgctctgctgaccctgcagcagatcgaactgaagttcaacccacccgctctg…	0.996322	0.905668	0.0415584	0.0887498
116	A	I	0.922271	1.5344	0.0762889	0.241675		atggaggtgaggaccatcaaggtgttcaccaccgtggacaacatcaacctgcacacccaggtggtggacatgagcatgacctacggacagcagttcggtcctacctaccttgacggagctgacgtgaccaagatcaagccacacaactcccacgagggcaagaccttctacgtgctgcctaacgatgacaccctgagagtggaggctttcgaatactaccacaccaccgacccatccttcctgggcaggtacatgtctgccctgaaccacaccaagaagtggaagtacccccaggtgaacggactgaccagcatcaagtgggccgacaacaactgctacctggccaccgctctgctgaccctgcagcagatcgaactgaagttcaacccacccgctctg…	0.962993	0.956972	0.0339502	0.0787616
116	A	K	0.197937	-0.0274279	0.0585414	0.098183		atggaggtgaggaccatcaaggtgttcaccaccgtggacaacatcaacctgcacacccaggtggtggacatgagcatgacctacggacagcagttcggtcctacctaccttgacggagctgacgtgaccaagatcaagccacacaactcccacgagggcaagaccttctacgtgctgcctaacgatgacaccctgagagtggaggctttcgaatactaccacaccaccgacccatccttcctgggcaggtacatgtctgccctgaaccacacgaagaagtggaagtacccccaggtgaacggactgaccagcatcaagtgggccgacaacaactgctacctggccaccgctctgctgaccctgcagcagatcgaactgaagttcaacccacccgctctg…	0.720965	0.949726	0.152143	0.259678
116	A	M	0.808152	0.945273	0.0676767	0.138836		atggaggtgaggaccatcaaggtgttcaccaccgtggacaacatcaacctgcacacccaggtggtggacatgagcatgacctacggacagcagttcggtcctacctacttggacggagctgacgtgaccaagatcaagccacacaactcccacgagggcaagaccttctacgtgctgcctaacgatgacaccctgagagtggaggctttcgaatactaccacaccaccgacccatccttcctgggcaggtacatgtctgccctgaaccacaccaagaagtggaagtacccccaggtgaacggactgaccagcatcaagtgggccgacaacaactgctacctggccaccgctctgctgaccctgcagcagatcgaactgaagttcaacccacccgctctg…	1.04818	1.09859	0.0498	0.109176
116	A	N	0.0505192	0.45267	0.0765336	0.137794		atggaggtgaggaccatcaaggtgttcaccaccgtggacaacatcaacctgcacacccaggtggtggacatgagcatgacctacggacagcagttcggtcctacctatctggacggagctgacgtgaccaagatcaagccacacaactcccacgagggcaagaccttctacgtgctgcctaacgatgacaccctgagagtggaggctttcgaatactaccacaccaccgacccatccttcctgggcaggtacatgtctgccctgaaccacaccaagaagtggaagtacccccaggtgaacggactgaccagcatcaagtgggccgacaacaactgctacctggccaccgctctgctgaccctgcagcagatcgaactgaagttcaacccacccgctctg…	0.947931	1.08716	0.0465395	0.082574
116	A	P	0.0277456	0.342308	0.0788815	0.18885		atggaggtgaggaccatcaaggtgttcaccaccgtggacaacatcaacctgcacacccaggtggtggacatgagcatgacctacggacagcagttcggtcctacttacctggacggagctgacgtgaccaagatcaagccacacaactcccacgagggcaagaccttctacgtgctgcctaacgatgacaccctgagagtggaggctttcgaatactaccacaccaccgacccatccttcctgggcaggtacatgtctgccctgaaccacaccaagaagtggaagtacccccaggtgaacggactgaccagcatcaagtgggccgacaacaactgctacctggccaccgctctgctgaccctgcagcagatcgaactgaagttcaacccacccgctctg…	0.989325	0.210885	0.10848	0.249323
116	A	Q	0.0841098	0.549497	0.0866065	0.197136		atggaggtgaggaccatcaaggtgttcaccaccgtggacaacatcaacctgcacacccaggtggtggacatgagcatgacctacggacagcagtttggtcctacctacctggacggagctgacgtgaccaagatcaagccacacaactcccacgagggcaagaccttctacgtgctgcctaacgatgacaccctgagagtggaggctttcgaatactaccacaccaccgacccatccttcctgggcaggtacatgtctgccctgaaccacaccaagaagtggaagtacccccaggtgaacggactgaccagcatcaagtgggccgacaacaactgctacctggccaccgctctgctgaccctgcagcagatcgaactgaagttcaacccacccgctctg…	1.02436	0.995017	0.110105	0.240957
116	A	R	0.145792	0.241194	0.0700197	0.14122		atggaggtgaggaccatcaaggtgttcaccaccgtggacaacatcaacctgcacacccaggtggtggacatgtctatgacctacggacagcagttcggtcctacctacctggacggagctgacgtgaccaagatcaagccacacaactcccacgagggcaagaccttctacgtgctgcctaacgatgacaccctgagagtggaggctttcgaatactaccacaccaccgacccatccttcctgggcaggtacatgtctgccctgaaccacaccaagaagtggaagtacccccaggtgaacggactgaccagcatcaagtgggccgacaacaactgctacctggccaccgctctgctgaccctgcagcagatcgaactgaagttcaacccacccgctctg…	1.04948	1.01193	0.0755132	0.120892
116	A	S	0.926585	1.26751	0.0932954	0.277133		atggaggtgaggaccatcaaggtgttcaccaccgtggacaacatcaacctgcacacccaggtggtggatatgagcatgacctacggacagcagttcggtcctacctacctggacggagctgacgtgaccaagatcaagccacacaactcccacgagggcaagaccttctacgtgctgcctaacgatgacaccctgagagtggaggctttcgaatactaccacaccaccgacccatccttcctgggcaggtacatgtctgccctgaaccacaccaagaagtggaagtacccccaggtgaacggactgaccagcatcaagtgggccgacaacaactgctacctggccaccgctctgctgaccctgcagcagatcgaactgaagttcaacccacccgctctg…	0.939909	0.894718	0.0894474	0.127493
116	A	T	0.834673	1.12555	0.0665943	0.114677		atggaggtgaggaccatcaaggtgttcaccaccgtggacaacatcaacctgcacacccaggtggttgacatgagcatgacctacggacagcagttcggtcctacctacctggacggagctgacgtgaccaagatcaagccacacaactcccacgagggcaagaccttctacgtgctgcctaacgatgacaccctgagagtggaggctttcgaatactaccacaccaccgacccatccttcctgggcaggtacatgtctgccctgaaccacaccaagaagtggaagtacccccaggtgaacggactgaccagcatcaagtgggccgacaacaactgctacctggccaccgctctgctgaccctgcagcagatcgaactgaagttcaacccacccgctctg…	0.91429	1.12358	0.0545979	0.109443
116	A	V	0.94506	1.24857	0.0634854	0.139484		atggaggtgaggaccatcaaggtgttcaccaccgtggacaacatcaacctgcacacccaggttgtggacatgagcatgacctacggacagcagttcggtcctacctacctggacggagctgacgtgaccaagatcaagccacacaactcccacgagggcaagaccttctacgtgctgcctaacgatgacaccctgagagtggaggctttcgaatactaccacaccaccgacccatccttcctgggcaggtacatgtctgccctgaaccacaccaagaagtggaagtacccccaggtgaacggactgaccagcatcaagtgggccgacaacaactgctacctggccaccgctctgctgaccctgcagcagatcgaactgaagttcaacccacccgctctg…	0.98641	1.01276	0.0464701	0.118043
116	A	W	0.085838	0.138642	0.073698	0.111497		atggaggtgaggaccatcaaggtgttcaccaccgtggacaacatcaacctgcacacccaggttgtggacatgagcatgacctacggacagcagttcggtcctacctacctggacggagctgacgtgaccaagatcaagccacacaactcccacgagggcaagaccttctacgtgctgcctaacgatgacaccctgagagtggaggctttcgaatactaccacaccaccgacccatccttcctgggcaggtacatgtctgccctgaaccacaccaagaagtggaagtacccccaggtgaacggactgaccagcatcaagtgggccgacaacaactgctacctggccaccgctctgctgaccctgcagcagatcgaactgaagttcaacccacccgctctg…	1.10694	0.230004	0.12479	0.265432
116	A	Y	0.16944	0.116946	0.0709428	0.146393		atggaggtgaggaccatcaaggtgttcaccaccgtggacaacatcaacctgcacactcaggtggtggacatgagcatgacctacggacagcagttcggtcctacctacctggacggagctgacgtgaccaagatcaagccacacaactcccacgagggcaagaccttctacgtgctgcctaacgatgacaccctgagagtggaggctttcgaatactaccacaccaccgacccatccttcctgggcaggtacatgtctgccctgaaccacaccaagaagtggaagtacccccaggtgaacggactgaccagcatcaagtgggccgacaacaactgctacctggccaccgctctgctgaccctgcagcagatcgaactgaagttcaacccacccgctctg…	0.863214	0.965164	0.0644207	0.0872239
117	L	A	0.206728	0.195132	0.0720478	0.0973325		atggaggtgaggaccatcaaggtgttcaccaccgtggacaacatcaacctgcatacccaggtggtggacatgagcatgacctacggacagcagttcggtcctacctacctggacggagctgacgtgaccaagatcaagccacacaactcccacgagggcaagaccttctacgtgctgcctaacgatgacaccctgagagtggaggctttcgaatactaccacaccaccgacccatccttcctgggcaggtacatgtctgccctgaaccacaccaagaagtggaagtacccccaggtgaacggactgaccagcatcaagtgggccgacaacaactgctacctggccaccgctctgctgaccctgcagcagatcgaactgaagttcaacccacccgctctg…	0.897619	1.09096	0.0781307	0.142339
117	L	C	0.210254	0.218775	0.0554281	0.0931783		atggaggtgaggaccatcaaggtgttcaccaccgtggacaacatcaacttgcacacccaggtggtggacatgagcatgacctacggacagcagttcggtcctacctacctggacggagctgacgtgaccaagatcaagccacacaactcccacgagggcaagaccttctacgtgctgcctaacgatgacaccctgagagtggaggctttcgaatactaccacaccaccgacccatccttcctgggcaggtacatgtctgccctgaaccacaccaagaagtggaagtacccccaggtgaacggactgaccagcatcaagtgggccgacaacaactgctacctggccaccgctctgctgaccctgcagcagatcgaactgaagttcaacccacccgctctg…	1.0612	0.621781	0.100028	0.220772
117	L	D	0.285725	0.232347	0.092189	0.136853		atggaggtgaggaccatcaaggtgttcaccaccgtggacaacatcaatctgcacacccaggtggtggacatgagcatgacctacggacagcagttcggtcctacctacctggacggagctgacgtgaccaagatcaagccacacaactcccacgagggcaagaccttctacgtgctgcctaacgatgacaccctgagagtggaggctttcgaatactaccacaccaccgacccatccttcctgggcaggtacatgtctgccctgaaccacaccaagaagtggaagtacccccaggtgaacggactgaccagcatcaagtgggccgacaacaactgctacctggccaccgctctgctgaccctgcagcagatcgaactgaagttcaacccacccgctctg…	0.666309	0.80789	0.132969	0.18466
117	L	E	0.0942338	0.17816	0.0772473	0.166621		atggaggtgaggaccatcaaggtgttcaccaccgtggacaacattaacctgcacacccaggtggtggacatgagcatgacctacggacagcagttcggtcctacctacctggacggagctgacgtgaccaagatcaagccacacaactcccacgagggcaagaccttctacgtgctgcctaacgatgacaccctgagagtggaggctttcgaatactaccacaccaccgacccatccttcctgggcaggtacatgtctgccctgaaccacaccaagaagtggaagtacccccaggtgaacggactgaccagcatcaagtgggccgacaacaactgctacctggccaccgctctgctgaccctgcagcagatcgaactgaagttcaacccacccgctctg…	0.999104	1.27566	0.0548388	0.182926
117	L	F	0.941914	1.00414	0.0651425	0.142431		atggaggtgaggaccatcaaggtgttcaccaccgttgacaacatcaacctgcacacccaggtggtggacatgagcatgacctacggacagcagttcggtcctacctacctggacggagctgacgtgaccaagatcaagccacacaactcccacgagggcaagaccttctacgtgctgcctaacgatgacaccctgagagtggaggctttcgaatactaccacaccaccgacccatccttcctgggcaggtacatgtctgccctgaaccacaccaagaagtggaagtacccccaggtgaacggactgaccagcatcaagtgggccgacaacaactgctacctggccaccgctctgctgaccctgcagcagatcgaactgaagttcaacccacccgctctg…	1.04219	1.06218	0.0636453	0.110985
117	L	H	0.153291	0.00379052	0.0692486	0.194797		atggaggtgaggaccatcaaggtgttcacgaccgtggacaacatcaacctgcacacccaggtggtggacatgagcatgacctacggacagcagttcggtcctacctacctggacggagctgacgtgaccaagatcaagccacacaactcccacgagggcaagaccttctacgtgctgcctaacgatgacaccctgagagtggaggctttcgaatactaccacaccaccgacccatccttcctgggcaggtacatgtctgccctgaaccacaccaagaagtggaagtacccccaggtgaacggactgaccagcatcaagtgggccgacaacaactgctacctggccaccgctctgctgaccctgcagcagatcgaactgaagttcaacccacccgctctg…	1.01691	1.06119	0.0765527	0.236964
117	L	I	0.898028	0.786781	0.0487941	0.125017		atggaggtgaggaccatcaaggtgttcactaccgtggacaatatcaacctgcacacccaggtggtggacatgagcatgacctacggacagcagttcggtcctacctacctggacggagctgacgtgaccaagatcaagccacacaactcccacgagggcaagaccttctacgtgctgcctaacgatgacaccctgagagtggaggctttcgaatactaccacaccaccgacccatccttcctgggcaggtacatgtctgccctgaaccacaccaagaagtggaagtacccccaggtgaacggactgaccagcatcaagtgggccgacaacaactgctacctggccaccgctctgctgaccctgcagcagatcgaactgaagttcaacccacccgctctg…	1.01892	0.930795	0.100774	0.164092
117	L	M	1.01122	0.840518	0.0612042	0.11143		atggaggtgaggaccatcaaggtgtttaccaccgtggacaacatcaacctgcacacccaggtggtggacatgagcatgacctacggacagcagttcggtcctacctacctggacggagctgacgtgaccaagatcaagccacacaactcccacgagggcaagaccttctacgtgctgcctaacgatgacaccctgagagtggaggctttcgaatactaccacaccaccgacccatccttcctgggcaggtacatgtctgccctgaaccacaccaagaagtggaagtacccccaggtgaacggactgaccagcatcaagtgggccgacaacaactgctacctggccaccgctctgctgaccctgcagcagatcgaactgaagttcaacccacccgctctg…	0.95925	1.01569	0.0720504	0.155436
117	L	N	0.0775623	0.246934	0.066589	0.154259		atggaggtgaggaccatcaaggttttcaccaccgtggacaacatcaacctgcacacccaggtggtggacatgagcatgacctacggacagcagttcggtcctacctacctggacggagctgacgtgaccaagatcaagccacacaactcccacgagggcaagaccttctacgtgctgcctaacgatgacaccctgagagtggaggctttcgaatactaccacaccaccgacccatccttcctgggcaggtacatgtctgccctgaaccacaccaagaagtggaagtacccccaggtgaacggactgaccagcatcaagtgggccgacaacaactgctacctggccaccgctctgctgaccctgcagcagatcgaactgaagttcaacccacccgctctg…	1.00735	0.850962	0.101807	0.310615
117	L	P	0.181485	0.29058	0.054108	0.109472		atggaggtgaggaccattaaggtgttcaccaccgtggacaacatcaacctgcacacccaggtggtggacatgagcatgacctacggacagcagttcggtcctacctacctggacggagctgacgtgaccaagatcaagccacacaactcccacgagggcaagaccttctacgtgctgcctaacgatgacaccctgagagtggaggctttcgaatactaccacaccaccgacccatccttcctgggcaggtacatgtctgccctgaaccacaccaagaagtggaagtacccccaggtgaacggactgaccagcatcaagtgggccgacaacaactgctacctggccaccgctctgctgaccctgcagcagatcgaactgaagttcaacccacccgctctg…	0.957121	0.90703	0.0647861	0.107545
117	L	Q	0.155703	0.276545	0.0743763	0.17013		atggaggtgaggacgatcaaggtgttcaccaccgtggacaacatcaacctgcacacccaggtggtggacatgagcatgacctacggacagcagttcggtcctacctacctggacggagctgacgtgaccaagatcaagccacacaactcccacgagggcaagaccttctacgtgctgcctaacgatgacaccctgagagtggaggctttcgaatactaccacaccaccgacccatccttcctgggcaggtacatgtctgccctgaaccacaccaagaagtggaagtacccccaggtgaacggactgaccagcatcaagtgggccgacaacaactgctacctggccaccgctctgctgaccctgcagcagatcgaactgaagttcaacccacccgctctg…	0.916593	1.11862	0.0544944	0.170111
117	L	R	0.162984	-0.0947749	0.0690078	0.106937		atggaggtgaggactatcaaggtgttcaccaccgtggacaacatcaacctgcacacccaggtggtggacatgagcatgacctacggacagcagttcggtcctacctacctggacggagctgacgtgaccaagatcaagccacacaactcccacgagggcaagaccttctacgtgctgcctaacgatgacaccctgagagtggaggctttcgaatactaccacaccaccgacccatccttcctgggcaggtacatgtctgccctgaaccacaccaagaagtggaagtacccccaggtgaacggactgaccagcatcaagtgggccgacaacaactgctacctggccaccgctctgctgaccctgcagcagatcgaactgaagttcaacccacccgctctg…	0.818028	1.00318	0.0823088	0.11152
117	L	S	0.181987	-0.178496	0.0648282	0.147874		atggaggtgcggaccatcaaggtgttcaccaccgtggacaacatcaacctgcacacccaggtggtggacatgagcatgacctacggacagcagttcggtcctacctacctggacggagctgacgtgaccaagatcaagccacacaactcccacgagggcaagaccttctacgtgctgcctaacgatgacaccctgagagtggaggctttcgaatactaccacaccaccgacccatccttcctgggcaggtacatgtctgccctgaaccacaccaagaagtggaagtacccccaggtgaacggactgaccagcatcaagtgggccgacaacaactgctacctggccaccgctctgctgaccctgcagcagatcgaactgaagttcaacccacccgctctg…	1.10678	0.933641	0.0713375	0.141647
117	L	T	0.14146	0.160444	0.0774351	0.17063		atggaggtgcgtaccatcaaggtgttcaccaccgtggacaacatcaacctgcacacccaggtggtggacatgagcatgacctacggacagcagttcggtcctacctacctggacggagctgacgtgaccaagatcaagccacacaactcccacgagggcaagaccttctacgtgctgcctaacgatgacaccctgagagtggaggctttcgaatactaccacaccaccgacccatccttcctgggcaggtacatgtctgccctgaaccacaccaagaagtggaagtacccccaggtgaacggactgaccagcatcaagtgggccgacaacaactgctacctggccaccgctctgctgaccctgcagcagatcgaactgaagttcaacccacccgctctg…	1.01541	1.32703	0.0714972	0.191297
117	L	V	0.822085	0.579086	0.0598466	0.102258		atggaggttaggaccatcaaggtgttcaccaccgtggacaacatcaacctgcacacccaggtggtggacatgagcatgacctacggacagcagttcggtcctacctacctggacggagctgacgtgaccaagatcaagccacacaactcccacgagggcaagaccttctacgtgctgcctaacgatgacaccctgagagtggaggctttcgaatactaccacaccaccgacccatccttcctgggcaggtacatgtctgccctgaaccacaccaagaagtggaagtacccccaggtgaacggactgaccagcatcaagtgggccgacaacaactgctacctggccaccgctctgctgaccctgcagcagatcgaactgaagttcaacccacccgctctg…	0.628278	0.714745	0.0582567	0.210591
117	L	W	0.328494	0.121357	0.0659333	0.102611
117	L	Y	0.48256	0.187203	0.136191	0.155575
118	L	D	0.233501	0.506245	0.090753	0.140444
118	L	E	0.0935582	0.692753	0.0581571	0.114285
118	L	F	0.104816	0.116905	0.0450436	0.145916
118	L	G	0.103917	0.376137	0.0700785	0.258733
118	L	I	0.176809	0.0121704	0.0696425	0.119495
118	L	K	0.233288	0.415252	0.0883754	0.12742
118	L	N	0.281674	0.366734	0.0584032	0.0965662
118	L	P	0.157134	0.28386	0.0745679	0.130409
118	L	Q	0.11227	0.445999	0.0638901	0.222527
118	L	R	0.079223	0.444144	0.0440107	0.108352
118	L	S	0.192565	0.181754	0.0738783	0.17559
118	L	T	0.0689285	0.149191	0.0899318	0.156755
118	L	W	0.0772247	0.445596	0.0573084	0.100198
118	L	Y	0.194841	0.311465	0.0603888	0.10941
119	T	C	0.952514	1.17391	0.0675505	0.267037
119	T	D	0.168305	0.377422	0.0368442	0.0739457
119	T	E	0.326358	0.489115	0.0475624	0.127681
119	T	F	0.175141	0.631742	0.0390975	0.0964881
119	T	G	0.200492	0.740234	0.0615895	0.0885974
119	T	I	1.00501	1.023	0.051896	0.092184
119	T	K	0.126517	0.844334	0.0576085	0.189526
119	T	N	1.03989	0.717394	0.0512181	0.099707
119	T	R	0.161245	0.444124	0.0503979	0.10395
119	T	S	0.987689	1.24544	0.0641795	0.117782
119	T	V	0.891097	0.52661	0.0510805	0.108251
119	T	W	0.0316134	0.529195	0.0957408	0.168277
119	T	Y	0.0259876	0.442886	0.0827745	0.17414
12	D	A	0.434466	0.238778	0.0990157	0.182241
12	D	C	0.48572	-0.311435	0.0551839	0.170078
12	D	F	0.272491	0.181618	0.0686239	0.0941234
12	D	G	0.655725	0.233695	0.0832825	0.144779
12	D	I	0.22323	-0.100698	0.0950866	0.236342
12	D	K	0.254143	0.334975	0.16967	0.107937
12	D	L	0.236852	0.256495	0.0607462	0.12417
12	D	M	0.303112	-0.025364	0.0930234	0.120199
12	D	R	0.182658	0.25408	0.111213	0.229707
12	D	S	0.58141	0.206453	0.0486727	0.0900628
12	D	T	0.989173	0.602216	0.0690413	0.127427
12	D	V	0.253916	-0.0836501	0.0810031	0.333201
12	D	Y	0.221281	0.140143	0.0972902	0.0939901
120	L	A	0.804621	0.646741	0.0347891	0.0725726
120	L	D	0.154706	0.207405	0.0477623	0.10711
120	L	E	0.139378	0.297099	0.0411813	0.0952676
120	L	F	0.937034	0.963853	0.0576929	0.216015
120	L	G	0.130496	0.267471	0.0409499	0.0865093
120	L	H	0.197117	0.265737	0.038352	0.112013
120	L	I	0.884484	1.29105	0.0742378	0.256589
120	L	K	0.165664	0.226006	0.0410408	0.0989894
120	L	M	0.97251	0.98221	0.0376952	0.0766701
120	L	N	0.131633	0.209349	0.0526179	0.122727
120	L	P	0.160389	0.44015	0.0410186	0.103972
120	L	Q	0.0615954	-0.0447143	0.0658559	0.128545
120	L	R	0.150747	0.209449	0.061543	0.113714
120	L	S	0.599392	0.388926	0.0410436	0.123393
120	L	T	0.941022	0.758981	0.033741	0.0789422
120	L	V	0.987927	1.03591	0.0523453	0.121341
120	L	W	0.233633	0.0760265	0.0557887	0.14961
120	L	Y	0.139535	0.241746	0.0424463	0.119491
121	Q	A	0.158411	0.244663	0.0309918	0.0746574
121	Q	C	0.522967	0.358627	0.0440266	0.122427
121	Q	D	0.238619	0.129843	0.0564604	0.112092
121	Q	E	0.226139	0.285262	0.0468885	0.0907274
121	Q	F	0.235833	0.244385	0.0478637	0.0980686
121	Q	G	0.148394	0.179278	0.0286179	0.0625302
121	Q	H	0.112652	0.169448	0.0438989	0.10776
121	Q	I	0.152789	0.0784853	0.0808024	0.167609
121	Q	K	0.102715	0.215956	0.0372965	0.0870869
121	Q	L	0.347111	0.176937	0.0253555	0.0674516
121	Q	M	0.397615	0.361678	0.0408661	0.0966752
121	Q	N	0.0978795	-0.0986504	0.044254	0.12865
121	Q	P	0.189498	0.238464	0.0323927	0.0753887
121	Q	R	0.113143	0.0763755	0.0321893	0.0790124
121	Q	S	0.152814	0.0952865	0.024946	0.0548059
121	Q	T	0.200344	0.17282	0.0294854	0.0664169
121	Q	V	0.165893	0.244634	0.0288509	0.0739588
121	Q	W	0.205742	0.0791258	0.0450411	0.0822719
121	Q	Y	0.0543707	0.064072	0.0505823	0.0948494
122	Q	A	0.581625	0.283475	0.0350083	0.0871316
122	Q	C	0.648959	0.396904	0.0497977	0.0984074
122	Q	E	0.795973	0.834829	0.0405841	0.0988653
122	Q	F	0.102363	0.288822	0.0352486	0.0787728
122	Q	G	0.229669	0.280181	0.034478	0.0680235
122	Q	H	0.467691	0.392054	0.0504412	0.114384
122	Q	I	0.233502	0.40371	0.056698	0.127178
122	Q	K	0.155032	0.16435	0.0680338	0.146543
122	Q	L	0.248194	0.362222	0.0269984	0.0592836
122	Q	M	0.143513	0.2542	0.0479915	0.0975622
122	Q	N	0.448438	0.296356	0.0699363	0.1263
122	Q	P	0.146283	0.0778836	0.0289058	0.0582966
122	Q	R	0.0632419	0.282601	0.0495949	0.114619
122	Q	S	0.654547	0.514117	0.0269555	0.064016
122	Q	T	0.412432	0.566315	0.0282976	0.0677552
122	Q	V	0.459714	0.047102	0.030823	0.0651994
122	Q	W	0.198781	-0.242743	0.071395	0.177588
122	Q	Y	0.13924	0.168311	0.0606637	0.120319
123	I	A	0.106507	0.279163	0.0429791	0.0850689
123	I	C	0.419895	0.646691	0.0649328	0.150232
123	I	D	0.218724	0.0610843	0.0789021	0.214126
123	I	E	0.0891791	0.301703	0.0362495	0.0809772
123	I	F	0.53977	0.781873	0.0448471	0.123583
123	I	H	0.0926636	0.428749	0.0625727	0.110483
123	I	K	0.133729	0.355151	0.0454989	0.104485
123	I	L	0.95979	0.872623	0.0444974	0.0915333
123	I	M	0.515529	0.548806	0.0547494	0.160967
123	I	N	0.182752	0.43926	0.0462047	0.0874174
123	I	P	0.178185	0.168707	0.0376454	0.104785
123	I	Q	0.163817	-0.0781902	0.0539311	0.17192
123	I	R	0.260477	0.391457	0.0569902	0.101288
123	I	S	0.0866944	0.406207	0.0302613	0.0652702
123	I	T	0.170974	0.46235	0.0441684	0.0906781
123	I	V	0.740755	0.71567	0.0636769	0.131557
123	I	Y	0.0574802	0.234996	0.0697474	0.176822
124	E	C	0.784743	0.5911	0.0636104	0.120509
124	E	D	1.00985	0.899934	0.0735674	0.114852
124	E	F	0.246038	0.223358	0.0705041	0.124821
124	E	G	0.858944	0.514562	0.084982	0.160632
124	E	H	0.993377	0.826696	0.0921107	0.218423
124	E	I	0.359248	-0.0591032	0.0738362	0.390188
124	E	K	0.852671	0.777473	0.0616643	0.180471
124	E	L	0.236047	0.329414	0.0314917	0.066331
124	E	M	0.611458	0.749636	0.0751299	0.334592
124	E	N	1.02908	0.865841	0.0662459	0.172579
124	E	P	1.00514	0.429685	0.0517592	0.160308
124	E	R	0.69528	0.568287	0.0386052	0.105542
124	E	S	0.94997	0.702227	0.0427519	0.0874524
124	E	T	0.999543	0.757781	0.0556	0.125627
124	E	V	0.53873	0.331754	0.044606	0.108321
124	E	W	0.0760615	0.0643699	0.0805578	0.127207
125	L	A	0.281038	0.486203	0.0468317	0.197227
125	L	C	0.88434	0.892109	0.0699092	0.136897
125	L	D	0.074414	0.179163	0.0586102	0.145839
125	L	E	0.0650831	-0.124012	0.0472176	0.117239
125	L	G	0.176647	0.197416	0.0659461	0.142827
125	L	H	0.178786	0.182212	0.0476492	0.088059
125	L	K	0.192458	0.0956069	0.0772934	0.27823
125	L	M	0.815797	1.16125	0.0811245	0.303583
125	L	N	0.19275	0.0272684	0.0441312	0.0993907
125	L	P	0.792383	0.61739	0.0459306	0.0931748
125	L	Q	0.119951	0.134183	0.044432	0.0833531
125	L	R	0.144102	0.126363	0.0343799	0.073202
125	L	S	0.0666246	0.293383	0.0424302	0.100455
125	L	T	0.25304	0.649071	0.0602282	0.18671
125	L	V	1.01977	0.860171	0.113775	0.108878
125	L	W	0.102435	0.308346	0.0827626	0.30181
126	K	A	0.969683	0.947293	0.0559919	0.135193
126	K	C	0.984811	0.799857	0.0543554	0.102811
126	K	D	1.01371	1.18202	0.0868378	0.191066
126	K	E	0.997653	0.98348	0.0534329	0.134183
126	K	F	0.818572	0.737452	0.0723991	0.199645
126	K	G	0.795142	0.686332	0.0433971	0.101849
126	K	H	0.958429	1.07218	0.0496574	0.109107
126	K	I	0.878466	0.929061	0.0575299	0.166974
126	K	L	0.912459	0.404267	0.0419562	0.0802843
126	K	M	1.01682	0.688558	0.0571308	0.0877608
126	K	N	1.00815	0.978648	0.0552202	0.102855
126	K	P	0.873964	0.52166	0.0470109	0.109563
126	K	Q	0.93619	0.669514	0.0617277	0.145347
126	K	R	0.984903	1.02506	0.0347204	0.0733631
126	K	S	1.0062	0.831596	0.0309775	0.0630987
126	K	T	1.02494	0.846296	0.0408919	0.0921473
126	K	V	0.896006	0.745524	0.0530619	0.101685
126	K	W	0.736659	0.476028	0.0528277	0.124035
126	K	Y	0.836801	0.942637	0.0643214	0.211758
127	F	A	0.0905417	-0.0171411	0.0534647	0.100254
127	F	C	0.0879874	-0.0521165	0.0530064	0.117721
127	F	D	0.176601	0.101267	0.0674671	0.111303
127	F	G	0.149773	0.299321	0.0348153	0.0858996
127	F	H	0.186317	0.165002	0.0567927	0.134413
127	F	I	0.129308	-0.0284427	0.059296	0.091785
127	F	K	0.130966	0.119003	0.0518508	0.0862754
127	F	L	0.375776	0.226263	0.0311021	0.0540492
127	F	M	0.296006	0.224824	0.0512553	0.104552
127	F	N	0.086484	0.132566	0.0532431	0.0967563
127	F	P	0.16762	0.0928383	0.0689437	0.0670355
127	F	Q	0.11608	0.170709	0.0468507	0.097594
127	F	R	0.138665	0.134338	0.0346749	0.060384
127	F	S	0.148349	0.145915	0.0338095	0.0719624
127	F	T	0.0894364	0.224676	0.0285094	0.0668617
127	F	V	0.0737143	0.0476506	0.0416176	0.0859862
127	F	Y	0.868521	0.631882	0.0471642	0.0865952
128	N	A	0.896667	0.694737	0.077215	0.106922
128	N	C	0.859722	0.66325	0.0422685	0.0995986
128	N	D	0.971288	0.793412	0.0658754	0.110466
128	N	E	1.12442	1.26255	0.064738	0.260214
128	N	F	0.585493	0.559798	0.0546747	0.13239
128	N	G	0.85621	0.501586	0.0593982	0.137779
128	N	H	0.96741	0.768776	0.0489209	0.135245
128	N	I	0.864529	0.680036	0.0426843	0.141692
128	N	K	0.823751	0.590329	0.084821	0.286762
128	N	L	0.795789	0.711887	0.027139	0.0716832
128	N	M	0.851517	0.659075	0.0412901	0.100498
128	N	P	0.143938	0.189151	0.03338	0.0731696
128	N	R	0.933518	1.0447	0.0372466	0.0758003
128	N	S	0.867398	0.961422	0.0408988	0.0925729
128	N	T	0.898866	1.06778	0.0446375	0.101761
128	N	V	0.824351	0.842564	0.0336646	0.0710173
128	N	Y	0.894136	0.767246	0.0607707	0.126771
129	P	A	0.930495	0.982548	0.0338997	0.0700108
129	P	C	0.957695	1.09315	0.0576163	0.119748
129	P	D	0.162089	0.0786281	0.055844	0.116579
129	P	E	0.426794	0.295274	0.137783	0.161479
129	P	F	0.122091	-0.0594314	0.0343223	0.0781957
129	P	G	0.0187342	-0.100484	0.0638861	0.125082
129	P	H	0.129746	0.0794929	0.0367719	0.0798898
129	P	I	0.632568	0.937696	0.0440273	0.0968063
129	P	K	0.136891	0.122951	0.0357835	0.0874122
129	P	L	0.122495	0.0751462	0.0310667	0.05606
129	P	M	0.216792	0.405912	0.0462033	0.0942968
129	P	N	0.514005	0.557067	0.0363993	0.0850488
129	P	Q	0.141818	0.188111	0.0471427	0.0848133
129	P	R	0.180716	0.134574	0.0296651	0.0653232
129	P	S	0.81314	0.880105	0.0312793	0.0671638
129	P	T	0.977756	1.00941	0.035177	0.0828074
129	P	V	0.911508	0.98559	0.0431402	0.0761178
129	P	W	0.107478	0.0888553	0.0504101	0.0992186
129	P	Y	0.129178	0.215379	0.0528364	0.12892
13	N	A	0.703096	0.860029	0.139856	0.219537
13	N	C	1.02859	0.757485	0.0793786	0.175932
13	N	D	1.05763	0.60425	0.118095	0.20414
13	N	L	0.762205	0.641973	0.0597671	0.199798
13	N	P	0.63933	0.651105	0.132854	0.265825
13	N	Q	1.08259	0.905869	0.0748466	0.148902
13	N	R	0.823661	1.1542	0.128349	0.228182
13	N	S	0.930469	0.964294	0.103196	0.19739
13	N	V	0.774844	0.424636	0.0795519	0.150736
13	N	W	0.837997	0.126058	0.0857818	0.388522
13	N	Y	0.968569	0.723611	0.0970205	0.32125
130	P	A	0.416809	0.21572	0.0413526	0.106317
130	P	C	0.116012	0.148273	0.0582019	0.117263
130	P	D	0.118006	0.0199127	0.0701353	0.100472
130	P	E	0.345218	0.432181	0.0856357	0.238074
130	P	F	0.0860065	0.0458795	0.0381404	0.0833398
130	P	G	0.454165	0.295268	0.0744241	0.175252
130	P	H	0.17065	0.165319	0.0505138	0.118249
130	P	I	0.233801	0.125023	0.0449162	0.106638
130	P	K	0.853116	0.447004	0.0808163	0.106277
130	P	L	0.302838	0.0578543	0.0283474	0.0625511
130	P	M	0.434454	0.207109	0.0507527	0.0720633
130	P	N	0.256804	0.225516	0.0605906	0.0930282
130	P	R	0.852335	0.392686	0.0372363	0.0685609
130	P	S	0.183496	0.194499	0.0317637	0.063135
130	P	T	0.282182	0.210871	0.0356565	0.0747961
130	P	V	0.278471	0.152417	0.0533262	0.0836452
130	P	W	0.31804	0.405604	0.100808	0.131431
130	P	Y	0.0310936	0.13417	0.0806751	0.154842
131	A	C	0.877459	0.707724	0.0799208	0.140339
131	A	D	0.121277	-0.0943393	0.0473609	0.0930819
131	A	E	0.174139	0.113703	0.0733204	0.262238
131	A	F	0.199992	-0.00335897	0.0525546	0.118834
131	A	G	0.959253	0.915976	0.042273	0.101427
131	A	H	0.174726	0.215309	0.0468103	0.120023
131	A	I	0.173707	0.151756	0.0663101	0.139515
131	A	L	0.302598	0.146269	0.0347456	0.075531
131	A	M	0.42709	0.518269	0.0522837	0.174879
131	A	N	0.235469	-0.045533	0.0712121	0.27497
131	A	P	0.290943	0.323421	0.0402814	0.0970719
131	A	R	0.234392	0.330388	0.0644596	0.13614
131	A	S	0.821453	0.495244	0.0274625	0.0580089
131	A	T	0.193038	0.117985	0.0576992	0.0817573
131	A	V	0.31013	0.0134911	0.038938	0.11661
131	A	W	0.123544	0.211312	0.0725565	0.218222
131	A	Y	0.15406	0.259515	0.0757609	0.195805
132	L	A	0.134314	0.198671	0.0966115	0.133218
132	L	E	0.114854	0.0577996	0.0575468	0.0788053
132	L	F	0.201612	0.0282444	0.0418059	0.108327
132	L	G	0.12043	-0.21411	0.0588623	0.0976385
132	L	H	0.0620699	0.0369947	0.0561584	0.126649
132	L	I	0.467607	0.376862	0.0574868	0.131486
132	L	M	0.823355	0.482052	0.0517082	0.115768
132	L	N	0.131455	0.0626089	0.0573419	0.121149
132	L	P	0.16642	0.0735306	0.05365	0.107961
132	L	R	0.0773378	-0.0480112	0.0392577	0.0849847
132	L	S	0.116784	0.0500008	0.0317658	0.0803201
132	L	T	0.160235	0.1155	0.0386637	0.0686105
132	L	V	0.18231	0.126331	0.0417601	0.0796405
132	L	W	0.0960225	-0.0970348	0.0496369	0.0894744
132	L	Y	0.129723	0.100616	0.0439712	0.0897328
133	Q	A	1.03444	0.921664	0.0460361	0.101678
133	Q	C	1.07733	0.883588	0.073315	0.0955411
133	Q	D	0.856102	0.48706	0.079685	0.328062
133	Q	E	0.835074	1.1039	0.0863331	0.1458
133	Q	F	0.699722	0.488088	0.044192	0.10167
133	Q	G	0.721367	0.582654	0.0320533	0.0724582
133	Q	H	0.962655	1.07196	0.0471559	0.100863
133	Q	I	0.873574	0.900054	0.0614988	0.157835
133	Q	K	1.00483	0.930026	0.0388607	0.0911578
133	Q	L	0.772313	0.397377	0.0341867	0.0691439
133	Q	M	0.935172	0.328581	0.0505118	0.114888
133	Q	N	0.96962	1.04477	0.0503364	0.15503
133	Q	P	0.139733	-0.0783327	0.0471265	0.108199
133	Q	R	1.03484	0.909266	0.0393435	0.0730125
133	Q	S	1.01317	0.884953	0.0278836	0.0657777
133	Q	T	0.979447	0.713529	0.0423356	0.0854437
133	Q	V	0.943128	0.884471	0.0339469	0.0793547
133	Q	W	0.295178	0.259644	0.0423662	0.0840369
133	Q	Y	0.697775	0.469129	0.0612825	0.168534
134	D	A	0.954854	0.845601	0.0358763	0.0841328
134	D	C	0.945236	0.590589	0.0524866	0.171076
134	D	E	0.956549	0.973528	0.0506959	0.10678
134	D	F	0.871151	0.735783	0.0384685	0.0833989
134	D	G	0.874041	0.424058	0.0585544	0.0975704
134	D	H	0.933289	1.12967	0.0452721	0.14196
134	D	I	0.915805	0.762908	0.0382426	0.0938778
134	D	K	0.919867	0.786718	0.0492593	0.129304
134	D	L	0.972047	0.684394	0.0269662	0.0500067
134	D	M	0.967818	0.7839	0.0705038	0.275347
134	D	P	0.117307	0.0281384	0.0344261	0.0688049
134	D	Q	0.992065	1.01561	0.0676699	0.216193
134	D	R	0.960167	0.86954	0.0260995	0.0661671
134	D	S	0.968529	0.875344	0.0365423	0.0768909
134	D	T	0.93315	0.88342	0.0349632	0.08218
134	D	V	0.901738	0.76366	0.0301794	0.0708785
134	D	W	0.889482	0.77932	0.0442172	0.0946509
134	D	Y	0.925455	0.613488	0.0499201	0.0958948
135	A	C	0.725684	0.380265	0.034552	0.088779
135	A	D	0.155559	-0.00572824	0.0380827	0.0773361
135	A	E	1.00721	0.953947	0.0514161	0.101238
135	A	F	0.896819	0.387251	0.0408156	0.089503
135	A	G	0.939176	0.554828	0.0294367	0.06399
135	A	H	0.962409	0.828263	0.0427857	0.105923
135	A	I	0.156557	0.0575338	0.0317626	0.073389
135	A	K	0.216095	0.0618457	0.0354526	0.0793212
135	A	L	0.248959	0.120128	0.0213208	0.0671778
135	A	M	0.800724	0.732735	0.0466776	0.111637
135	A	N	0.95349	0.7501	0.0404429	0.0809146
135	A	Q	0.991975	0.714995	0.0436036	0.0788644
135	A	R	0.138776	0.0829233	0.0252037	0.0487531
135	A	S	0.969243	0.802009	0.0287077	0.0537517
135	A	T	0.883715	0.665656	0.0314587	0.0783076
135	A	V	0.110736	0.0759172	0.0248343	0.054243
135	A	W	0.861146	0.458913	0.0448386	0.101162
135	A	Y	0.954769	0.615041	0.039227	0.0899618
136	Y	A	0.835034	0.550733	0.0376713	0.0750555
136	Y	C	0.818078	0.491536	0.0493735	0.107607
136	Y	D	0.242383	0.0837653	0.0459098	0.111701
136	Y	E	0.326103	0.220452	0.0642957	0.151492
136	Y	F	1.1537	0.983601	0.0866583	0.167245
136	Y	G	0.245792	0.18103	0.0337778	0.073944
136	Y	H	0.86645	0.605359	0.0453118	0.0914311
136	Y	I	0.913787	0.649407	0.0488736	0.124215
136	Y	K	0.176131	0.146315	0.0479195	0.113953
136	Y	L	0.979825	1.05236	0.0311166	0.0823405
136	Y	N	0.275998	0.179749	0.0401026	0.0789692
136	Y	P	0.139498	0.150826	0.0525716	0.0819855
136	Y	Q	0.666242	0.619794	0.0513361	0.1398
136	Y	R	0.20345	0.251939	0.025495	0.0532847
136	Y	S	0.788799	0.321515	0.0249362	0.0488771
136	Y	T	0.246603	0.1363	0.0389839	0.0836225
136	Y	V	0.77447	0.334479	0.0356272	0.0642307
136	Y	W	0.963975	1.19745	0.0505584	0.116744
137	Y	A	0.980165	1.16925	0.0473712	0.10446
137	Y	C	1.13363	1.18277	0.0975501	0.175358
137	Y	D	1.0001	1.06488	0.055021	0.112793
137	Y	E	0.98026	1.02689	0.0608688	0.149443
137	Y	F	0.917082	0.902339	0.0490638	0.13019
137	Y	G	1.00907	1.29796	0.0397035	0.108375
137	Y	H	0.99785	1.12491	0.0435261	0.105008
137	Y	I	0.907836	1.00149	0.0481729	0.119275
137	Y	K	1.06324	1.00672	0.0450039	0.108538
137	Y	L	0.981725	1.10755	0.032566	0.0743714
137	Y	P	0.65584	0.856155	0.063414	0.111172
137	Y	Q	0.909589	1.05358	0.0561942	0.10402
137	Y	R	1.0191	1.07269	0.0407065	0.0767202
137	Y	S	1.07022	1.03406	0.0422208	0.0796392
137	Y	T	1.01043	0.947692	0.0435991	0.0859832
137	Y	V	0.990173	1.09401	0.038374	0.0757625
137	Y	W	0.976205	0.769152	0.119679	0.128571
138	R	A	0.999785	1.10134	0.0432227	0.0883161
138	R	C	0.959858	0.965963	0.0363261	0.0916886
138	R	D	0.964851	0.845728	0.0499599	0.10492
138	R	E	0.950854	0.909016	0.0514673	0.094697
138	R	F	0.824827	1.42349	0.0645671	0.331972
138	R	G	0.84607	0.622389	0.0322005	0.0685382
138	R	H	0.891986	0.907158	0.0503958	0.156664
138	R	I	0.945954	0.606787	0.0480239	0.111832
138	R	K	0.941359	0.997861	0.0564661	0.191911
138	R	L	0.944039	0.98769	0.0237991	0.0508483
138	R	M	0.975714	0.778321	0.0520422	0.151212
138	R	N	0.965956	1.02462	0.0485391	0.133771
138	R	P	0.39774	0.338256	0.0336965	0.083961
138	R	Q	1.02633	1.2265	0.0538618	0.121248
138	R	S	0.983969	0.988418	0.0346729	0.0645925
138	R	T	1.08055	0.664424	0.0414802	0.0889177
138	R	V	0.845562	0.386683	0.0306518	0.0751145
138	R	W	0.98118	0.733797	0.048311	0.101565
138	R	Y	0.954746	0.792009	0.0389648	0.08569
139	A	C	0.961319	0.627139	0.0473363	0.0925793
139	A	D	-0.00317981	0.0850444	0.0977205	0.16552
139	A	E	0.109769	0.335989	0.111928	0.142374
139	A	F	0.824155	0.591228	0.0585471	0.111524
139	A	G	0.249784	0.104843	0.0437265	0.0836025
139	A	H	0.249699	0.215205	0.104888	0.148432
139	A	I	1.02987	0.77504	0.0497829	0.0968729
139	A	K	0.0547044	0.329305	0.0575603	0.132576
139	A	L	0.943259	0.932971	0.0325244	0.0687044
139	A	M	1.03536	0.903743	0.0400821	0.0965166
139	A	N	0.212837	0.412946	0.0994876	0.21604
139	A	P	0.184182	0.112981	0.0536601	0.0847424
139	A	Q	0.115966	-0.126458	0.0371105	0.0760057
139	A	R	0.104968	0.0813175	0.0324838	0.0632073
139	A	S	0.830163	0.428114	0.0303938	0.0662518
139	A	T	0.87881	0.585471	0.0364821	0.134943
139	A	V	0.987428	0.875758	0.0395797	0.0858654
139	A	W	0.232484	0.0156613	0.0979125	0.17672
14	I	A	0.884948	1.01635	0.0913632	0.31186
14	I	C	0.947009	0.984854	0.090944	0.156411
14	I	E	0.918163	0.890426	0.0632918	0.133403
14	I	K	0.871627	1.51706	0.100297	0.294536
14	I	L	0.800212	1.10081	0.148256	0.23015
14	I	M	0.948564	0.835224	0.0600199	0.13495
14	I	P	0.395202	-0.722321	0.088356	0.360746
14	I	Q	0.899154	1.07313	0.0693448	0.230723
14	I	R	0.976719	0.769597	0.0526416	0.117686
14	I	S	0.828319	0.986916	0.106386	0.211734
14	I	T	0.961291	0.82006	0.0835497	0.107257
14	I	W	0.844642	0.676267	0.0833363	0.126975
140	R	A	0.957816	0.677605	0.0406137	0.113682
140	R	C	1.05352	1.03963	0.0509859	0.121889
140	R	E	0.62311	0.745392	0.0942825	0.236795
140	R	F	0.896526	0.511142	0.0667027	0.110421
140	R	G	0.889904	0.513121	0.0456249	0.096759
140	R	H	0.898848	0.569172	0.0720224	0.197505
140	R	K	0.942722	0.905817	0.118548	0.134489
140	R	L	0.986258	1.03912	0.0300171	0.0780624
140	R	M	0.95727	1.12474	0.0734936	0.152932
140	R	N	0.99438	0.542401	0.077801	0.167481
140	R	P	0.29508	0.0832605	0.0347855	0.0776603
140	R	Q	0.905703	1.15929	0.0691212	0.179168
140	R	S	0.95173	0.781584	0.0317778	0.073779
140	R	T	0.965292	1.01365	0.0399834	0.0983551
140	R	V	0.976671	1.12088	0.0560464	0.147906
140	R	W	0.691101	0.293421	0.0764269	0.191238
140	R	Y	0.750102	0.284248	0.0578992	0.164288
141	A	C	1.10477	1.32257	0.0596183	0.127165
141	A	D	1.03613	1.10314	0.0511371	0.128873
141	A	E	1.01364	1.13643	0.0452667	0.120409
141	A	F	1.03626	1.04595	0.049611	0.100814
141	A	G	1.00656	0.825415	0.0595142	0.171399
141	A	H	1.02294	1.16858	0.0535287	0.129174
141	A	I	0.963485	0.850031	0.0700317	0.147884
141	A	K	0.953671	1.12189	0.0484555	0.146533
141	A	L	0.956401	1.02075	0.0327676	0.0838111
141	A	M	1.04323	1.11734	0.0495425	0.0887351
141	A	N	0.984774	0.957603	0.045047	0.085908
141	A	P	0.180076	0.0996979	0.0287799	0.0648431
141	A	Q	1.04577	0.905374	0.0450169	0.126033
141	A	R	0.941388	1.03909	0.0389029	0.0862036
141	A	S	0.996484	1.02953	0.0275505	0.0656956
141	A	T	0.932064	0.977549	0.0381238	0.0885468
141	A	V	0.972425	0.982149	0.0547591	0.119495
141	A	Y	0.978237	1.01828	0.0601678	0.130658
142	G	A	0.293896	0.187884	0.0278108	0.0668439
142	G	C	0.302121	-0.0142404	0.0404709	0.0834457
142	G	D	0.241972	-0.0447223	0.0449644	0.0881355
142	G	E	0.181591	0.0464915	0.0472801	0.0786356
142	G	F	0.0740313	0.0585279	0.0539098	0.0840497
142	G	H	0.270645	0.158596	0.0524466	0.105415
142	G	I	0.0932737	-0.0465443	0.034669	0.0769643
142	G	K	0.21676	0.208883	0.0427499	0.0901224
142	G	L	0.197331	-0.128372	0.0357942	0.0829395
142	G	M	0.199095	0.260034	0.0457164	0.107724
142	G	N	0.297265	0.0105067	0.0525228	0.0847641
142	G	P	0.14698	-0.00447284	0.0426689	0.0755936
142	G	Q	0.450133	0.107003	0.0900438	0.178161
142	G	R	0.179974	0.0509877	0.0266299	0.0523364
142	G	S	0.439834	0.187766	0.0262628	0.0562897
142	G	T	0.208551	0.117764	0.029917	0.066857
142	G	V	0.187723	0.0579179	0.0302263	0.0756454
142	G	W	0.11036	-0.11991	0.0509141	0.0856985
142	G	Y	0.1172	-0.0424325	0.0532934	0.0813612
143	E	A	1.01221	0.55958	0.0476544	0.20968
143	E	C	1.02959	0.762455	0.0452007	0.102561
143	E	D	0.986963	0.986468	0.0461169	0.110384
143	E	F	0.913081	0.622012	0.0517887	0.119561
143	E	G	0.86994	0.446657	0.034054	0.0713932
143	E	H	0.915897	0.899911	0.0581404	0.122581
143	E	I	0.693413	0.261065	0.0643567	0.0952811
143	E	K	0.958498	0.98027	0.0458455	0.0927569
143	E	L	0.860123	0.667805	0.0279968	0.0627148
143	E	M	0.898158	0.916708	0.0488397	0.130079
143	E	N	1.00671	1.10632	0.0478379	0.13269
143	E	P	0.329449	0.165924	0.0442167	0.0835252
143	E	Q	0.938518	0.687784	0.0720196	0.0975853
143	E	R	0.914057	0.603867	0.0385221	0.0853768
143	E	S	0.991608	0.922162	0.0383579	0.0941859
143	E	T	0.817445	0.564826	0.0331985	0.083259
143	E	V	0.84433	0.413565	0.048503	0.0990904
143	E	W	0.722353	0.403659	0.0482983	0.143941
143	E	Y	1.02022	0.923154	0.063733	0.168916
144	A	C	0.974993	0.644591	0.0514511	0.096298
144	A	D	0.116757	0.107518	0.0480055	0.089542
144	A	E	0.168584	-0.0316156	0.0420082	0.0844169
144	A	F	0.128813	0.20729	0.0441129	0.0813345
144	A	G	0.986787	0.612279	0.0508859	0.0776996
144	A	H	0.179999	-0.0197819	0.0574778	0.145648
144	A	I	0.144219	0.292161	0.0523736	0.110267
144	A	K	0.0474152	0.0169437	0.100308	0.177447
144	A	L	0.133113	0.44532	0.0298109	0.0884665
144	A	M	0.245911	0.467713	0.0379472	0.0819976
144	A	N	0.216134	0.25582	0.0409618	0.106353
144	A	P	1.00682	1.00519	0.0331289	0.0779727
144	A	Q	0.236118	0.1632	0.0654408	0.0935574
144	A	R	0.134055	0.0430778	0.0218173	0.0459731
144	A	S	0.416281	0.280141	0.0269683	0.0569493
144	A	T	0.190647	0.166027	0.0320017	0.0794801
144	A	V	0.281844	0.217349	0.0531256	0.0944203
144	A	W	0.631791	0.712198	0.0468613	0.10415
144	A	Y	0.152719	0.466778	0.045669	0.0971216
145	A	C	0.927202	0.513853	0.0731269	0.131138
145	A	D	0.901102	0.713047	0.0541713	0.124092
145	A	E	0.958352	0.446785	0.0771329	0.281508
145	A	F	0.456609	0.174397	0.0497647	0.0904773
145	A	H	0.834612	0.525847	0.0528546	0.128699
145	A	I	0.164815	-0.0211136	0.0637101	0.105718
145	A	K	0.672372	0.55979	0.146132	0.213293
145	A	L	0.07736	0.014241	0.0323646	0.0614989
145	A	M	0.69323	0.322915	0.0636206	0.112166
145	A	N	0.174793	-0.0677217	0.0518364	0.124824
145	A	P	0.457016	0.287525	0.0338314	0.0696741
145	A	Q	0.883481	0.584684	0.0532356	0.119694
145	A	R	0.447599	0.188976	0.0393907	0.100151
145	A	S	0.972936	1.02802	0.0541168	0.0768382
145	A	T	0.492346	0.219108	0.0456961	0.087806
145	A	V	0.275815	-0.00384663	0.0481251	0.0862726
145	A	W	0.894319	0.429006	0.0486159	0.105577
145	A	Y	0.77064	0.29263	0.0608175	0.115507
146	N	A	0.976771	0.939605	0.0381049	0.0792421
146	N	C	0.950816	0.652502	0.0730348	0.129325
146	N	D	0.918732	0.935095	0.056327	0.128511
146	N	F	0.712457	-0.341436	0.0676075	0.194299
146	N	G	0.892429	1.00502	0.0383821	0.0991305
146	N	H	0.891574	0.921182	0.0691668	0.14107
146	N	I	0.928584	0.506302	0.0620954	0.149535
146	N	K	0.915388	0.98627	0.0650771	0.119627
146	N	L	0.483924	0.114407	0.0351626	0.0620263
146	N	M	1.04131	0.725917	0.041489	0.0779131
146	N	P	0.940085	1.18533	0.0450045	0.112764
146	N	Q	0.990075	1.26135	0.0451656	0.115114
146	N	R	0.937648	0.844372	0.0284919	0.0672626
146	N	S	1.01129	0.946531	0.0497619	0.138522
146	N	T	0.962768	0.966984	0.0539307	0.0951957
146	N	V	0.967593	0.604221	0.0333717	0.0701352
146	N	W	0.833554	0.496421	0.068581	0.153176
146	N	Y	0.917098	1.26863	0.0671475	0.172783
147	F	A	0.220663	-0.000232825	0.0421306	0.151235
147	F	C	0.368443	0.410319	0.0548512	0.168677
147	F	D	0.0519074	0.123627	0.0516831	0.150678
147	F	E	0.0622024	0.103213	0.0724496	0.109077
147	F	G	0.11401	-0.0281983	0.0367156	0.0589386
147	F	H	0.132079	0.120655	0.0574584	0.124178
147	F	I	0.93419	1.01055	0.0639893	0.172246
147	F	K	0.173535	-0.0490704	0.073336	0.279736
147	F	L	0.982485	0.954418	0.0318349	0.0618743
147	F	M	0.919359	0.908745	0.0480868	0.115292
147	F	N	0.0283591	0.128321	0.065543	0.155365
147	F	P	0.115744	0.161879	0.0412208	0.0696188
147	F	Q	0.0895296	-0.101089	0.0548047	0.164938
147	F	R	0.10469	0.00517781	0.0349074	0.0701368
147	F	S	0.111764	0.0337255	0.0322811	0.0599809
147	F	T	0.149206	0.0990905	0.0523853	0.111444
147	F	V	0.368103	0.216376	0.0415749	0.0699735
147	F	W	0.146653	0.287335	0.0613693	0.111529
147	F	Y	0.144353	0.079894	0.049732	0.131701
148	C	A	0.928991	0.538009	0.0470629	0.0795384
148	C	D	0.14214	-0.0468956	0.0549369	0.111264
148	C	E	0.136538	-0.369348	0.0582119	0.215557
148	C	F	0.110871	0.342865	0.0478008	0.0881962
148	C	G	-0.0369094	0.27249	0.103862	0.13545
148	C	H	0.114456	0.125187	0.0565041	0.108572
148	C	I	0.861734	0.950659	0.0579773	0.114361
148	C	K	0.0990153	0.315807	0.0522554	0.0847598
148	C	L	0.890172	0.619444	0.0356621	0.0682868
148	C	M	0.982954	0.556158	0.0486003	0.119527
148	C	N	0.277851	0.139298	0.119313	0.0919746
148	C	P	0.103579	0.0127844	0.0439781	0.0746694
148	C	Q	0.0698651	-0.168482	0.0866246	0.187545
148	C	R	0.144405	0.0211707	0.0354985	0.0698479
148	C	S	0.703282	0.38596	0.0330976	0.06638
148	C	T	0.996963	0.692838	0.047774	0.146199
148	C	V	0.818716	1.0527	0.0456084	0.140812
148	C	W	0.0869928	0.287131	0.0671422	0.189225
148	C	Y	0.131756	0.392399	0.0441167	0.0994896
149	A	C	0.0447657	0.274321	0.0461182	0.12693
149	A	D	0.1193	-0.125457	0.050227	0.096425
149	A	F	0.141895	-0.116344	0.040663	0.0939305
149	A	G	0.562666	0.240681	0.0618761	0.142394
149	A	H	0.00118633	0.522769	0.0777962	0.228202
149	A	I	0.07404	0.110089	0.0560213	0.117291
149	A	K	0.126264	0.104464	0.052234	0.145876
149	A	L	0.143058	0.0385838	0.0332964	0.0540742
149	A	M	0.070374	-0.0172043	0.08943	0.126389
149	A	N	-0.000778192	0.154633	0.0736733	0.137944
149	A	P	0.112759	0.141823	0.037247	0.0722648
149	A	Q	0.101186	0.158248	0.0843172	0.0941124
149	A	R	0.0904581	0.082426	0.036619	0.0836783
149	A	S	0.396629	0.160647	0.0314715	0.0810592
149	A	T	0.13747	0.0751639	0.0472183	0.0798556
149	A	V	0.0808827	0.0317009	0.0391055	0.0848484
149	A	W	0.122577	0.0228142	0.0696488	0.183279
149	A	Y	0.176196	-0.193161	0.0510482	0.130671
15	N	A	0.829682	0.6083	0.0535649	0.110011
15	N	C	0.84466	0.56855	0.0551936	0.151454
15	N	E	0.794141	1.03298	0.0741164	0.237938
15	N	F	0.764835	0.45658	0.0573094	0.113822
15	N	G	0.895248	0.462101	0.104474	0.25121
15	N	I	0.923709	0.925173	0.123343	0.329145
15	N	K	0.847223	0.742106	0.141973	0.330786
15	N	L	0.898112	0.936625	0.0724768	0.161528
15	N	P	0.297133	0.264037	0.0441029	0.0910401
15	N	R	0.828359	0.621638	0.070017	0.153484
15	N	S	0.810733	1.01107	0.060855	0.151477
15	N	T	0.881867	0.662292	0.0682583	0.118726
15	N	W	0.719141	0.499222	0.0891784	0.208317
15	N	Y	0.867893	0.534891	0.104175	0.289129
150	L	A	0.178954	0.258664	0.0373638	0.0866279
150	L	C	0.140853	0.14673	0.0468575	0.102952
150	L	E	0.0311756	0.0426306	0.0510609	0.0862417
150	L	F	0.297682	0.0242193	0.0509305	0.122439
150	L	G	0.150894	0.00513394	0.0485946	0.0803606
150	L	H	0.147787	0.417621	0.0504724	0.197953
150	L	I	0.264841	0.119692	0.0415365	0.0802448
150	L	K	0.132309	0.368588	0.0504153	0.161526
150	L	M	0.85742	0.578404	0.049179	0.0883068
150	L	N	0.100051	0.171166	0.0468874	0.082957
150	L	P	0.0991533	0.534183	0.0559122	0.258887
150	L	Q	0.0781333	0.0823818	0.0557669	0.12049
150	L	R	0.125206	0.0515084	0.0364873	0.0844477
150	L	S	0.1427	0.473084	0.0721145	0.331023
150	L	T	0.147001	0.0534844	0.0292145	0.061115
150	L	V	0.196407	0.00835022	0.0422393	0.0790656
150	L	W	0.139964	0.0560835	0.0381505	0.0819666
150	L	Y	0.389258	0.152909	0.0505222	0.101476
151	I	A	0.936668	1.26872	0.0776079	0.204662
151	I	C	0.903933	0.639019	0.0823677	0.159423
151	I	D	0.165809	0.0941476	0.0599315	0.113488
151	I	E	0.0409171	0.0270725	0.0686856	0.0937594
151	I	F	0.143076	0.22847	0.0722542	0.108218
151	I	G	0.080917	0.322482	0.0602973	0.148848
151	I	H	0.14058	0.133983	0.0440578	0.0819199
151	I	K	0.112561	0.115522	0.0577892	0.0871462
151	I	L	0.97551	0.638418	0.128957	0.183095
151	I	M	0.991746	1.03535	0.0571223	0.115208
151	I	N	0.120816	0.121249	0.0573323	0.107403
151	I	P	-0.0130749	0.130129	0.0900889	0.261454
151	I	Q	0.167397	0.307029	0.0459714	0.0850636
151	I	R	0.0272742	0.172189	0.0614047	0.171209
151	I	S	0.400998	0.562719	0.088571	0.171764
151	I	T	1.12187	1.53007	0.0846045	0.272552
151	I	V	0.93522	0.862723	0.0830608	0.0969592
151	I	W	0.0796068	0.169998	0.0487352	0.101747
151	I	Y	0.301128	0.27742	0.0855312	0.115301
152	L	A	0.219356	0.523213	0.0403087	0.0939214
152	L	C	0.761758	0.411238	0.0675858	0.125623
152	L	D	0.145185	0.0259808	0.044368	0.0933197
152	L	E	0.0738024	-0.103507	0.0758233	0.121224
152	L	F	0.780756	0.401802	0.0749559	0.138083
152	L	G	0.186453	0.250573	0.104235	0.145231
152	L	H	0.175961	0.315185	0.0644312	0.111937
152	L	I	0.86367	1.00668	0.0664444	0.159531
152	L	K	-0.0940201	0.0998944	0.141585	0.191559
152	L	M	0.920965	0.278106	0.0619523	0.144905
152	L	N	0.0306768	0.0197419	0.110496	0.183286
152	L	P	0.0546454	0.257643	0.0540018	0.0932612
152	L	Q	0.190403	0.27824	0.0435492	0.0768486
152	L	R	0.11267	0.120452	0.08526	0.128795
152	L	S	0.224506	0.158347	0.0836873	0.149666
152	L	T	0.259641	0.273134	0.082292	0.185777
152	L	V	0.862463	0.637884	0.0845393	0.22138
152	L	W	0.197472	0.405151	0.118452	0.127554
152	L	Y	0.952909	0.625241	0.0725589	0.114101
153	A	C	0.825328	0.48413	0.0604807	0.111499
153	A	D	0.0659856	0.205205	0.0634827	0.116658
153	A	E	0.138416	-0.122672	0.06514	0.132101
153	A	F	0.0930948	0.220459	0.0426849	0.105235
153	A	G	0.46731	0.275602	0.0395471	0.0849059
153	A	H	0.206898	0.104291	0.0730168	0.118021
153	A	I	0.0974413	-0.310943	0.101266	0.174108
153	A	K	0.0140775	0.0875131	0.0437964	0.0902117
153	A	L	0.108349	-0.204093	0.0570394	0.168245
153	A	M	0.0845708	0.211602	0.0604915	0.385261
153	A	N	0.0812214	-0.0560255	0.0629283	0.108604
153	A	P	0.0228356	0.198601	0.067941	0.214119
153	A	Q	0.162692	0.580025	0.0795919	0.264698
153	A	R	0.0991414	0.187991	0.0735007	0.137798
153	A	S	0.831628	0.615967	0.0808431	0.302109
153	A	T	0.767539	0.64046	0.0717024	0.124594
153	A	V	0.563268	0.320172	0.0782	0.2268
153	A	W	0.151904	0.251737	0.0714531	0.151177
153	A	Y	0.217658	-0.0439727	0.0865895	0.15751
154	Y	A	0.0555684	-0.0555193	0.0870749	0.17551
154	Y	C	0.248953	0.164041	0.0708961	0.112113
154	Y	D	0.228209	0.101372	0.0744988	0.100269
154	Y	E	0.111166	-0.247836	0.0755633	0.358231
154	Y	F	0.312482	0.297451	0.0574073	0.119312
154	Y	G	0.0212307	0.255444	0.0671258	0.141616
154	Y	H	0.266305	0.358848	0.0746407	0.121363
154	Y	I	0.343463	0.357543	0.071101	0.212083
154	Y	K	0.145327	0.101596	0.126146	0.130986
154	Y	L	0.250534	0.082358	0.0737156	0.133916
154	Y	M	-0.0909104	-0.0200349	0.149109	0.211339
154	Y	N	0.123564	0.0881658	0.0807575	0.124104
154	Y	P	0.0442708	0.0742867	0.0721709	0.142552
154	Y	Q	0.0425543	0.44918	0.0732598	0.354101
154	Y	R	0.110331	0.293534	0.0705017	0.217095
154	Y	S	0.116931	0.043396	0.0450247	0.0996812
154	Y	T	0.106039	-0.0392621	0.0530333	0.0993986
154	Y	V	0.224726	0.0887227	0.046138	0.0949189
154	Y	W	0.0860289	-0.00529669	0.0684073	0.141659
155	C	A	0.927552	0.888696	0.0619037	0.16496
155	C	D	0.0747011	0.0940228	0.0750213	0.159926
155	C	E	0.116591	0.147088	0.0643495	0.119134
155	C	F	0.141873	0.0993909	0.0713052	0.249323
155	C	G	0.60121	0.526627	0.0830156	0.15049
155	C	H	0.184764	0.220776	0.064141	0.124634
155	C	I	0.944004	1.0751	0.0492958	0.0974629
155	C	K	0.286971	0.0776735	0.0735276	0.11102
155	C	L	0.762709	0.833671	0.0472088	0.124295
155	C	M	0.965656	1.10775	0.0821128	0.170405
155	C	N	0.487363	0.315887	0.085573	0.176256
155	C	P	0.127894	-0.559277	0.0764191	0.354355
155	C	Q	0.656236	0.566477	0.0582357	0.149983
155	C	R	0.100822	0.370367	0.0584685	0.109595
155	C	S	0.997764	0.705902	0.0713503	0.149212
155	C	T	1.02801	0.74322	0.0666837	0.105911
155	C	V	0.828399	0.422211	0.0692118	0.230174
155	C	W	0.106926	0.0860526	0.0684367	0.243459
155	C	Y	0.18274	0.0187587	0.0696163	0.159356
156	N	A	0.667391	0.497091	0.0401027	0.0883694
156	N	C	0.906785	0.832643	0.0741736	0.163429
156	N	D	0.939241	1.04847	0.070281	0.224906
156	N	E	0.984188	0.650524	0.0496424	0.105651
156	N	F	0.91414	0.642667	0.071148	0.134818
156	N	G	0.88593	1.0102	0.0574314	0.184166
156	N	H	0.95018	1.15829	0.0705026	0.287627
156	N	I	0.192891	0.149469	0.0629906	0.0973279
156	N	K	1.01512	1.062	0.0626518	0.139998
156	N	L	0.173679	0.0264005	0.0677379	0.131163
156	N	M	0.837141	0.649595	0.0594483	0.144725
156	N	P	0.115431	-0.0728189	0.0489387	0.111852
156	N	R	0.950978	0.548383	0.0663041	0.203628
156	N	S	0.919749	0.640368	0.0451474	0.104352
156	N	T	0.459581	0.734288	0.0848518	0.261691
156	N	V	0.310684	-0.0505789	0.0568344	0.152308
156	N	W	0.491168	0.325534	0.0599674	0.102598
156	N	Y	0.910351	0.237345	0.0767866	0.106193
157	K	A	0.249217	0.384834	0.100373	0.212399
157	K	C	0.0548532	0.102138	0.053964	0.114256
157	K	D	0.0659271	0.48241	0.0733615	0.149145
157	K	E	0.123069	-0.0900399	0.0595681	0.108595
157	K	F	0.192671	0.448696	0.0489761	0.0831855
157	K	G	0.148296	0.183626	0.0386546	0.0740983
157	K	H	0.375697	-0.316792	0.0707463	0.213349
157	K	I	0.233372	0.613091	0.0735108	0.197869
157	K	L	0.192526	0.547611	0.0472024	0.0844063
157	K	M	0.446206	0.217605	0.0477632	0.108867
157	K	N	0.262719	0.490703	0.0367199	0.073561
157	K	P	-0.0389468	0.18206	0.0753042	0.109449
157	K	Q	0.428529	0.448244	0.0770491	0.232257
157	K	S	0.140255	0.209683	0.0889363	0.127043
157	K	T	0.203353	0.427792	0.0782257	0.0991241
157	K	V	0.113299	0.312655	0.0432362	0.0857507
157	K	W	0.199637	0.164195	0.0725285	0.105404
157	K	Y	0.253179	0.844419	0.0503145	0.0944453
158	T	A	1.05233	1.03365	0.059587	0.113108
158	T	C	0.943045	1.09138	0.0594696	0.12936
158	T	D	0.946021	1.38897	0.0958249	0.186802
158	T	E	0.997199	0.957307	0.0913788	0.165762
158	T	F	0.911289	0.639543	0.0849745	0.197039
158	T	G	0.994997	0.982775	0.054867	0.147237
158	T	I	0.865459	0.607667	0.0906924	0.405322
158	T	K	1.06774	0.8375	0.0806214	0.122223
158	T	L	1.03907	0.982429	0.0809378	0.228094
158	T	M	0.881109	0.404442	0.088397	0.2152
158	T	N	1.11181	0.697246	0.0836569	0.25203
158	T	R	1.03726	0.885139	0.0564093	0.116893
158	T	S	1.05732	0.944394	0.077412	0.180177
158	T	V	0.982039	0.839736	0.0829286	0.169856
158	T	W	0.831802	0.658063	0.0630554	0.138319
158	T	Y	1.03503	0.643024	0.0818458	0.185923
159	V	D	0.13347	0.0161754	0.0448667	0.0881369
159	V	E	0.0942337	0.0574298	0.0669946	0.141502
159	V	F	0.334173	-0.00567241	0.078763	0.120819
159	V	G	0.2687	0.485761	0.059901	0.147354
159	V	I	0.895257	1.05287	0.0500783	0.169405
159	V	K	0.155132	0.0977494	0.0789331	0.186091
159	V	L	0.351342	0.0490055	0.0743685	0.103296
159	V	M	0.179244	0.362532	0.0749257	0.161946
159	V	N	0.185303	0.145557	0.0609795	0.11176
159	V	P	0.851871	0.858873	0.0774292	0.187748
159	V	Q	0.0318262	-0.137626	0.0853345	0.284141
159	V	R	0.0794473	0.243978	0.0803402	0.174721
159	V	S	0.200396	0.313053	0.0641015	0.119208
159	V	T	0.495136	0.357773	0.0462576	0.115805
159	V	W	0.237515	0.399614	0.0437232	0.115607
159	V	Y	0.208576	0.10982	0.0420089	0.107451
16	L	D	0.957877	0.646938	0.0877171	0.235559
16	L	E	0.973859	0.907226	0.0811201	0.109023
16	L	G	0.757638	0.45502	0.056256	0.108921
16	L	M	0.938836	1.13867	0.0796741	0.262316
16	L	N	0.989737	1.09325	0.0628312	0.185956
16	L	P	0.603709	0.261174	0.146485	0.218053
16	L	R	0.82666	0.866029	0.0836075	0.0966676
16	L	S	0.895463	0.922452	0.10736	0.342011
16	L	V	0.905559	0.820958	0.0551593	0.129766
160	G	A	0.396594	0.195625	0.0635126	0.158197
160	G	C	0.397309	0.249221	0.0972375	0.180903
160	G	D	0.154718	0.484518	0.0832176	0.19473
160	G	E	0.21297	0.37115	0.078486	0.187875
160	G	F	0.149749	0.313227	0.042689	0.0881593
160	G	H	0.252548	0.592294	0.0462355	0.113103
160	G	I	0.159045	0.108577	0.0551407	0.0963565
160	G	K	0.285848	0.160786	0.0596013	0.13344
160	G	L	0.20739	0.316067	0.106527	0.14982
160	G	M	0.312823	0.21021	0.0772086	0.391529
160	G	N	0.600222	0.575107	0.0662763	0.16383
160	G	P	0.202285	0.226732	0.0607045	0.106661
160	G	Q	0.162294	0.543197	0.0764497	0.151358
160	G	R	0.444142	0.0965737	0.0747082	0.117292
160	G	S	0.344803	0.238945	0.0508214	0.125093
160	G	T	0.316325	0.198919	0.0399174	0.0990179
160	G	V	0.0395768	0.211281	0.0737855	0.0808223
160	G	W	0.098468	0.336591	0.0632775	0.182865
160	G	Y	0.159855	0.316165	0.0454926	0.10746
161	E	A	0.794318	0.432805	0.0700789	0.166808
161	E	C	0.346361	0.538175	0.0503328	0.105217
161	E	D	1.11585	1.10064	0.0921764	0.194425
161	E	F	0.20718	0.252957	0.0634832	0.166338
161	E	G	0.356317	0.0665021	0.103981	0.165998
161	E	H	0.36495	0.587245	0.0791537	0.136384
161	E	I	-0.00793501	0.519072	0.075524	0.262397
161	E	K	0.245844	0.407162	0.0839653	0.176688
161	E	L	0.149346	0.293246	0.0718353	0.263384
161	E	M	0.881628	0.703725	0.0657635	0.13242
161	E	N	0.226356	0.45122	0.0827821	0.220995
161	E	P	0.359297	0.155287	0.0957736	0.187708
161	E	Q	0.919226	0.664808	0.0680563	0.150645
161	E	R	0.143144	0.252482	0.0668895	0.110916
161	E	S	0.926184	0.890274	0.0829166	0.158592
161	E	T	0.486121	0.631654	0.0715295	0.218261
161	E	V	0.193343	0.197363	0.0665933	0.171332
161	E	W	0.0995293	0.0870424	0.0555785	0.131894
161	E	Y	0.0970369	0.343171	0.0745681	0.16893
162	L	A	0.971381	1.14392	0.0859635	0.125502
162	L	C	0.906971	1.21149	0.0551771	0.124482
162	L	D	0.0779971	0.816758	0.101722	0.169459
162	L	E	0.733841	0.99756	0.0554017	0.129236
162	L	F	0.930438	1.06883	0.066431	0.139996
162	L	G	0.808741	1.49629	0.0901874	0.217339
162	L	H	0.679184	1.20198	0.0812034	0.278064
162	L	I	0.137324	0.804087	0.0738037	0.160816
162	L	K	0.865186	1.15262	0.0736754	0.151148
162	L	N	0.210651	1.26255	0.0797516	0.179985
162	L	P	0.716751	1.01196	0.101261	0.260547
162	L	Q	0.604877	1.12043	0.0834658	0.205075
162	L	R	1.03937	1.14638	0.0623521	0.110316
162	L	S	0.728859	1.1237	0.0561549	0.121301
162	L	T	0.979004	1.19799	0.0491246	0.123856
162	L	W	0.484558	1.07774	0.0507864	0.0890688
162	L	Y	0.96231	1.19022	0.082688	0.249998
163	G	A	0.234178	0.930967	0.065199	0.178701
163	G	C	0.114026	0.631708	0.0593889	0.111335
163	G	D	0.15105	0.0424118	0.0635342	0.0977344
163	G	E	-0.00660669	0.0256908	0.0424739	0.0883022
163	G	F	0.12117	0.304492	0.0498816	0.0851482
163	G	H	0.120445	0.615231	0.0630375	0.109977
163	G	I	0.0795553	0.705218	0.0564813	0.200374
163	G	K	0.0740718	0.507815	0.0663257	0.169101
163	G	L	-0.0925019	0.373528	0.0783308	0.238066
163	G	M	0.0988881	0.577073	0.045313	0.0761565
163	G	P	0.0131397	0.198433	0.117367	0.152142
163	G	Q	0.106921	0.404082	0.0644587	0.105486
163	G	S	0.294441	0.665697	0.0419511	0.0880089
163	G	T	0.181469	0.449118	0.0609132	0.09515
163	G	V	0.143812	0.258178	0.0633804	0.100758
163	G	W	0.147732	0.366768	0.0769037	0.252809
163	G	Y	0.124535	0.275003	0.053344	0.1384
164	D	A	0.303078	0.882475	0.0423014	0.113797
164	D	C	1.06172	1.04086	0.0463509	0.0946947
164	D	E	0.84036	0.856319	0.0690927	0.105544
164	D	G	0.344946	0.988374	0.0671722	0.136397
164	D	H	0.179564	1.07966	0.072474	0.132014
164	D	I	0.140873	0.740913	0.0664418	0.119952
164	D	K	0.195265	0.58969	0.0918041	0.14817
164	D	L	0.0545625	0.532379	0.068291	0.198416
164	D	M	0.304317	0.912557	0.0446664	0.124422
164	D	N	0.666294	1.62957	0.0621617	0.263997
164	D	R	0.136693	0.747773	0.0571965	0.178918
164	D	T	0.0870467	1.24844	0.0870415	0.270772
164	D	V	0.152384	0.789021	0.0498397	0.104648
164	D	W	0.0198519	0.76202	0.0589061	0.127368
164	D	Y	0.167625	1.13044	0.0351457	0.116559
165	V	A	0.934629	1.16256	0.0788682	0.155136
165	V	C	0.652232	0.879763	0.0755377	0.325563
165	V	D	0.115081	0.308304	0.0780689	0.089611
165	V	E	0.0645314	0.0429877	0.0528461	0.137839
165	V	F	0.819694	1.36996	0.060783	0.114559
165	V	G	0.111113	-0.210691	0.0623182	0.185138
165	V	I	0.277551	0.532801	0.048005	0.126437
165	V	K	0.176836	0.133069	0.0516027	0.0955729
165	V	L	0.85059	0.929146	0.0622663	0.151651
165	V	M	0.893706	1.16781	0.0835841	0.121117
165	V	N	0.0394791	0.900614	0.0766488	0.220779
165	V	P	0.0728293	0.383048	0.0676175	0.142503
165	V	Q	0.213576	0.238983	0.045365	0.0827987
165	V	R	0.100971	0.239419	0.0727178	0.167498
165	V	S	0.419715	0.577613	0.0632997	0.163961
165	V	T	0.596592	0.697133	0.0714818	0.123809
165	V	W	0.133108	0.280594	0.0645408	0.161349
165	V	Y	0.322843	0.948705	0.0908935	0.136508
166	R	A	0.447723	0.669245	0.081567	0.211238
166	R	C	0.234615	0.81904	0.0688824	0.144198
166	R	D	0.0665377	0.573551	0.050917	0.0969184
166	R	E	0.137356	0.216458	0.0552367	0.144789
166	R	F	0.44264	0.948823	0.0750205	0.187608
166	R	G	0.222873	0.314798	0.0734725	0.151425
166	R	I	0.0742049	0.324722	0.0559057	0.103681
166	R	K	0.599714	0.54172	0.0825039	0.12024
166	R	L	0.0111238	0.479949	0.0703333	0.164112
166	R	M	0.221983	0.49201	0.0762548	0.160091
166	R	N	0.144779	0.951999	0.0713248	0.158658
166	R	P	0.119486	0.37988	0.0758347	0.117224
166	R	S	0.253517	0.672298	0.0552442	0.11116
166	R	T	0.239056	1.14851	0.0673833	0.143733
166	R	V	0.0725537	0.233536	0.0546607	0.14949
166	R	W	0.157205	1.16765	0.070933	0.108006
166	R	Y	0.147752	0.801515	0.112692	0.188641
167	E	A	0.8915	0.706233	0.0465703	0.109869
167	E	C	0.700626	0.295677	0.0688445	0.204425
167	E	D	0.7578	0.804805	0.110111	0.23364
167	E	F	0.508401	-0.104469	0.0887739	0.208163
167	E	G	0.594929	1.07155	0.049059	0.13284
167	E	H	0.948577	0.659895	0.0779316	0.255812
167	E	I	0.994469	0.441745	0.0864506	0.170326
167	E	K	0.67171	0.505877	0.117831	0.15787
167	E	L	1.0841	0.7968	0.0945357	0.28986
167	E	M	1.03897	0.35972	0.0940343	0.175145
167	E	N	0.889829	0.163891	0.0776848	0.210167
167	E	P	0.0371548	0.454233	0.0569499	0.167798
167	E	Q	0.883591	0.926954	0.085921	0.1727
167	E	R	1.07395	0.586805	0.0837608	0.132159
167	E	S	0.864113	0.993833	0.0456151	0.132498
167	E	T	1.05871	1.12863	0.0938855	0.173547
167	E	V	0.935279	0.181064	0.077496	0.231882
167	E	W	0.699154	0.115234	0.0631483	0.115185
167	E	Y	0.778675	0.158488	0.0722039	0.0882834
168	T	A	0.759496	0.932547	0.0789256	0.138749
168	T	C	0.947311	0.889468	0.0457036	0.114113
168	T	D	0.0789351	0.266708	0.0713118	0.105686
168	T	E	-0.00596106	0.0138152	0.0777979	0.143261
168	T	F	0.145949	0.310593	0.0631848	0.141685
168	T	H	0.224851	-0.0877368	0.087044	0.126125
168	T	I	1.00347	1.25982	0.0462493	0.185441
168	T	K	0.0628717	-0.0391037	0.0552468	0.111776
168	T	L	0.921	0.974629	0.0418137	0.13314
168	T	M	0.907706	0.679105	0.0692797	0.14073
168	T	N	0.0996992	-0.227687	0.0632535	0.218884
168	T	P	0.0764958	-0.00251657	0.0661823	0.141943
168	T	Q	0.157864	0.128131	0.0771288	0.127922
168	T	R	0.157282	0.00505084	0.0742966	0.111825
168	T	S	0.45135	-0.0114802	0.0668338	0.1599
168	T	V	0.99665	0.886508	0.128982	0.281472
168	T	W	0.111621	0.230717	0.0394695	0.0773082
168	T	Y	-0.0577088	-0.0151836	0.0753601	0.137589
169	M	D	0.000566076	-0.0153423	0.0653665	0.189463
169	M	E	0.0865146	0.299385	0.0698274	0.129484
169	M	F	0.86917	0.736639	0.0674787	0.169933
169	M	G	0.106633	0.202861	0.0590516	0.0882177
169	M	H	0.161748	0.269092	0.0598685	0.165663
169	M	I	0.781957	0.527645	0.0432597	0.0889762
169	M	K	0.100066	0.0375009	0.0593213	0.162985
169	M	L	0.886209	0.902605	0.0654674	0.128062
169	M	N	0.217367	-0.249739	0.0660068	0.105978
169	M	P	0.180351	0.0858561	0.0496266	0.107294
169	M	Q	0.0323983	0.0918476	0.0505265	0.101231
169	M	R	0.0568968	-0.0212089	0.0541387	0.0915353
169	M	S	0.09874	0.0777847	0.0643025	0.150756
169	M	T	0.116338	0.0262161	0.0945141	0.232249
169	M	V	0.662065	0.455098	0.0436754	0.0821107
169	M	W	0.0906733	0.140192	0.0776995	0.146424
169	M	Y	0.138177	0.284434	0.06041	0.132782
17	H	A	0.965647	0.658608	0.0567739	0.0855427
17	H	C	0.854203	0.863338	0.0590758	0.138106
17	H	D	0.838027	0.590072	0.0531961	0.123314
17	H	G	0.730744	0.497485	0.0575538	0.235043
17	H	I	0.97755	0.574986	0.0892607	0.323359
17	H	L	0.764888	0.770948	0.06535	0.111466
17	H	M	0.912497	0.675878	0.0801148	0.135605
17	H	N	0.775809	0.966159	0.0980382	0.3446
17	H	Q	0.910526	0.667092	0.0486045	0.0932921
17	H	R	0.974152	0.890872	0.0502876	0.129245
17	H	S	0.88082	0.667077	0.0515414	0.116757
17	H	T	0.993746	0.951781	0.0541248	0.166597
17	H	V	0.902404	1.03061	0.0579222	0.16544
17	H	Y	0.963736	0.535609	0.114066	0.268629
170	S	A	0.994788	1.13965	0.0447708	0.137558
170	S	C	0.970743	1.15162	0.0662509	0.0910995
170	S	D	0.579993	-0.081433	0.0723536	0.350928
170	S	E	1.01266	0.817569	0.0606895	0.103707
170	S	F	0.859574	1.05016	0.0649628	0.250223
170	S	G	0.955093	1.00758	0.114412	0.313975
170	S	H	0.889169	1.0081	0.0691199	0.176129
170	S	I	1.16573	0.803888	0.0784358	0.131539
170	S	K	0.885859	1.09415	0.0578106	0.13318
170	S	L	0.968528	0.982483	0.0522778	0.0977263
170	S	M	1.09328	0.951723	0.0756047	0.169806
170	S	N	1.04411	0.851926	0.0492354	0.0940581
170	S	P	0.0189337	-0.420827	0.0704971	0.125015
170	S	Q	0.940121	1.1104	0.0914899	0.168732
170	S	R	1.10106	1.04325	0.101716	0.118972
170	S	T	1.07601	1.10362	0.0764448	0.126272
170	S	V	0.912266	0.944216	0.0528172	0.10711
170	S	W	1.18849	1.0093	0.0921835	0.146561
170	S	Y	0.998196	1.13357	0.0877475	0.246082
171	Y	A	1.07435	1.32063	0.0795486	0.308937
171	Y	C	0.958773	0.63	0.0728107	0.177566
171	Y	D	0.877278	1.05855	0.0811774	0.312376
171	Y	E	0.949053	0.983913	0.101988	0.212901
171	Y	F	0.91424	0.892445	0.0667057	0.189722
171	Y	G	0.903751	0.88059	0.0718035	0.0989501
171	Y	H	0.85262	1.12315	0.0420091	0.118597
171	Y	K	1.03811	1.23068	0.0589725	0.127347
171	Y	L	0.966922	1.0172	0.0886239	0.136034
171	Y	M	0.801921	0.677644	0.136816	0.212281
171	Y	P	0.128243	0.213729	0.064195	0.0989589
171	Y	Q	0.843396	1.48788	0.0671746	0.277837
171	Y	R	1.01506	1.03169	0.0815545	0.271603
171	Y	S	0.928575	1.12552	0.0730635	0.154368
171	Y	T	1.06337	1.13974	0.0708773	0.132388
171	Y	V	0.944213	0.835204	0.084735	0.217027
171	Y	W	0.99888	0.868258	0.0714753	0.128228
172	L	A	0.226514	0.323804	0.0592425	0.11351
172	L	C	0.640811	0.518857	0.0688535	0.204132
172	L	D	0.00375755	0.133249	0.0676522	0.125529
172	L	E	-0.0395811	0.105506	0.0766769	0.120155
172	L	F	0.0388035	0.190468	0.0952428	0.166372
172	L	G	0.0597789	-0.00811831	0.0384749	0.0934787
172	L	H	-0.0217226	0.0600359	0.0919642	0.15944
172	L	I	0.934798	0.722017	0.0876346	0.205223
172	L	K	0.161183	0.0530571	0.0885059	0.0810486
172	L	M	1.1234	0.917223	0.0837062	0.114116
172	L	N	0.0515551	0.031666	0.0481827	0.0899521
172	L	P	0.0733619	0.0296262	0.0631641	0.0952468
172	L	Q	0.0101104	0.10197	0.0419321	0.100011
172	L	R	0.122906	0.208919	0.0747432	0.096734
172	L	S	0.0522064	-0.127979	0.0682485	0.104926
172	L	T	0.124383	0.0615818	0.0812973	0.142851
172	L	V	1.08155	0.771493	0.0824044	0.161375
172	L	W	0.0653082	0.240997	0.0500891	0.13546
172	L	Y	0.11011	-0.00924596	0.064496	0.106287
173	F	A	0.148746	0.762358	0.0637637	0.287481
173	F	C	0.389089	0.27998	0.0630481	0.197147
173	F	E	0.0927655	0.146975	0.0701187	0.17742
173	F	G	0.0850168	0.321269	0.0468352	0.141105
173	F	H	0.0103629	-0.00965934	0.0785588	0.102916
173	F	I	0.248971	0.381364	0.0501751	0.107897
173	F	K	0.129542	0.134882	0.0613492	0.130404
173	F	L	0.963588	0.894382	0.0526574	0.0834769
173	F	M	0.771953	0.641547	0.0688024	0.137516
173	F	N	-0.0261693	0.178234	0.078146	0.151806
173	F	P	0.091288	0.0398536	0.0580879	0.149094
173	F	Q	0.0415331	0.085723	0.0469651	0.0926282
173	F	R	0.178676	0.0763675	0.0804927	0.171884
173	F	S	0.119841	0.305684	0.0591063	0.11475
173	F	T	0.0807743	0.208533	0.0830565	0.109462
173	F	V	0.187695	0.126738	0.0533506	0.158057
173	F	Y	0.632473	0.562865	0.047818	0.120047
174	Q	C	0.773191	0.506207	0.0786824	0.245122
174	Q	D	0.604853	0.991852	0.0667328	0.282705
174	Q	E	0.906263	0.687687	0.076802	0.101503
174	Q	F	0.575365	0.129383	0.0811184	0.176977
174	Q	G	0.974582	0.702447	0.0763792	0.163092
174	Q	H	0.827179	1.26524	0.0673516	0.10996
174	Q	I	0.610752	-0.106872	0.0678598	0.134406
174	Q	L	0.825125	0.557918	0.0560975	0.0961841
174	Q	M	0.972826	0.948041	0.0770764	0.131788
174	Q	N	0.849783	0.379282	0.0700841	0.15055
174	Q	P	0.809032	0.165096	0.0877434	0.0980429
174	Q	R	1.12634	0.809864	0.0667708	0.0995482
174	Q	S	0.91348	1.0209	0.0790869	0.1211
174	Q	T	0.900116	0.855247	0.045704	0.0920157
174	Q	W	0.739799	0.20713	0.0460025	0.114534
175	H	A	0.434456	0.356521	0.0302921	0.0584132
175	H	C	0.7953	0.560727	0.0467885	0.0936079
175	H	D	0.145059	0.113633	0.0413404	0.119442
175	H	F	0.985349	0.981188	0.0382477	0.0875868
175	H	G	0.123691	0.118611	0.026861	0.0602015
175	H	I	0.60957	0.388286	0.0387397	0.0834114
175	H	K	0.857529	0.931324	0.0403464	0.096958
175	H	L	0.989763	0.977956	0.0255184	0.0556265
175	H	M	1.03264	0.940477	0.0368188	0.0798067
175	H	N	0.846302	0.48676	0.0428838	0.0922571
175	H	P	0.0399541	0.0776426	0.0460462	0.0858599
175	H	Q	0.998122	0.821526	0.0486841	0.0868058
175	H	R	0.976591	0.947801	0.0268104	0.0590039
175	H	S	0.509793	0.247126	0.0264287	0.0611677
175	H	T	0.402629	0.276305	0.0274084	0.0634276
175	H	V	0.758698	0.320552	0.0339008	0.0780375
175	H	W	1.01696	0.988075	0.0388203	0.0822149
175	H	Y	0.899733	0.948328	0.0414821	0.0926706
176	A	D	0.0950313	0.07337	0.0601012	0.163531
176	A	E	0.127265	0.15927	0.0594962	0.114323
176	A	F	0.0909358	0.390352	0.0529158	0.1023
176	A	G	0.640744	-0.171297	0.053335	0.133196
176	A	H	0.0983473	0.114156	0.053876	0.143878
176	A	I	0.368182	0.805294	0.07571	0.185518
176	A	K	0.172515	0.350611	0.0784372	0.228618
176	A	L	0.167555	0.560237	0.044531	0.0973632
176	A	M	0.346795	0.53238	0.0960784	0.249315
176	A	N	0.0643326	-0.00900535	0.062975	0.124322
176	A	P	0.160551	-0.00303477	0.0424363	0.110354
176	A	Q	0.165169	0.106071	0.050594	0.155634
176	A	R	0.107631	0.107842	0.0424411	0.088236
176	A	S	0.874544	1.05105	0.0386412	0.113589
176	A	T	0.78977	0.404477	0.0811022	0.261156
176	A	V	0.843214	0.755355	0.0546673	0.175909
176	A	W	0.084934	0.0844842	0.0413592	0.0912531
176	A	Y	0.0752826	0.0891975	0.0503029	0.137677
177	N	A	1.0359	1.01103	0.0893322	0.163428
177	N	C	1.0356	1.23042	0.0724736	0.2543
177	N	D	1.00328	1.04887	0.0962146	0.183397
177	N	E	0.846416	0.559812	0.125671	0.241488
177	N	F	0.352143	0.315349	0.0481056	0.111498
177	N	G	0.829434	0.533592	0.0456995	0.099477
177	N	H	0.811309	0.902407	0.0590966	0.112383
177	N	I	0.332328	0.393189	0.0763021	0.25414
177	N	K	1.09486	0.956077	0.0794939	0.229894
177	N	L	0.372483	0.756224	0.061262	0.158923
177	N	M	0.907196	0.715765	0.0456128	0.102108
177	N	P	0.246915	0.303089	0.047571	0.0811009
177	N	Q	1.04908	0.568026	0.103324	0.218669
177	N	R	0.89203	0.896628	0.0398344	0.0777893
177	N	S	0.969339	1.10061	0.0642407	0.179321
177	N	T	0.744319	0.676719	0.0510058	0.103244
177	N	V	0.684779	0.619199	0.0461917	0.166191
177	N	W	0.370902	0.227096	0.0602878	0.169518
177	N	Y	0.69429	0.824651	0.101064	0.197599
178	L	A	0.227926	0.166316	0.0837788	0.141899
178	L	E	0.222516	0.315822	0.0625184	0.120364
178	L	I	0.487915	0.440168	0.101002	0.249883
178	L	M	0.718963	0.54888	0.0724018	0.406206
178	L	N	0.0745836	0.322262	0.0442713	0.105657
178	L	Q	0.0508631	0.367777	0.060545	0.0959581
178	L	R	0.169616	0.33456	0.0434141	0.0893342
178	L	S	0.0598669	0.549287	0.0665826	0.161864
178	L	T	0.281343	0.202161	0.0765858	0.122358
178	L	V	0.434619	0.554565	0.099	0.197544
178	L	W	0.623158	0.493936	0.0614826	0.14874
178	L	Y	0.0906545	0.442513	0.0797355	0.124787
179	D	A	0.964022	0.892093	0.0643865	0.172273
179	D	C	0.777069	0.750144	0.0647395	0.194031
179	D	E	0.924499	0.955551	0.0478772	0.102772
179	D	F	0.976622	0.759283	0.0894272	0.214035
179	D	G	0.958911	0.982967	0.0559959	0.146383
179	D	H	1.06522	1.00623	0.0658939	0.16525
179	D	I	0.690519	0.463903	0.0687535	0.142907
179	D	L	0.784395	0.617798	0.0357499	0.0916517
179	D	M	0.975319	0.394564	0.0802875	0.161117
179	D	P	0.124202	0.245581	0.0514756	0.134664
179	D	Q	0.983013	1.15066	0.0821788	0.191307
179	D	R	0.859535	0.697215	0.0650134	0.147915
179	D	S	0.964668	1.05904	0.0418346	0.140272
179	D	T	0.98696	0.782527	0.0400578	0.105192
179	D	V	0.806097	0.483883	0.0465104	0.120127
179	D	W	0.810922	0.47814	0.0712259	0.149228
179	D	Y	0.840699	0.632936	0.0961089	0.13371
18	T	A	1.04429	0.587343	0.101471	0.0907845
18	T	C	0.959829	1.26407	0.133116	0.134868
18	T	D	0.8389	0.734916	0.0716143	0.0990882
18	T	E	0.813635	0.97065	0.135071	0.228185
18	T	F	0.904725	1.00737	0.0743435	0.0994119
18	T	G	0.989333	1.17176	0.0655181	0.106544
18	T	H	0.878146	1.00305	0.0779669	0.1465
18	T	I	1.01811	0.941478	0.065295	0.0833303
18	T	K	0.893076	1.0947	0.106625	0.155611
18	T	L	0.973411	1.0215	0.0568724	0.11998
18	T	N	1.03754	0.96149	0.0928115	0.101179
18	T	P	0.967003	1.05843	0.0774892	0.0854071
18	T	R	1.04954	0.937595	0.0547586	0.0760515
18	T	S	1.05529	1.0361	0.049984	0.0578503
18	T	V	1.14305	0.970641	0.0826437	0.0817891
18	T	W	0.943927	1.01054	0.120972	0.199529
18	T	Y	0.981936	0.95217	0.0652771	0.0859836
180	S	C	1.05079	1.02481	0.0673573	0.14418
180	S	D	1.04072	0.853664	0.0651182	0.119197
180	S	E	1.07129	0.994707	0.0547412	0.117958
180	S	F	1.0745	0.886388	0.0729554	0.109989
180	S	G	0.898888	0.785167	0.0584916	0.104472
180	S	I	0.864538	0.596081	0.0574344	0.124375
180	S	K	0.840824	1.02537	0.0815062	0.149459
180	S	L	0.871745	0.71738	0.0378262	0.0973917
180	S	M	1.04703	0.852765	0.0841364	0.178541
180	S	N	0.898578	0.888239	0.10659	0.226493
180	S	P	0.742181	0.509929	0.0486424	0.0978306
180	S	Q	1.12066	0.889026	0.0628987	0.12016
180	S	R	1.02786	0.979909	0.0528664	0.111373
180	S	T	0.952496	1.05415	0.0526505	0.10637
180	S	V	0.816077	0.539189	0.0399587	0.100224
180	S	Y	0.990068	0.803018	0.056505	0.0865539
181	C	A	0.886792	0.764956	0.0573475	0.149546
181	C	E	0.0876073	0.310593	0.0747093	0.143218
181	C	F	0.389523	0.601835	0.0625423	0.137956
181	C	I	0.0166859	0.585807	0.061448	0.123778
181	C	K	0.0895722	0.232809	0.09535	0.241812
181	C	L	0.0647745	0.32742	0.0467692	0.110971
181	C	M	0.418052	0.379282	0.104533	0.412105
181	C	N	0.064598	0.332702	0.0595522	0.10895
181	C	P	0.129667	0.289857	0.0656822	0.123037
181	C	S	0.540673	0.666875	0.0496431	0.140469
181	C	T	0.320316	0.299612	0.0410983	0.0943108
181	C	V	0.466879	0.802954	0.0621276	0.1288
181	C	W	0.709905	-0.0289075	0.0699412	0.410475
181	C	Y	0.695639	0.467319	0.0750526	0.109746
182	K	A	0.706165	0.706114	0.0656223	0.12924
182	K	C	0.863909	0.671427	0.0525566	0.115547
182	K	D	0.186073	0.419092	0.0530161	0.120441
182	K	E	0.746813	0.832001	0.0501004	0.193876
182	K	F	0.95653	0.802469	0.0579354	0.128587
182	K	G	0.198624	0.678011	0.060311	0.108414
182	K	H	0.892774	1.03518	0.0781794	0.241571
182	K	I	1.025	0.757915	0.0618167	0.183464
182	K	L	1.01486	0.721154	0.034886	0.0883473
182	K	M	1.03207	0.579309	0.078802	0.166073
182	K	N	0.658588	0.66932	0.0441428	0.143937
182	K	P	0.0978384	0.185288	0.0513992	0.172717
182	K	Q	0.72639	0.65554	0.153911	0.106848
182	K	R	0.951996	0.868769	0.0476632	0.126588
182	K	S	0.99389	0.840106	0.0423093	0.0787627
182	K	T	0.919669	0.824726	0.0563299	0.170963
182	K	V	0.935903	0.757047	0.0592882	0.0938719
182	K	Y	0.827088	0.680052	0.0764804	0.130284
183	R	A	0.958995	1.16723	0.0550022	0.15025
183	R	C	0.207164	0.782333	0.0543825	0.126181
183	R	D	0.0882233	0.265351	0.0749383	0.197819
183	R	E	0.144096	0.759689	0.0558578	0.165245
183	R	F	0.155884	1.0409	0.0548183	0.147788
183	R	G	0.931031	0.747042	0.0590717	0.08742
183	R	H	0.133026	0.264565	0.0543202	0.147698
183	R	I	0.0995931	0.855896	0.0718342	0.148921
183	R	K	0.148141	0.578075	0.0447836	0.165632
183	R	L	0.0651701	0.967579	0.0523396	0.090305
183	R	M	0.141092	0.917815	0.0550176	0.114318
183	R	N	-0.015734	0.369499	0.0685623	0.0877556
183	R	P	0.0309476	0.343497	0.0340413	0.0727421
183	R	Q	0.652326	0.71055	0.048429	0.0968493
183	R	S	0.949758	1.04544	0.0385939	0.0979881
183	R	T	0.118447	0.642813	0.0586529	0.114454
183	R	V	0.0620796	0.977187	0.0953427	0.247636
183	R	W	0.120449	0.677454	0.117505	0.225118
183	R	Y	0.0253535	0.776284	0.0566682	0.12706
184	V	A	0.181561	0.366881	0.0375262	0.116159
184	V	C	0.489844	0.447262	0.0526865	0.154477
184	V	D	0.196918	0.350235	0.066511	0.152223
184	V	E	0.441673	0.2974	0.0966154	0.264227
184	V	F	0.181681	0.398532	0.0467089	0.0968031
184	V	G	0.0807744	0.429989	0.0372112	0.0679322
184	V	H	0.237032	0.278625	0.0531132	0.134709
184	V	I	0.912295	0.885313	0.0421113	0.105915
184	V	K	0.782557	0.68731	0.0419411	0.0818098
184	V	L	0.670719	0.664319	0.0299381	0.0641115
184	V	M	0.638951	0.62219	0.044492	0.100563
184	V	N	0.121035	0.404834	0.0450113	0.0903231
184	V	P	0.0544697	0.324569	0.0388644	0.0730905
184	V	Q	0.659475	0.672719	0.050928	0.0939245
184	V	R	0.720975	0.528206	0.0293202	0.0636787
184	V	S	0.429861	0.494845	0.0279085	0.0633526
184	V	T	0.972375	0.825279	0.0520684	0.121212
184	V	W	0.184682	0.31043	0.0514018	0.116013
184	V	Y	0.261744	0.555905	0.0440007	0.110047
185	L	A	0.768468	0.68003	0.0590769	0.129778
185	L	C	1.04573	0.790927	0.099811	0.180306
185	L	D	0.562001	0.569302	0.0470274	0.125223
185	L	F	1.03488	1.29329	0.0571897	0.10003
185	L	G	0.112737	0.200197	0.0730546	0.128624
185	L	H	0.866545	0.810107	0.0472904	0.114088
185	L	I	0.856967	1.2641	0.0564879	0.264254
185	L	K	0.0373516	0.433405	0.0776479	0.373197
185	L	M	0.916668	0.979489	0.0467334	0.0994414
185	L	N	0.409968	0.569161	0.0358323	0.0914698
185	L	P	0.0499111	0.294465	0.0422642	0.109643
185	L	Q	1.07264	0.701757	0.0892751	0.106893
185	L	S	0.901832	0.668583	0.0379099	0.0667621
185	L	T	0.915006	0.920994	0.0485342	0.0809202
185	L	V	0.997503	1.00918	0.0420205	0.0873814
185	L	W	0.943416	0.756389	0.0574535	0.101501
185	L	Y	0.980858	0.97631	0.0424278	0.0911358
186	N	A	0.971217	0.665279	0.045299	0.133441
186	N	C	0.97595	1.10602	0.0615302	0.100627
186	N	D	0.82957	0.561171	0.0581584	0.142416
186	N	F	0.723187	0.52001	0.049401	0.103446
186	N	G	0.917293	0.809305	0.0421513	0.0866915
186	N	H	1.02627	1.03146	0.0674198	0.175559
186	N	I	0.994319	0.733822	0.0616485	0.103987
186	N	K	0.888489	0.853652	0.0625943	0.108596
186	N	L	0.989476	0.903266	0.0400916	0.0755693
186	N	M	0.953447	0.930906	0.0565927	0.106136
186	N	P	0.0655252	0.365521	0.046157	0.172644
186	N	Q	0.974083	0.856352	0.0612063	0.13367
186	N	R	0.98748	0.948236	0.034448	0.0763641
186	N	S	0.9861	0.975845	0.0430466	0.0674516
186	N	T	0.907896	0.763712	0.050947	0.126327
186	N	V	1.01903	0.873464	0.0608199	0.185602
186	N	W	0.833921	0.531163	0.0746341	0.160101
186	N	Y	0.797091	0.842946	0.0527103	0.142628
187	V	C	0.979599	0.720952	0.0544485	0.102448
187	V	D	0.418094	0.561906	0.0579718	0.114089
187	V	E	0.862934	0.665733	0.0795511	0.327126
187	V	F	0.819472	0.783735	0.0575479	0.120756
187	V	G	0.20731	0.075733	0.143574	0.257346
187	V	I	0.977588	0.877558	0.0743892	0.113743
187	V	K	1.00845	1.2759	0.0885602	0.29349
187	V	L	0.955226	0.819085	0.0365477	0.0861301
187	V	M	0.80281	0.782532	0.0962998	0.363295
187	V	N	0.710473	0.384745	0.0527015	0.11267
187	V	P	0.092714	0.325431	0.03725	0.106106
187	V	R	1.03981	0.576657	0.0668948	0.097112
187	V	S	0.677202	0.504231	0.0508272	0.146157
187	V	T	0.98148	1.11376	0.0481811	0.125683
187	V	Y	0.90813	0.633842	0.0518128	0.0932807
188	V	A	0.940457	0.622893	0.0851596	0.223901
188	V	D	1.02223	0.863308	0.0477423	0.101763
188	V	E	1.02285	0.831351	0.085442	0.159616
188	V	F	0.947249	0.845048	0.0677787	0.142768
188	V	G	0.461534	0.322933	0.052684	0.107342
188	V	H	1.04024	0.811237	0.0664413	0.181773
188	V	I	1.02356	0.964288	0.0653926	0.136893
188	V	K	1.03309	0.803055	0.0810039	0.163704
188	V	L	0.902487	0.704708	0.0357825	0.0789191
188	V	M	0.942879	0.818423	0.0529532	0.129481
188	V	N	0.85009	0.849551	0.0591046	0.186109
188	V	P	0.104158	0.191134	0.0541837	0.105881
188	V	Q	0.898312	1.05402	0.0466205	0.108041
188	V	R	1.0142	0.761332	0.0408647	0.0908341
188	V	S	1.02502	1.08587	0.0512376	0.139796
188	V	T	0.995635	1.02775	0.0642236	0.173665
188	V	W	0.915476	0.91268	0.0658818	0.130883
188	V	Y	0.877794	0.807286	0.0587665	0.199017
189	C	A	-0.00190083	0.349866	0.0625487	0.209805
189	C	D	0.0934959	0.0126563	0.0559724	0.139286
189	C	E	0.0371908	-0.0510688	0.0681871	0.146467
189	C	F	0.0314663	0.262681	0.0515145	0.114059
189	C	G	0.0239932	0.191681	0.0421436	0.0702495
189	C	H	0.0806014	0.285546	0.0790032	0.194304
189	C	I	0.144386	0.328895	0.0639969	0.164817
189	C	K	0.096933	0.252744	0.0544576	0.0954878
189	C	L	0.0693037	0.227912	0.0378256	0.0911002
189	C	M	0.0789238	0.121018	0.0507237	0.100122
189	C	N	-0.0320458	0.286994	0.0822642	0.123099
189	C	P	0.164095	0.180627	0.0611017	0.0936608
189	C	Q	0.211648	-0.511851	0.110587	0.328276
189	C	R	0.0952586	0.304542	0.0501316	0.0967891
189	C	S	0.0443998	0.178069	0.039732	0.0674872
189	C	T	0.08159	0.338849	0.0558727	0.145676
189	C	V	0.113025	0.0958273	0.0408998	0.108008
189	C	W	0.0298395	0.0192376	0.0788855	0.225668
189	C	Y	0.0482796	0.358554	0.0671521	0.154076
19	Q	A	1.08141	0.938416	0.0470189	0.0732117
19	Q	C	0.995731	0.968558	0.0556328	0.145249
19	Q	D	1.01615	0.724333	0.0542896	0.120736
19	Q	E	1.00192	0.974486	0.0734089	0.10635
19	Q	F	0.956844	0.760438	0.0496145	0.125617
19	Q	G	0.96462	0.736645	0.0533581	0.116194
19	Q	H	1.01293	0.986121	0.0598435	0.109835
19	Q	I	1.05842	0.544169	0.0727659	0.101529
19	Q	K	0.947468	1.07812	0.043155	0.0922463
19	Q	L	0.874303	0.431569	0.0394727	0.0884207
19	Q	M	1.05543	0.770993	0.0883728	0.191618
19	Q	N	0.956244	0.56535	0.0715923	0.224056
19	Q	P	0.676521	0.211163	0.0537461	0.0813157
19	Q	R	0.967698	1.08672	0.0457567	0.0898195
19	Q	S	1.06694	0.955455	0.0343711	0.0635651
19	Q	T	1.0265	0.84973	0.0423155	0.0855036
19	Q	V	1.02461	0.865324	0.0459427	0.0813869
19	Q	W	0.894236	0.581442	0.0573176	0.112892
19	Q	Y	0.938418	0.796703	0.0416841	0.0934047
190	K	A	0.965021	0.985998	0.0463593	0.0719787
190	K	C	0.905239	0.490783	0.103833	0.108241
190	K	G	1.0031	1.08922	0.0506717	0.164031
190	K	I	0.895563	1.00571	0.0869155	0.183421
190	K	L	0.893135	0.513697	0.0633883	0.132271
190	K	N	0.998994	0.968867	0.0798083	0.119971
190	K	P	0.976312	1.04147	0.0588494	0.117962
190	K	Q	1.09041	0.923478	0.0668225	0.086925
190	K	R	1.04402	1.10254	0.0555721	0.282199
190	K	S	1.03128	0.959712	0.0447102	0.082721
190	K	T	0.955853	1.12211	0.0512018	0.144767
190	K	V	1.28675	0.699736	0.103211	0.117894
190	K	W	0.771604	0.579713	0.069288	0.173635
190	K	Y	0.914116	1.29617	0.0896545	0.186863
191	T	A	0.908528	0.892143	0.0558292	0.123397
191	T	C	0.947755	1.0765	0.0495926	0.138466
191	T	D	0.993921	1.0635	0.0707521	0.191112
191	T	E	1.12332	1.22029	0.106729	0.147787
191	T	F	0.952028	0.941421	0.061953	0.149959
191	T	G	0.998856	0.954088	0.0545763	0.101641
191	T	I	0.85072	0.936998	0.0959831	0.126329
191	T	K	0.814986	1.03564	0.051067	0.112111
191	T	L	0.963479	0.735562	0.030277	0.060217
191	T	M	1.00034	0.804053	0.0567591	0.142656
191	T	N	1.00102	1.17352	0.0499705	0.132985
191	T	P	0.191288	0.412058	0.0518968	0.0997313
191	T	Q	1.12632	0.883112	0.0726905	0.158207
191	T	R	1.01899	0.971154	0.0360453	0.0648981
191	T	S	1.04115	0.982521	0.0490887	0.0698011
191	T	V	0.899082	0.746124	0.0451232	0.0780659
191	T	W	0.943288	0.842622	0.0732046	0.143587
191	T	Y	0.917912	0.799634	0.0577599	0.111597
192	C	A	0.0834319	0.0350819	0.0500965	0.096041
192	C	D	0.0307099	0.401247	0.0871991	0.132492
192	C	E	0.175721	0.19651	0.0545376	0.104492
192	C	F	0.0514581	0.404836	0.063047	0.147687
192	C	G	0.10159	0.303852	0.0471988	0.0803939
192	C	H	0.119919	0.505264	0.116029	0.216294
192	C	I	0.057071	0.420796	0.0697028	0.227009
192	C	K	0.202995	0.277128	0.177616	0.208026
192	C	L	0.0627056	0.248326	0.0355967	0.0842071
192	C	M	0.0938262	0.229963	0.0797403	0.0864239
192	C	N	0.0932136	0.135831	0.146969	0.172833
192	C	P	0.174046	0.214339	0.0638871	0.134808
192	C	Q	0.094984	0.470828	0.107787	0.184544
192	C	R	0.134163	0.321649	0.0551825	0.0996749
192	C	S	0.120443	0.256613	0.0428368	0.0729349
192	C	T	0.0434609	0.264255	0.031409	0.0586048
192	C	V	0.0865686	0.0484834	0.039137	0.0774335
192	C	W	0.0127788	-0.0148702	0.0815055	0.114477
192	C	Y	0.102376	0.468447	0.0652551	0.147447
193	G	A	0.248313	0.551716	0.0870915	0.204436
193	G	C	0.138722	0.345373	0.092448	0.142337
193	G	D	0.343357	0.517706	0.0781265	0.204301
193	G	F	0.190741	0.207336	0.0978979	0.139591
193	G	H	0.183075	0.455869	0.0469674	0.0983344
193	G	I	0.187684	-0.538637	0.116059	0.229941
193	G	K	0.468253	0.252405	0.0673536	0.178744
193	G	L	0.0868277	0.472957	0.0372959	0.115598
193	G	M	0.223778	0.170975	0.058789	0.144564
193	G	P	0.807148	0.563951	0.0359739	0.112663
193	G	Q	0.25243	0.586791	0.0671481	0.101004
193	G	R	0.292079	0.295353	0.0339616	0.113108
193	G	S	0.299413	0.122763	0.0421056	0.0755975
193	G	T	0.283358	0.349775	0.0350922	0.0983061
193	G	V	0.205906	0.255654	0.0370015	0.0567208
193	G	W	0.0926728	0.332926	0.0486656	0.110951
193	G	Y	0.103918	0.367594	0.0589169	0.0910818
194	Q	A	1.00923	1.22669	0.0469944	0.143681
194	Q	D	0.973864	0.872044	0.117782	0.195974
194	Q	E	1.02594	1.24549	0.0632113	0.173177
194	Q	F	1.04393	0.765503	0.0686753	0.116695
194	Q	G	0.902016	0.923777	0.0341177	0.078155
194	Q	H	1.09176	0.968091	0.0575813	0.0978811
194	Q	I	1.13975	1.01961	0.0622622	0.175096
194	Q	K	0.93489	0.977479	0.0671976	0.200825
194	Q	L	1.00667	0.947601	0.0377195	0.0672533
194	Q	M	1.12259	1.06794	0.0787901	0.192675
194	Q	N	1.04467	1.05287	0.0572063	0.110227
194	Q	P	1.09711	0.88092	0.0592456	0.134548
194	Q	R	0.963028	1.01088	0.0422838	0.127129
194	Q	S	1.0277	1.15338	0.0368875	0.0781369
194	Q	T	0.93968	1.03152	0.0454487	0.105238
194	Q	V	0.973199	1.00571	0.0587269	0.10318
194	Q	W	0.851657	0.900286	0.0948447	0.267546
194	Q	Y	0.936717	0.927923	0.0586659	0.163396
195	Q	A	0.983306	0.826563	0.0395287	0.077799
195	Q	C	0.936196	0.996714	0.0558762	0.122575
195	Q	D	0.905352	0.41745	0.0625545	0.135221
195	Q	E	1.02895	1.05586	0.0533972	0.103475
195	Q	F	1.0353	0.9942	0.0471757	0.0913546
195	Q	G	0.783408	0.629122	0.0458678	0.0852607
195	Q	H	0.912822	1.09488	0.0589731	0.128448
195	Q	I	0.927471	0.941931	0.0545283	0.121066
195	Q	K	1.00656	1.06881	0.0743737	0.149245
195	Q	L	0.960237	0.857035	0.0316532	0.0747694
195	Q	M	0.991451	0.907717	0.0472872	0.112051
195	Q	N	1.01119	0.824352	0.0505713	0.140729
195	Q	P	0.099378	0.310353	0.0407172	0.082588
195	Q	R	1.03148	0.842571	0.0340708	0.0562904
195	Q	S	1.00596	1.10356	0.030473	0.0609413
195	Q	T	1.02122	0.808723	0.0475873	0.122056
195	Q	V	0.953604	0.946119	0.0326733	0.065104
195	Q	W	1.09856	1.04095	0.0607942	0.123132
195	Q	Y	0.991536	0.848945	0.0514374	0.145115
196	Q	A	0.782773	0.889447	0.0840801	0.28792
196	Q	C	0.848155	0.70326	0.0536866	0.112759
196	Q	D	0.770093	0.507035	0.0540252	0.109533
196	Q	E	0.949339	0.432539	0.0900423	0.313996
196	Q	F	0.908197	0.867599	0.0548938	0.133387
196	Q	G	0.723452	0.661324	0.055574	0.0988475
196	Q	H	0.670463	0.947982	0.0980132	0.161154
196	Q	I	0.880931	1.17792	0.114412	0.242746
196	Q	K	0.940146	0.808879	0.102395	0.303458
196	Q	L	0.904219	1.06457	0.0353773	0.0847666
196	Q	M	0.981468	0.946672	0.0526989	0.096327
196	Q	N	0.977942	0.776845	0.0567224	0.12049
196	Q	P	0.715899	0.653774	0.0484719	0.127539
196	Q	R	1.02705	0.991279	0.0422206	0.0767322
196	Q	S	1.00251	0.967535	0.0359566	0.0644731
196	Q	T	0.955794	1.20684	0.109014	0.166729
196	Q	W	0.801359	0.608948	0.0489352	0.11643
196	Q	Y	0.898762	0.803746	0.0516587	0.118006
197	T	A	0.965113	0.980692	0.0463243	0.0967256
197	T	C	0.89757	0.842472	0.0562517	0.123279
197	T	E	1.11405	0.88388	0.0824363	0.116848
197	T	F	1.0986	0.895192	0.049672	0.105586
197	T	G	0.396799	0.35383	0.0519163	0.211649
197	T	H	0.967447	1.265	0.0506461	0.142661
197	T	I	1.0273	0.979976	0.0619309	0.106008
197	T	K	1.06312	1.03522	0.0575	0.103997
197	T	L	0.943513	0.965346	0.036404	0.0763826
197	T	M	1.01046	1.07124	0.0528953	0.110769
197	T	N	0.933819	0.755195	0.0471506	0.0913974
197	T	P	0.193935	0.340817	0.0322741	0.0704306
197	T	Q	0.974862	1.10179	0.0656264	0.105294
197	T	R	0.916495	0.989241	0.0328124	0.083837
197	T	S	0.965489	0.942212	0.034729	0.0651722
197	T	V	0.984033	0.790667	0.0335355	0.134839
197	T	W	0.997509	0.926148	0.0458282	0.10266
198	T	A	0.794468	0.594002	0.0854361	0.167688
198	T	C	1.0208	0.963886	0.0656146	0.116172
198	T	F	0.820827	0.470751	0.0680104	0.343362
198	T	G	0.260299	0.523982	0.0479368	0.126455
198	T	H	0.931527	0.821594	0.0454884	0.111535
198	T	I	1.06956	0.967459	0.0562835	0.120342
198	T	K	0.849834	0.692643	0.05344	0.137637
198	T	L	0.94532	0.682825	0.0323788	0.0621365
198	T	M	0.926439	0.698959	0.057261	0.102599
198	T	N	0.780159	0.303241	0.0717724	0.243516
198	T	P	0.243377	0.469712	0.0486972	0.0955269
198	T	Q	0.870209	1.01945	0.0810757	0.28621
198	T	R	0.926849	0.84502	0.0387353	0.0697651
198	T	S	0.973087	0.784985	0.0425892	0.0835056
198	T	V	1.02887	1.04321	0.082478	0.151301
198	T	Y	0.806131	0.752086	0.0520006	0.125404
199	L	A	0.929025	1.02713	0.0750705	0.158348
199	L	C	0.925619	1.19501	0.0509558	0.15215
199	L	D	0.978737	0.782215	0.0708455	0.138092
199	L	E	0.950489	1.05739	0.0536781	0.122635
199	L	F	1.06727	0.935243	0.0568646	0.110975
199	L	G	0.125671	0.419939	0.0539623	0.097617
199	L	H	1.03445	0.898139	0.121789	0.224236
199	L	I	1.01615	0.928504	0.0519301	0.0980356
199	L	K	0.990169	0.854394	0.0442759	0.0937933
199	L	M	0.94449	0.763452	0.0615617	0.134463
199	L	N	0.805289	0.745142	0.0450597	0.113279
199	L	P	0.154217	0.182215	0.0476338	0.114609
199	L	Q	1.08705	1.13114	0.0635918	0.131177
199	L	R	0.838076	0.327754	0.044365	0.104287
199	L	S	0.964852	0.749978	0.0416947	0.0734303
199	L	T	0.946167	0.978573	0.0551261	0.119787
199	L	V	1.03738	0.942368	0.055263	0.11221
199	L	W	0.589845	0.459489	0.0607129	0.186802
199	L	Y	1.07329	0.77202	0.0752866	0.144248
2	V	A	1.00505	0.901177	0.044097	0.103403
2	V	C	1.02233	1.15989	0.0747421	0.183014
2	V	D	1.09487	0.520404	0.0883476	0.182035
2	V	E	0.977339	1.02329	0.0545698	0.114356
2	V	F	0.96411	1.01732	0.0466791	0.0929368
2	V	G	1.00975	1.01235	0.0531273	0.0877859
2	V	H	0.949486	1.03007	0.0532957	0.120141
2	V	I	1.0625	1.07258	0.0516292	0.0847612
2	V	K	1.02463	0.993484	0.0495733	0.0935846
2	V	L	1.01382	1.06057	0.033947	0.0719337
2	V	M	1.0214	1.06322	0.0550962	0.152681
2	V	N	1.03713	1.09144	0.0696849	0.0880189
2	V	P	0.964584	0.868435	0.0393985	0.0966663
2	V	Q	0.976015	1.11024	0.0539543	0.121015
2	V	R	1.00559	0.972625	0.0380401	0.0842243
2	V	S	0.963969	0.940421	0.0319315	0.0605323
2	V	T	0.954801	0.958775	0.0363463	0.0701624
2	V	W	1.0531	0.904397	0.1089	0.149476
2	V	Y	1.06236	1.00763	0.0532865	0.107481
20	V	A	0.895359	0.975206	0.0367459	0.0912292
20	V	C	1.06191	1.05236	0.046017	0.0929334
20	V	D	1.00069	0.913546	0.0476576	0.0943883
20	V	E	1.0235	1.10481	0.0516377	0.121281
20	V	F	1.00977	0.952898	0.0572303	0.0934431
20	V	G	0.928058	0.600438	0.0358768	0.0742566
20	V	H	0.894373	0.984835	0.0473628	0.101994
20	V	I	0.978247	0.924796	0.0562483	0.131755
20	V	K	1.01518	0.937296	0.0521936	0.1306
20	V	L	0.986108	1.02568	0.0281434	0.0500459
20	V	M	1.07739	1.01779	0.0503581	0.0952871
20	V	N	1.00836	0.979543	0.0573752	0.0870033
20	V	P	0.936562	0.776801	0.0403981	0.0918642
20	V	Q	0.922323	0.544445	0.100377	0.154122
20	V	R	1.00891	0.991713	0.036993	0.0707905
20	V	S	0.968464	0.877835	0.0384336	0.086912
20	V	T	1.0022	1.03592	0.0357878	0.0812133
20	V	W	1.05135	1.29143	0.0678985	0.239949
20	V	Y	1.11298	0.905107	0.0922691	0.112352
200	K	A	0.917698	0.73378	0.0460253	0.0918308
200	K	C	0.992544	0.555112	0.0607125	0.126297
200	K	D	0.829408	0.511003	0.0555617	0.0975369
200	K	E	1.01105	1.17876	0.0738981	0.28931
200	K	F	1.00326	1.18077	0.0938172	0.284406
200	K	G	0.958859	0.579785	0.0430447	0.0933268
200	K	H	1.00204	1.00759	0.0840338	0.159355
200	K	I	0.988792	0.934093	0.0561932	0.135851
200	K	L	1.04299	0.683221	0.048669	0.0850285
200	K	N	0.989258	0.904631	0.0698536	0.155298
200	K	P	0.12002	0.402125	0.0501747	0.148143
200	K	R	0.985189	0.965713	0.0364174	0.064004
200	K	S	0.988467	1.06452	0.0337783	0.0794217
200	K	T	1.00155	1.03815	0.0596164	0.285121
200	K	V	0.899651	1.2944	0.0522135	0.242218
200	K	W	0.934115	0.933448	0.0565174	0.125748
200	K	Y	0.921844	0.873254	0.0470675	0.101736
201	G	A	0.433508	0.465635	0.0435875	0.102694
201	G	C	0.182407	0.5316	0.0471537	0.124295
201	G	D	0.599362	0.501538	0.0593803	0.134462
201	G	E	0.309392	0.244519	0.0680927	0.128155
201	G	F	0.136471	0.0814772	0.0466552	0.0903861
201	G	H	0.32684	0.735031	0.0888347	0.195845
201	G	I	0.0203995	-0.166652	0.0746782	0.305668
201	G	K	0.46585	0.549917	0.0546423	0.125463
201	G	L	0.0307685	0.167927	0.0336985	0.0688138
201	G	M	-0.0249031	0.264306	0.0544594	0.160412
201	G	N	0.570235	0.598	0.04583	0.105898
201	G	P	0.0301315	0.283274	0.0321397	0.103948
201	G	Q	0.249488	0.200937	0.058551	0.0985146
201	G	R	0.443093	0.275415	0.0341618	0.104269
201	G	S	0.536046	0.472885	0.0312046	0.0637943
201	G	T	0.122185	0.191594	0.041294	0.0927513
201	G	V	0.0958187	0.391829	0.0526409	0.0979096
201	G	W	0.12046	0.0933318	0.0585707	0.107141
201	G	Y	0.133455	0.151598	0.0467409	0.0948817
202	V	A	1.03542	1.07589	0.0637096	0.10567
202	V	C	0.940812	0.812369	0.080106	0.219883
202	V	D	0.759767	0.138944	0.0951815	0.179763
202	V	E	0.750098	0.404563	0.0674201	0.17273
202	V	F	1.07897	0.969156	0.0602248	0.14406
202	V	G	0.784215	0.679434	0.0544775	0.108671
202	V	H	0.923065	0.84198	0.0737703	0.204433
202	V	K	0.967873	1.07854	0.0641785	0.206998
202	V	L	0.92276	1.19306	0.0420313	0.183173
202	V	M	0.925475	1.26094	0.0990463	0.210922
202	V	N	0.676144	0.657057	0.0473311	0.0980476
202	V	R	1.00081	0.908514	0.0484676	0.102917
202	V	S	0.989987	0.767484	0.035123	0.0939688
202	V	T	0.966884	0.864489	0.0453883	0.0894192
202	V	W	1.16383	1.10991	0.0580035	0.0921811
202	V	Y	1.04852	0.967779	0.0696701	0.196978
203	E	A	1.00524	0.980428	0.064561	0.127156
203	E	C	0.746701	0.375907	0.0770058	0.233485
203	E	F	0.783097	0.0825993	0.0584037	0.0909133
203	E	G	0.987386	0.841514	0.0739819	0.258656
203	E	H	1.01769	1.06632	0.0783386	0.291501
203	E	I	0.124553	0.485767	0.0646422	0.197638
203	E	K	0.904108	1.14791	0.0600712	0.170128
203	E	L	0.78056	0.564705	0.0437509	0.122429
203	E	M	0.969449	0.763976	0.0667897	0.143153
203	E	N	1.06911	0.572047	0.0944173	0.20574
203	E	P	0.828732	0.620785	0.0621629	0.166309
203	E	Q	1.09564	0.81834	0.0649325	0.0999201
203	E	R	0.94878	0.708223	0.0477764	0.118983
203	E	S	0.868493	1.00171	0.0436719	0.131014
203	E	T	0.766303	0.481566	0.108634	0.180329
203	E	W	0.837909	0.25896	0.0728164	0.125373
[truncated: 3,345 more rows]

## Sheet: Fig. 4
Introduction: all three datasets are used for generating fig. 4a																	Introduction: all three datasets are used for generating fig. 4c and 4f.																This is the raw data for PLpro Drug response (Fig. 4e)
#this is for all data						#this is for synonymous data				#this is for nonsense variants							#this is for all data						#this is for synonymous data				#this is for nonsense variants							#Rep1
Pos	WT_AA	Mut	fitness_activity	fitness_drug		nt_seq	fitness_activity	fitness_drug		Pos	WT_AA	Mut	fitness_activity	fitness_drug			Pos	WT_AA	Mut	fitness_leaky	fitness_3K		nt_seq	fitness_leaky	fitness_3K		Pos	WT_AA	Mut	fitness_leaky	fitness_3K			drug_concentration(M)	L58V			D164S			D164C			M208A			M208S
0	M	I	0.437079	0.0735544		atggaggtgaggacaatcaaggtgttcaccaccgtggacaacatcaacctgcacacccaggtggtggacatgagcatgacctacggacagcagttcggtcctacctacctggacggagctgacgtgaccaagatcaagccacacaactcccacgagggcaagaccttctacgtgctgcctaacgatgacaccctgagagtggaggctttcgaatactaccacaccaccgacccatccttcctgggcaggtacatgtctgccctgaaccacaccaagaagtggaagtacccccaggtgaacggactgaccagcatcaagtgggccgacaacaactgctacctggccaccgctctgctgaccctgcagcagatcgaactgaagttcaacccacccgctctg…	0.964468	0.88447		1	E	*	0.149424	0.0641769			1	E	A	0.839059	0.922068		atggaggtgaggaccatcaaggtgttcaccaccgtggacaacatcaacctgcacacccaggtggtggacatgagcatgacctacggacagcagttcggtcctacctacctggacggagctgacgttaccaagatcaagccacacaactcccacgagggcaagaccttctacgtgctgcctaacgatgacaccctgagagtggaggctttcgaatactaccacaccaccgacccatccttcctgggcaggtacatgtctgccctgaaccacaccaagaagtggaagtacccccaggtgaacggactgaccagcatcaagtgggccgacaacaactgctacctggccaccgctctgctgaccctgcagcagatcgaactgaagttcaacccacccgctctg…	1.01189	0.89403		1	E	*	0.174122	0.0641769			0.01	0.561579	-0.0467982	-0.51478	-0.597833	-2.05505	2.65288	24.2537	-6.44989	-17.8038	-0.401977	0.114075	0.287903	0.168941	-0.623782	0.454841
1	E	A	0.982983	0.922068		atggaggtgaggacaatcaaggtgttcaccaccgtggacaacatcaacctgcacacccaggtggtggacatgagcatgacctacggacagcagttcggtcctacctacctggacggagctgacgtgaccaagatcaagccacacaactcccacgagggcaagaccttctacgtgctgcctaacgatgacaccctgagagtggaggctttcgaatactaccacaccaccgacccatccttcctgggcaggtacatgtctgccctgaaccacaccaagaagtggaagtacccccaggtgaacggactgaccagcatcaagtgggccgacaacaactgctacctggccaccgctctgctgaccctgcagcagatcgaactgaagttcaacccacccgctctg…	0.971982	1.05764		100	G	*	-0.00097284	0.0463355			1	E	D	0.902654	1.01842		atggaggtgaggaccatcaaggtgttcaccaccgtggacaacatcaacctgcacacccaggtggtggacatgagcatgacctacggacagcagttcggtcctacctaccttgacggagctgacgtgaccaagatcaagccacacaactcccacgagggcaagaccttctacgtgctgcctaacgatgacaccctgagagtggaggctttcgaatactaccacaccaccgacccatccttcctgggcaggtacatgtctgccctgaaccacaccaagaagtggaagtacccccaggtgaacggactgaccagcatcaagtgggccgacaacaactgctacctggccaccgctctgctgaccctgcagcagatcgaactgaagttcaacccacccgctctg…	1.0054	1.01771		100	G	*	0.00666244	0.0463355			0.0001	5.1712	9.00866	9.80423	59.2228	58.9986	54.8512	65.6716	32.2495	34.4883	4.96496	7.31707	6.10028	6.2898	8.64198	6.21183
1	E	C	1.0808	0.909374		atggaggtgaggaccatcaaggtgttcacaaccgtggacaacatcaacctgcacacccaggtggtggacatgagcatgacctacggacagcagttcggtcctacctacctggacggagctgacgtgaccaagatcaagccacacaactcccacgagggcaagaccttctacgtgctgcctaacgatgacaccctgagagtggaggctttcgaatactaccacaccaccgacccatccttcctgggcaggtacatgtctgccctgaaccacaccaagaagtggaagtacccccaggtgaacggactgaccagcatcaagtgggccgacaacaactgctacctggccaccgctctgctgaccctgcagcagatcgaactgaagttcaacccacccgctctg…	0.811194	0.913252		101	L	*	-0.0429113	0.196449			1	E	F	0.721243	0.785118		atggaggtgaggaccatcaaggtgttcaccaccgtggacaacatcaacctgcacacccaggtggtggacatgagcatgacctacggacagcagttcggtcctacctacctggacggagctgacgtgaccaagatcaagccacacaactcccacgagggcaagaccttctacgtgctgcctaacgatgacaccctgagagtggaggctttcgaatactaccacaccaccgacccatccttcctgggcaggtacatgtctgccctgaaccacaccaagaagtggaagtacccccaggtgaacggactgaccagcatcaagtgggccgacaacaactgctacctggccaccgctctgctgaccctgcagcagatcgaactgaagttcaacccacccgctctg…	0.91518	0.972202		102	T	*	-0.251861	-0.0972042			3.33e-05	8.79807	14.6712	12.4249	92.9256	85.4527	72.7114	86.3006	56.2367	-3.2516	13.9443	15.9487	14.482	13.1904	13.6387	13.8337
1	E	D	1.06782	1.01842		atggaggtgaggaccatcaaggtgttcacaaccgtggacaacatcaacctgcacacccaggtggtggacatgagcatgacctacggacagcagttcggtcctacctacctggacggagctgacgtgaccaagatcaagccacacaactcccacgagggcaagaccttctacgtgctgcctaacgatgacaccctgagagtggaggctttcgaatactaccacaccaccgacccatccttcctgggcaggtacatgtctgccctgaaccacaccaagaagtggaagtacccccaggtgaacggactgaccagcatcaagtgggccgacaacaactgctacctggccaccgctctgctgaccctgcagcagatcgaactgaagttcaacccacccgctctg…	1.02991	0.988796		102	T	*	-0.0180092	-0.0972042			1	E	H	0.61278	0.686191		atggaggtgaggaccatcaaggtgttcaccaccgtggacaacatcaacctgcacacccaggtggtggacatgagcatgacctacggacagcagttcggtcctacctacctggacggagctgacgtgaccaagatcaagccacacaactcccacgagggcaagaccttctacgtgctgcctaacgatgacaccctgagagtggaggctttcgaatactaccacaccaccgacccatccttcctgggcaggtacatgtctgccctgaaccacaccaagaagtggaagtacccccaggtgaacggactgaccagcatcaagtgggccgacaacaactgctacctggccaccgctctgctgaccctgcagcagatcgaactgaagttcaacccacccgctctg…	0.945666	0.962259		104	I	*	0.178226	-0.026368			1.11e-05	7.9089	10.6934	14.1097	90.7585	95.2796	95.7654	117.484	52.7186	94.1365	23.5374	31.729	28.3503	26.1339	20.2404	22.3717
1	E	F	0.904012	0.785118		atggaggtgaggaccatcaaggtgttcaccacagtggacaacatcaacctgcacacccaggtggtggacatgagcatgacctacggacagcagttcggtcctacctacctggacggagctgacgtgaccaagatcaagccacacaactcccacgagggcaagaccttctacgtgctgcctaacgatgacaccctgagagtggaggctttcgaatactaccacaccaccgacccatccttcctgggcaggtacatgtctgccctgaaccacaccaagaagtggaagtacccccaggtgaacggactgaccagcatcaagtgggccgacaacaactgctacctggccaccgctctgctgaccctgcagcagatcgaactgaagttcaacccacccgctctg…	1.0051	0.764969		103	S	*	0.220302	0.0678165			1	E	I	0.695036	0.747207		atggaggtgaggaccatcaaggtgttcaccaccgtggacaacatcaacctgcacacccaggtggtggacatgagcatgacctacggacagcagttcggtcctacctacctggacggagctgacgtgaccaagatcaagccacacaactcccacgagggcaagaccttctacgtgctgcctaacgatgacaccctgagagtggaggctttcgaatactaccacaccaccgacccatccttcctgggcaggtacatgtctgccctgaaccacaccaagaagtggaagtacccccaggtgaacggactgaccagcatcaagtgggccgacaacaactgctacctggccaccgctctgctgaccctgcagcagatcgaactgaagttcaacccacccgctctg…	1.07129	0.920431		106	W	*	0.143202	-0.103176			3.7e-06	22.7673	14.5776	24.6393	98.4182	98.0072	91.319	140.672	63.7527	87.42	49.4106	55.1089	56.304	49.6881	46.5042	55.6595
1	E	G	0.900609	0.805338		atggaggtgaggaccatcaaggtgttcaccaccgtggacaacataaacctgcacacccaggtggtggacatgagcatgacctacggacagcagttcggtcctacctacctggacggagctgacgtgaccaagatcaagccacacaactcccacgagggcaagaccttctacgtgctgcctaacgatgacaccctgagagtggaggctttcgaatactaccacaccaccgacccatccttcctgggcaggtacatgtctgccctgaaccacaccaagaagtggaagtacccccaggtgaacggactgaccagcatcaagtgggccgacaacaactgctacctggccaccgctctgctgaccctgcagcagatcgaactgaagttcaacccacccgctctg…	1.06711	1.08341		104	I	*	0.131069	-0.026368			1	E	K	1.44284	0.878545		atggaggtgaggaccatcaaggtgttcaccaccgtggacaacatcaacctgcacacccaggtggtggacatgagcatgacctacggacagcagttcggtcctacctacctggacggagctgacgtgaccaagatcaagccacacaactcccacgagggcaagaccttctacgtgctgcctaacgatgacaccctgagagtggaggctttcgaatactaccacaccaccgacccatccttcctgggcaggtacatgtctgccctgaaccacaccaagaagtggaagtacccccaggtgaacggactgaccagcatcaagtgggccgacaacaactgctacctggccaccgctctgctgaccctgcagcagatcgaactgaagttcaacccacccgctctg…	0.948394	0.945767		107	A	*	-0.248158	-0.155233			1.23e-06	46.8216	51.4312	53.935	122.444	104.733	111.72	120.842	110.768	116.684	58.504	83.117	80.4824	81.1891	76.2248	91.0851
1	E	H	0.928365	0.686191		atggaggtgaggaccatcaaggtgttcaccaccgtggacaacatcaacctacacacccaggtggtggacatgagcatgacctacggacagcagttcggtcctacctacctggacggagctgacgtgaccaagatcaagccacacaactcccacgagggcaagaccttctacgtgctgcctaacgatgacaccctgagagtggaggctttcgaatactaccacaccaccgacccatccttcctgggcaggtacatgtctgccctgaaccacaccaagaagtggaagtacccccaggtgaacggactgaccagcatcaagtgggccgacaacaactgctacctggccaccgctctgctgaccctgcagcagatcgaactgaagttcaacccacccgctctg…	0.212269	0.069721		105	K	*	-0.0173326	0.194127			1	E	L	0.755838	0.81903		atggaggtgaggaccatcaaggtgttcaccaccgtggacaacatcaacctgcacacccaggtggtggacatgagcatgacctacggacagcagttcggtcctacctacctggacggagctgacgtgaccaagatcaagccacacaactcccacgagggcaagaccttctacgtgctgcctaacgatgacaccctgagagtggaggctttcgaatactaccacaccaccgacccatccttcctgggcaggtacatgtctgccctgaaccacaccaagaagtggaagtacccccaggtgaacggactgaccagcatcaagtgggccgacaacaactgctacctggccaccgctctgctgaccctgcagcagatcgaactgaagttcaacccacccgctctg…	0.966533	0.974271		108	D	*	-0.0553085	0.0796467			4.12e-07	69.238	72.4904	77.1937	118.483	115.494	118.894	146.269	116.844	129.318	79.5046	100.185	102.298	98.9799	93.5932	97.5504
1	E	I	0.972934	0.747207		atggaggtgaggaccatcaaggtgttcaccaccgtggacaacatcaacctgcacacacaggtggtggacatgagcatgacctacggacagcagttcggtcctacctacctggacggagctgacgtgaccaagatcaagccacacaactcccacgagggcaagaccttctacgtgctgcctaacgatgacaccctgagagtggaggctttcgaatactaccacaccaccgacccatccttcctgggcaggtacatgtctgccctgaaccacaccaagaagtggaagtacccccaggtgaacggactgaccagcatcaagtgggccgacaacaactgctacctggccaccgctctgctgaccctgcagcagatcgaactgaagttcaacccacccgctctg…	1.02919	0.970858		106	W	*	0.201269	-0.103176			1	E	M	0.494178	0.875061		atggaggtgaggaccatcaaggtgttcaccaccgtggacaacatcaacctgcacacccaggtggtggacatgagcatgacctacggacagcagttcggtcctacctacctggatggagctgacgtgaccaagatcaagccacacaactcccacgagggcaagaccttctacgtgctgcctaacgatgacaccctgagagtggaggctttcgaatactaccacaccaccgacccatccttcctgggcaggtacatgtctgccctgaaccacaccaagaagtggaagtacccccaggtgaacggactgaccagcatcaagtgggccgacaacaactgctacctggccaccgctctgctgaccctgcagcagatcgaactgaagttcaacccacccgctctg…	1.03282	0.982631		109	N	*	0.471068	0.0827939			1.37e-07	83.4178	85.8513	88.1678	115.008	106.564	100.473	115.565	78.145	29.8507	75.751	99.9294	101.51	102.794	100.552	99.6231
1	E	K	1.11426	0.878545		atggaggtgaggaccatcaaggtgttcaccaccgtggacaacatcaacctgcacacccaagtggtggacatgagcatgacctacggacagcagttcggtcctacctacctggacggagctgacgtgaccaagatcaagccacacaactcccacgagggcaagaccttctacgtgctgcctaacgatgacaccctgagagtggaggctttcgaatactaccacaccaccgacccatccttcctgggcaggtacatgtctgccctgaaccacaccaagaagtggaagtacccccaggtgaacggactgaccagcatcaagtgggccgacaacaactgctacctggccaccgctctgctgaccctgcagcagatcgaactgaagttcaacccacccgctctg…	0.872317	0.801551		107	A	*	-0.065185	-0.155233			1	E	N	0.923192	0.921112		atggaggtgaggaccatcaaggtgttcaccaccgtggacaacatcaacctgcacacccaggtggtggacatgagcatgacctacggacagcagttcggtcctacctacctggacggagctgacgtgaccaagatcaagccacacaactcccacgagggcaagaccttctacgtgctgcctaacgatgacaccctgagagtggaggctttcgaatactaccacaccaccgacccatccttcctgggcaggtacatgtctgccctgaaccacaccaagaagtggaagtacccccaggtgaacggactgaccagcatcaagtgggccgacaacaactgctacctggccaccgctctgctgaccctgcagcagatcgaactgaagttcaacccacccgctctg…	1.14645	1.00904		11	V	*	0.312305	0.14829			1e-09	93.2923	96.6149	110.093	100.772	110.338	88.8903	133.795	66.3113	99.8934	94.1387	105.818	100.043	103.821	97.3034	98.8759
1	E	L	0.956368	0.81903		atggaggtgaggaccatcaaggtgttcaccaccgtggacaacatcaacctgcacacccaggtggtggacatgagcatgacatacggacagcagttcggtcctacctacctggacggagctgacgtgaccaagatcaagccacacaactcccacgagggcaagaccttctacgtgctgcctaacgatgacaccctgagagtggaggctttcgaatactaccacaccaccgacccatccttcctgggcaggtacatgtctgccctgaaccacaccaagaagtggaagtacccccaggtgaacggactgaccagcatcaagtgggccgacaacaactgctacctggccaccgctctgctgaccctgcagcagatcgaactgaagttcaacccacccgctctg…	0.91804	0.985552		108	D	*	-0.144256	0.0796467			1	E	P	0.943847	0.892768		atggaggtgaggaccatcaaggtgttcaccaccgtggacaacatcaacctgcacacccaggtggtggacatgagcatgacctacggacagcagttcggtcctacctacctggacggagctgacgtgaccaagatcaagccacacaactcccacgagggcaagaccttctacgtgctgcctaacgatgacaccctgagagtggaggctttcgaatactaccacaccaccgacccatccttcctgggcaggtacatgtctgccctgaaccacaccaagaagtggaagtacccccaggtgaacggactgaccagcatcaagtgggccgacaacaactgctacctggccaccgctctgctgaccctgcagcagatcgaactgaagttcaacccacccgctctg…	0.892302	0.916163		110	N	*	-0.20932	0.0181447
1	E	M	0.969432	0.875061		atggaggtgaggaccatcaaggtgttcaccaccgtggacaacatcaacctgcacacccaggtggtggacatgagcatgacctacggacagcaattcggtcctacctacctggacggagctgacgtgaccaagatcaagccacacaactcccacgagggcaagaccttctacgtgctgcctaacgatgacaccctgagagtggaggctttcgaatactaccacaccaccgacccatccttcctgggcaggtacatgtctgccctgaaccacaccaagaagtggaagtacccccaggtgaacggactgaccagcatcaagtgggccgacaacaactgctacctggccaccgctctgctgaccctgcagcagatcgaactgaagttcaacccacccgctctg…	0.965795	0.999772		109	N	*	-0.0479418	0.0827939			1	E	Q	0.776356	0.794864		atggaggtgaggaccatcaaggtgttcaccaccgtggacaacatcaacctgcacacccaggtggtggacatgagcatgacctacggacagcagttcggtcctacctatctggacggagctgacgtgaccaagatcaagccacacaactcccacgagggcaagaccttctacgtgctgcctaacgatgacaccctgagagtggaggctttcgaatactaccacaccaccgacccatccttcctgggcaggtacatgtctgccctgaaccacaccaagaagtggaagtacccccaggtgaacggactgaccagcatcaagtgggccgacaacaactgctacctggccaccgctctgctgaccctgcagcagatcgaactgaagttcaacccacccgctctg…	0.977899	0.940504		111	C	*	0.303444	0.0890939			#Rep2
1	E	N	1.04797	0.921112		atggaggtgaggaccatcaaggtgttcaccaccgtggacaacatcaacctgcacacccaggtggtggacatgagcatgacctacggacagcagttcgggcctacctacctggacggagctgacgtgaccaagatcaagccacacaactcccacgagggcaagaccttctacgtgctgcctaacgatgacaccctgagagtggaggctttcgaatactaccacaccaccgacccatccttcctgggcaggtacatgtctgccctgaaccacaccaagaagtggaagtacccccaggtgaacggactgaccagcatcaagtgggccgacaacaactgctacctggccaccgctctgctgaccctgcagcagatcgaactgaagttcaacccacccgctctg…	0.900595	1.13882		11	V	*	0.11683	0.14829			1	E	R	0.940187	0.852672		atggaggtgaggaccatcaaggtgttcaccaccgtggacaacatcaacctgcacacccaggtggtggacatgagcatgacctacggacagcagttcggtcctacctacctggacggagctgacgtgaccaagatcaagccacacaactcccacgagggcaagaccttctacgtgctgcctaacgatgacaccctgagagtggaggctttcgaatactaccacaccaccgacccatccttcctgggcaggtacatgtctgccctgaaccacaccaagaagtggaagtacccccaggtgaacggactgaccagcatcaagtgggccgacaacaactgctacctggccaccgctctgctgaccctgcagcagatcgaactgaagttcaacccacccgctctg…	1.12071	0.960213		112	Y	*	0.19746	-0.0043562			drug_concentration(M)	L58V			D164S			D164C			M208A			M208S
1	E	P	0.955663	0.892768		atggaggtgaggaccatcaaggtgttcaccaccgtggacaacatcaacctgcacacccaggtggtggacatgagcatgacctacggacagcagttcggtcctacatacctggacggagctgacgtgaccaagatcaagccacacaactcccacgagggcaagaccttctacgtgctgcctaacgatgacaccctgagagtggaggctttcgaatactaccacaccaccgacccatccttcctgggcaggtacatgtctgccctgaaccacaccaagaagtggaagtacccccaggtgaacggactgaccagcatcaagtgggccgacaacaactgctacctggccaccgctctgctgaccctgcagcagatcgaactgaagttcaacccacccgctctg…	0.887518	0.781655		110	N	*	-0.0437717	0.0181447			1	E	S	0.770436	0.697249		atggaggtgaggaccatcaaggtgttcaccaccgtggacaacatcaacctgcacacccaggtggtggacatgagcatgacctacggacagcagttcggtcctacctacctggacggagctgacgtgaccaagatcaagccacacaactcccacgagggcaagaccttctacgtgctgcctaacgatgacaccctgagagtggaggctttcgaatactaccacaccaccgacccatccttcctgggcaggtacatgtctgccctgaaccacaccaagaagtggaagtacccccaggtgaacggactgaccagcatcaagtgggccgacaacaactgctacctggccaccgctctgctgaccctgcagcagatcgaactgaagttcaacccacccgctctg…	1.05028	0.977587		113	L	*	0.135514	-0.121276			0.01	2.9013	0.21692	-3.11822	-1.88437	1.71306	0.171306	8.84354	-5.44218	-3.40136	0.515698	0.0151676	-0.530866	0.339421	0.169711	-0.509132
1	E	Q	0.930787	0.794864		atggaggtgaggaccatcaaggtgttcaccaccgtggacaacatcaacctgcacacccaggtggtggacatgagcatgacctacggacagcagttcggtcctacatacctggacggagctgacgtgaccaagatcaagccacacaactcccacgagggcaagaccttctacgtgctgcctaacgatgacaccctgagagtggaggctttcgaatactaccacaccaccgacccatccttcctgggcaggtacatgtctgccctgaaccacaccaagaagtggaagtacccccaggtgaacggactgaccagcatcaagtgggccgacaacaactgctacctggccaccgctctgctgaccctgcagcagatcgaactgaagttcaacccacccgctctg…	1.10745	0.847626		111	C	*	0.0225013	0.0890939			1	E	T	0.873769	0.877057		atggaggtgaggaccatcaaggtgttcaccaccgtggacaacatcaacctgcacacccaggtggtggacatgagcatgacctacggacagcagttcggtcctacctacctggacggagctgacgtgaccaagatcaagccacacaactcccacgagggcaagaccttctacgtgctgcctaacgatgacaccctgagagtggaggctttcgaatactaccacaccaccgacccatccttcctgggcaggtacatgtctgccctgaaccacaccaagaagtggaagtacccccaggtgaacggactgaccagcatcaagtgggccgacaacaactgctacctggccaccgctctgctgaccctgcagcagatcgaactgaagttcaacccacccgctctg…	0.90446	0.888338		114	A	*	0.214074	0.0715422			0.0001	4.28416	2.98265	4.69089	41.9272	45.1392	54.5182	56.1905	34.1497	39.4558	6.06704	6.79509	5.56651	5.89139	6.47325	4.89737
1	E	R	0.979237	0.852672		atggaggtgaggaccatcaaggtgttcaccaccgtggacaacatcaacctgcacacccaggtggtggacatgagcatgacctacggacagcagttcggtcctacatacctggacggagctgacgtgaccaagatcaagccacacaactcccacgagggcaagaccttctacgtgctgcctaacgatgacaccctgagagtggaggctttcgaatactaccacaccaccgacccatccttcctgggcaggtacatgtctgccctgaaccacaccaagaagtggaagtacccccaggtgaacggactgaccagcatcaagtgggccgacaacaactgctacctggccaccgctctgctgaccctgcagcagatcgaactgaagttcaacccacccgctttg…	0.963172	1.01645		112	Y	*	0.214687	-0.0043562			1	E	V	0.741252	0.776919		atggaggtgaggaccatcaaggtgttcaccaccgtggacaacatcaacctgcacacccaggtggtggacatgagcatgacctacggacagcagttcggtcctacctacctggacggagctgacgtgaccaagatcaagccacacaactcccacgagggcaagaccttctacgtgctgcctaacgatgacaccctgagagtggaggctttcgaatactaccacaccaccgacccatccttcctgggcaggtacatgtctgccctgaaccacaccaagaagtggaagtacccccaggtgaacggactgaccagcatcaagtgggccgacaacaactgctacctggccaccgctctgctgaccctgcagcagatcgaactgaagttcaacccacccgctctg…	1.13752	0.990175		115	T	*	0.266489	-0.0219063			3.33e-05	5.74837	8.35141	6.23644	83.2976	85.8672	84.8394	69.6599	51.2925	42.7211	20.901	18.4893	14.0073	14.0617	13.9648	13.7466
1	E	S	0.708432	0.697249		atggaggtgaggaccatcaaggtgttcaccaccgtggacaacatcaacctgcacacccaggtggtggacatgagcatgacctacggacagcagttcggtcctacctacctagacggagctgacgtgaccaagatcaagccacacaactcccacgagggcaagaccttctacgtgctgcctaacgatgacaccctgagagtggaggctttcgaatactaccacaccaccgacccatccttcctgggcaggtacatgtctgccctgaaccacaccaagaagtggaagtacccccaggtgaacggactgaccagcatcaagtgggccgacaacaactgctacctggccaccgctctgctgaccctgcagcagatcgaactgaagttcaacccacccgctctg…	0.860296	0.84163		113	L	*	0.0529098	-0.121276			1	E	W	0.641154	0.63034		atggaggtgaggaccatcaaggtgttcaccaccgtggacaacatcaacctgcacacccaggtggtggacatgagcatgacctacggacagcagttcggtcctacctacctggacggagctgacgtgaccaagatcaagccacacaactcccacgagggcaagaccttctacgtgctgcctaacgatgacaccctgagagtggaggctttcgaatactaccacaccaccgacccatccttcctgggcaggtacatgtctgccctgaaccacaccaagaagtggaagtacccccaggtgaacggactgaccagcatcaagtgggccgacaacaactgctacctggccaccgctctgctgaccctgcagcagatcgaactgaagttcaacccacccgctctg…	0.907273	0.984255		116	A	*	0.270833	0.0553057			1.11e-05	11.1985	9.65293	17.2993	86.6381	101.413	92.6767	96.5986	77.8231	84.7619	25.2237	41.2862	25.1327	26.4991	24.5596	27.2022
1	E	T	1.04553	0.877057		atggaggtgaggaccatcaaggtgttcaccaccgtggacaacatcaacctgcacacccaggtggtggacatgagcatgacctacggacagcagttcggtcctacctacctggacggagcggacgtgaccaagatcaagccacacaactcccacgagggcaagaccttctacgtgctgcctaacgatgacaccctgagagtggaggctttcgaatactaccacaccaccgacccatccttcctgggcaggtacatgtctgccctgaaccacaccaagaagtggaagtacccccaggtgaacggactgaccagcatcaagtgggccgacaacaactgctacctggccaccgctctgctgaccctgcagcagatcgaactgaagttcaacccacccgctctg…	0.949358	0.959671		114	A	*	0.069601	0.0715422			1	E	Y	0.686238	0.683931		atggaggtgaggaccatcaaggtgttcaccaccgtggacaacatcaacctgcacacccaggtggtggacatgagcatgacctacggacagcagttcggtcctacctacctggacggagctgacgtgaccaagatcaagccacacaactcccacgagggcaagaccttctacgtgctgcctaacgatgacaccctgagagtggaggctttcgaatactaccacaccaccgacccatccttccttggcaggtacatgtctgccctgaaccacaccaagaagtggaagtacccccaggtgaacggactgaccagcatcaagtgggccgacaacaactgctacctggccaccgctctgctgaccctgcagcagatcgaactgaagttcaacccacccgctctg…	1.01778	0.963921		117	L	*	0.167376	0.0470335			3.7e-06	19.4957	15.7538	21.6106	94.4754	101.67	101.028	115.374	108.435	106.395	68.3376	83.6038	49.0217	51.689	48.9494	52.7073
1	E	V	0.956057	0.776919		atggaggtgaggaccatcaaggtgttcaccaccgtggacaacatcaacctgcacacccaggtggtggacatgagcatgacctacggacagcagttcggtcctacctacctggacggagctgacgtaaccaagatcaagccacacaactcccacgagggcaagaccttctacgtgctgcctaacgatgacaccctgagagtggaggctttcgaatactaccacaccaccgacccatccttcctgggcaggtacatgtctgccctgaaccacaccaagaagtggaagtacccccaggtgaacggactgaccagcatcaagtgggccgacaacaactgctacctggccaccgctctgctgaccctgcagcagatcgaactgaagttcaacccacccgctctg…	0.861761	0.995498		115	T	*	-0.0314266	-0.0219063			10	T	A	0.211729	0.367179		atggaggtgaggaccatcaaggtgttcaccaccgtggacaacatcaacctgcacacccaggtggtggacatgagcatgacctacggacagcagttcggtcctacctacctggacggggctgacgtgaccaagatcaagccacacaactcccacgagggcaagaccttctacgtgctgcctaacgatgacaccctgagagtggaggctttcgaatactaccacaccaccgacccatccttcctgggcaggtacatgtctgccctgaaccacaccaagaagtggaagtacccccaggtgaacggactgaccagcatcaagtgggccgacaacaactgctacctggccaccgctctgctgaccctgcagcagatcgaactgaagttcaacccacccgctctg…	1.0433	1.01707		118	L	*	0.192219	-0.0576471			1.23e-06	37.5542	45.1193	52.6844	102.955	100.385	106.681	86.3946	112.517	116.599	74.2757	101.122	71.6366	78.2124	80.5883	82.0187
1	E	W	0.844041	0.63034		atggaggtgaggaccatcaaggtgttcaccaccgtggacaacatcaacctgcacacccaggtggtggacatgagcatgacctacggacagcagttcggtcctacctacctggacggagctgacgtgacaaagatcaagccacacaactcccacgagggcaagaccttctacgtgctgcctaacgatgacaccctgagagtggaggctttcgaatactaccacaccaccgacccatccttcctgggcaggtacatgtctgccctgaaccacaccaagaagtggaagtacccccaggtgaacggactgaccagcatcaagtgggccgacaacaactgctacctggccaccgctctgctgaccctgcagcagatcgaactgaagttcaacccacccgctctg…	1.02218	0.793364		116	A	*	0.00289872	0.0553057			10	T	D	0.269757	0.212226		atggaggtgaggaccatcaaggtgttcaccaccgtggacaacatcaacctgcacacccaggtggtggacatgagcatgacctacggacagcagttcggtcctacctacctggacggagctgacgtgaccaagatcaagccacacaactctcacgagggcaagaccttctacgtgctgcctaacgatgacaccctgagagtggaggctttcgaatactaccacaccaccgacccatccttcctgggcaggtacatgtctgccctgaaccacaccaagaagtggaagtacccccaggtgaacggactgaccagcatcaagtgggccgacaacaactgctacctggccaccgctctgctgaccctgcagcagatcgaactgaagttcaacccacccgctctg…	1.07652	0.988614		119	T	*	0.110159	0.0800176			4.12e-07	61.6323	69.8482	83.7581	111.692	112.591	109.507	116.599	108.027	124.762	102.442	113.021	85.4922	96.3229	94.1652	92.0802
1	E	Y	0.949379	0.683931		atggaggtgaggaccatcaaggtgttcaccaccgtggacaacatcaacctgcacacccaggtggtggacatgagcatgacctacggacagcagttcggtcctacctacctggacggagctgacgtgacaaagatcaagccacacaactcccacgagggcaagaccttctacgtgctgcctaacgatgacaccctgagagtggaggctttcgaatactaccacaccaccgacccatccttcctgggcaggtacatgtctgccctgaaccacaccaagaagtggaagtacccccaggtgaacggactgaccagcatcaagtgggccgacaacaactgctacctggccaccgctctgctgaccctgcagcagatcgaactgaagttcaacccacccgctctg…	1.0604	0.989018		117	L	*	-0.0517139	0.0470335			10	T	E	0.426396	0.362088		atggaggtgaggaccatcaaggtgttcaccaccgtggacaacatcaacctgcacacccaggtggtggacatgagcatgacctacggacagcagttcggtcctacctacctggacggagctgacgtgaccaagatcaagccacacaactcccacgagggcaagacgttctacgtgctgcctaacgatgacaccctgagagtggaggctttcgaatactaccacaccaccgacccatccttcctgggcaggtacatgtctgccctgaaccacaccaagaagtggaagtacccccaggtgaacggactgaccagcatcaagtgggccgacaacaactgctacctggccaccgctctgctgaccctgcagcagatcgaactgaagttcaacccacccgctctg…	1.04054	1.00584		120	L	*	0.251773	0.0767944			1.37e-07	71.9631	85.9544	90.8351	99.743	95.6317	118.244	93.3333	105.17	80.6803	91.0663	129.789	84.8324	99.305	99.8626	94.0682
10	T	A	0.534758	0.367179		atggaggtgaggaccatcaaggtgttcaccaccgtggacaacatcaacctgcacacccaggtggtggacatgagcatgacctacggacagcagttcggtcctacctacctggacggagctgacgtgaccaagatcaagccacacaacagtcacgagggcaagaccttctacgtgctgcctaacgatgacaccctgagagtggaggctttcgaatactaccacaccaccgacccatccttcctgggcaggtacatgtctgccctgaaccacaccaagaagtggaagtacccccaggtgaacggactgaccagcatcaagtgggccgacaacaactgctacctggccaccgctctgctgaccctgcagcagatcgaactgaagttcaacccacccgctctg…	1.01431	1.17533		118	L	*	0.0227433	-0.0576471			10	T	F	0.362046	0.289173		atggaggtgaggaccatcaaggtgttcaccaccgtggacaacatcaacctgcacacccaggtggtggacatgagcatgacctacggacagcagttcggtcctacctacctggacggagctgacgtgaccaagatcaagccacacaactcccacgagggcaagaccttctacgtgctgcctaacgatgacaccctgagagtggaggctttcgaatactaccacaccaccgacccatccttcctgggcaggtacatgtctgccctgaaccacaccaagaagtggaagtacccccaggtgaacggactgaccagcatcaagtgggccgacaacaactgctacctggccaccgctctgctgaccctgcagcagatcgaactgaagttcaacccacccgctctg…	1.28529	1.08688		121	Q	*	0.0634839	0.0140993			1e-09	77.0879	93.9262	128.986	110.921	95.5032	93.576	86.3946	106.803	106.803	97.96	110.496	91.5441	101.026	103.427	95.5471
10	T	C	0.816296	0.255282		atggaggtgaggaccatcaaggtgttcaccaccgtggacaacatcaacctgcacacccaggtggtggacatgagcatgacctacggacagcagttcggtcctacctacctggacggagctgacgtgaccaagatcaagccacacaactcacacgagggcaagaccttctacgtgctgcctaacgatgacaccctgagagtggaggctttcgaatactaccacaccaccgacccatccttcctgggcaggtacatgtctgccctgaaccacaccaagaagtggaagtacccccaggtgaacggactgaccagcatcaagtgggccgacaacaactgctacctggccaccgctctgctgaccctgcagcagatcgaactgaagttcaacccacccgctctg…	0.895173	0.989261		119	T	*	-0.0676654	0.0800176			10	T	K	0.358799	0.412028		atggaggtgaggaccatcaaggtgttcaccaccgtggacaacatcaacctgcacacccaggtggtggacatgagcatgacctacggacagcagttcggtcctacctacctggacggagctgacgtgaccaagatcaagccacacaactcccacgagggcaagaccttctacgtgctgcctaacgatgacaccctgagagtggaggctttcgaatactaccacaccaccgacccatccttcctgggcaggtacatgtctgccctgaaccacaccaagaagtggaagtacccccaggtgaacggactgaccagcatcaagtgggccgacaacaactgctacctggccaccgctctgctgaccctgcagcagatcgaactgaagttcaacccacccgctctg…	1.05278	0.997827		122	Q	*	-0.00226464	-0.192231
10	T	D	0.35964	0.212226		atggaggtgaggaccatcaaggtgttcaccaccgtggacaacatcaacctgcacacccaggtggtggacatgagcatgacctacggacagcagttcggtcctacctacctggacggagctgacgtgaccaagatcaagccacacaactcccacgagggaaagaccttctacgtgctgcctaacgatgacaccctgagagtggaggctttcgaatactaccacaccaccgacccatccttcctgggcaggtacatgtctgccctgaaccacaccaagaagtggaagtacccccaggtgaacggactgaccagcatcaagtgggccgacaacaactgctacctggccaccgctctgctgaccctgcagcagatcgaactgaagttcaacccacccgctctg…	0.863864	0.945402		12	D	*	0.124719	0.339216			10	T	L	0.238953	0.269515		atggaggtgaggaccatcaaggtgttcaccaccgtggacaacatcaacctgcacacccaggtggtggacatgagcatgacctacggacagcagttcggtcctacctacctggacggagctgacgtgaccaagatcaagccacacaactcccacgagggcaagaccttctacgtgctgcctaacgatgacaccctgagagtggaggctttcgaatactaccacaccaccgacccatccttcctgggcaggtacatgtctgccctgaaccacaccaagaagtggaagtacccccaggtgaacggactgaccagcatcaagtgggccgacaacaactgctacctggccaccgctctgctgaccctgcagcagatcgaactgaagttcaacccacccgctctg…	1.11089	1.01524		123	I	*	-0.00602952	-0.089601
10	T	E	0.447677	0.362088		atggaggtgaggaccatcaaggtgttcaccaccgtggacaacatcaacctgcacacccaggtggtggacatgagcatgacctacggacagcagttcggtcctacctacctggacggagctgacgtgaccaagatcaagccacacaactcccacgagggcaagacattctacgtgctgcctaacgatgacaccctgagagtggaggctttcgaatactaccacaccaccgacccatccttcctgggcaggtacatgtctgccctgaaccacaccaagaagtggaagtacccccaggtgaacggactgaccagcatcaagtgggccgacaacaactgctacctggccaccgctctgctgaccctgcagcagatcgaactgaagttcaacccacccgctctg…	0.706534	0.715355		120	L	*	0.0380809	0.0767944			10	T	M	0.193051	0.360939		atggaggtgaggaccatcaaggtgttcaccaccgtggacaacatcaacctgcacacccaggtggtggacatgagcatgacctacggacagcagttcggtcctacctacctggacggagctgacgtgaccaagatcaagccacacaactcccacgagggcaagaccttctacgtgctgcctaacgatgacaccttgagagtggaggctttcgaatactaccacaccaccgacccatccttcctgggcaggtacatgtctgccctgaaccacaccaagaagtggaagtacccccaggtgaacggactgaccagcatcaagtgggccgacaacaactgctacctggccaccgctctgctgaccctgcagcagatcgaactgaagttcaacccacccgctctg…	1.25804	1.07357		124	E	*	-0.120555	-0.12753
10	T	F	0.382996	0.289173		atggaggtgaggaccatcaaggtgttcaccaccgtggacaacatcaacctgcacacccaggtggtggacatgagcatgacctacggacagcagttcggtcctacctacctggacggagctgacgtgaccaagatcaagccacacaactcccacgagggcaagaccttctacgtgctgccgaacgatgacaccctgagagtggaggctttcgaatactaccacaccaccgacccatccttcctgggcaggtacatgtctgccctgaaccacaccaagaagtggaagtacccccaggtgaacggactgaccagcatcaagtgggccgacaacaactgctacctggccaccgctctgctgaccctgcagcagatcgaactgaagttcaacccacccgctctg…	1.02002	0.963112		121	Q	*	-0.0529373	0.0140993			10	T	N	0.100295	0.301367		atggaggtgaggaccatcaaggtgttcaccaccgtggacaacatcaacctgcacacccaggtggtggacatgagcatgacctacggacagcagttcggtcctacctacctggacggagctgacgtgaccaagatcaagccacacaactcccacgagggcaagaccttctacgtgctgcctaacgatgacacgctgagagtggaggctttcgaatactaccacaccaccgacccatccttcctgggcaggtacatgtctgccctgaaccacaccaagaagtggaagtacccccaggtgaacggactgaccagcatcaagtgggccgacaacaactgctacctggccaccgctctgctgaccctgcagcagatcgaactgaagttcaacccacccgctctg…	0.647202	0.99441		125	L	*	-0.0819135	0.0321226
10	T	G	0.5711	0.400543		atggaggtgaggaccatcaaggtgttcaccaccgtggacaacatcaacctgcacacccaggtggtggacatgagcatgacctacggacagcagttcggtcctacctacctggacggagctgacgtgaccaagatcaagccacacaactcccacgagggcaagaccttctacgtgctgcctaacgatgacacactgagagtggaggctttcgaatactaccacaccaccgacccatccttcctgggcaggtacatgtctgccctgaaccacaccaagaagtggaagtacccccaggtgaacggactgaccagcatcaagtgggccgacaacaactgctacctggccaccgctctgctgaccctgcagcagatcgaactgaagttcaacccacccgctctg…	0.441772	0.861593		122	Q	*	-0.0631823	-0.192231			10	T	P	0.271113	0.246093		atggaggtgaggaccatcaaggtgttcaccaccgtggacaacatcaacctgcacacccaggtggtggacatgagcatgacctacggacagcagttcggtcctacctacctggacggagctgacgtgaccaagatcaagccacacaactcccacgagggcaagaccttctacgtgctgcctaacgatgacaccctgagagtggaggctttcgaatactaccacaccaccgacccatccttcctgggcaggtacatgtctgccctgaaccacaccaagaagtggaagtacccccaggtgaacggactgaccagcatcaagtgggccgacaacaactgctacctggccaccgctctgctgaccctgcagcagatcgaactgaagttcaacccacccgctctg…	0.909586	0.999083		127	F	*	0.0320195	0.0492699
10	T	K	0.306874	0.412028		atggaggtgaggaccatcaaggtgttcaccaccgtggacaacatcaacctgcacacccaggtggtggacatgagcatgacctacggacagcagttcggtcctacctacctggacggagctgacgtgaccaagatcaagccacacaactcccacgagggcaagaccttctacgtgctgcctaacgatgacaccctaagagtggaggctttcgaatactaccacaccaccgacccatccttcctgggcaggtacatgtctgccctgaaccacaccaagaagtggaagtacccccaggtgaacggactgaccagcatcaagtgggccgacaacaactgctacctggccaccgctctgctgaccctgcagcagatcgaactgaagttcaacccacccgctctg…	0.774153	0.945315		123	I	*	-0.0521466	-0.089601			10	T	R	0.142936	0.195275		atggaggtgaggaccatcaaggtgttcaccaccgtggacaacatcaacctgcacacccaggttgtggacatgagcatgacctacggacagcagttcggtcctacctacctggacggagctgacgtgaccaagatcaagccacacaactcccacgagggcaagaccttctacgtgctgcctaacgatgacaccctgagagtggaggctttcgaatactaccacaccaccgacccatccttcctgggcaggtacatgtctgccctgaaccacaccaagaagtggaagtacccccaggtgaacggactgaccagcatcaagtgggccgacaacaactgctacctggccaccgctctgctgaccctgcagcagatcgaactgaagttcaacccacccgctctg…	1.24791	1.05678		128	N	*	0.0133748	-0.118685
10	T	L	0.492527	0.269515		atggaggtgaggaccatcaaggtgttcaccaccgtggacaacatcaacctgcacacccaggtggtggacatgagcatgacctacggacagcagttcggtcctacctacctggacggagctgacgtgaccaagatcaagccacacaactcccacgagggcaagaccttctacgtgctgcctaacgatgacaccctgagagtggaggcgttcgaatactaccacaccaccgacccatccttcctgggcaggtacatgtctgccctgaaccacaccaagaagtggaagtacccccaggtgaacggactgaccagcatcaagtgggccgacaacaactgctacctggccaccgctctgctgaccctgcagcagatcgaactgaagttcaacccacccgctctg…	0.969833	0.973115		124	E	*	-0.0743099	-0.12753			10	T	S	0.818498	0.795307		atggaggtgaggaccatcaaggtgttcaccaccgtggacaacatcaacctgcacacccaggtggtggacatgagcatgacctacggacagcagttcggtcctacctacctggacggagctgacgtgacgaagatcaagccacacaactcccacgagggcaagaccttctacgtgctgcctaacgatgacaccctgagagtggaggctttcgaatactaccacaccaccgacccatccttcctgggcaggtacatgtctgccctgaaccacaccaagaagtggaagtacccccaggtgaacggactgaccagcatcaagtgggccgacaacaactgctacctggccaccgctctgctgaccctgcagcagatcgaactgaagttcaacccacccgctctg…	1.16295	1.02901		129	P	*	0.0470195	-0.0145028
10	T	M	0.483227	0.360939		atggaggtgaggaccatcaaggtgttcaccaccgtggacaacatcaacctgcacacccaggtggtggacatgagcatgacctacggacagcagttcggtcctacctacctggacggagctgacgtgaccaagatcaagccacacaactcccacgagggcaagaccttctacgtgctgcctaacgatgacaccctgagagtggaggctttcgaatactaccacacaaccgacccatccttcctgggcaggtacatgtctgccctgaaccacaccaagaagtggaagtacccccaggtgaacggactgaccagcatcaagtgggccgacaacaactgctacctggccaccgctctgctgaccctgcagcagatcgaactgaagttcaacccacccgctctg…	0.851415	0.878301		125	L	*	-0.0493177	0.0321226			10	T	V	0.11397	0.229002		atggaggtgaggaccatcaaggtgttcaccaccgtggacaacatcaacctgcacacccaggtggtggacatgagcatgacctacggacagcagttcggtcctacctacctggacggagctgacgtgaccaagatcaagccacacaactcccacgagggcaagaccttctacgtgctgcctaacgatgacaccctgagagtggaggctttcgaatactaccacaccaccgacccatccttcctgggcaggtacatgtctgccctgaaccacaccaagaagtggaagtacccccaggtgaacggactgaccagcatcaagtgggccgacaacaactgctacctggccaccgctctgctgaccctgcagcagatcgaactgaagttcaacccacccgctctg…	0.70266	0.989913		13	N	*	0.0704111	0.223996
10	T	N	0.481207	0.301367		atggaggtgaggaccatcaaggtgttcaccaccgtggacaacatcaacctgcacacccaggtggtggacatgagcatgacctacggacagcagttcggtcctacctacctggacggagctgacgtgaccaagatcaagccacacaactcccacgagggcaagaccttctacgtgctgcctaacgatgacaccctgagagtggaggctttcgaatactaccacaccacagacccatccttcctgggcaggtacatgtctgccctgaaccacaccaagaagtggaagtacccccaggtgaacggactgaccagcatcaagtgggccgacaacaactgctacctggccaccgctctgctgaccctgcagcagatcgaactgaagttcaacccacccgctctg…	1.03635	1.13318		126	K	*	-0.0244932	-0.0788984			10	T	W	0.311579	0.35289		atggaggtgaggaccatcaaggtgttcaccaccgtggacaacatcaacctgcacacccaggtggtggacatgagcatgacctacggacagcagttcggtcctacctacctggacggagctgacgtgaccaagatcaagccacacaactcccacgagggcaagaccttctacgtgctgcctaacgatgacaccctgagagtggaggctttcgaatactaccacaccaccgacccatccttcctgggcaggtacatgtctgccctgaaccacaccaagaagtggaagtacccccaggtgaacggactgaccagcatcaagtgggccgacaacaactgctacctggccaccgctctgctgaccctgcagcagatcgaactgaagttcaacccacccgctctg…	1.08576	0.98884		133	Q	*	0.0370065	-0.0283859
10	T	P	0.35771	0.246093		atggaggtgaggaccatcaaggtgttcaccaccgtggacaacatcaacctgcacacccaggtggtggacatgagcatgacctacggacagcagttcggtcctacctacctggacggagctgacgtgaccaagatcaagccacacaactcccacgagggcaagaccttctacgtgctgcctaacgatgacaccctgagagtggaggctttcgaatactaccacaccaccgacccaagtttcctgggcaggtacatgtctgccctgaaccacaccaagaagtggaagtacccccaggtgaacggactgaccagcatcaagtgggccgacaacaactgctacctggccaccgctctgctgaccctgcagcagatcgaactgaagttcaacccacccgctctg…	1.06024	0.96574		127	F	*	0.0171668	0.0492699			100	G	A	0.11979	0.217013		atggaggtgaggaccatcaaggtgttcaccaccgtggacaacatcaacctgcacacccaggtggtggacatgagcatgacctacggacagcagttcggtcctacctacctggacggagctgacgtgaccaagatcaagccacacaactcccacgagggcaagaccttctacgtgctgcctaacgatgacaccctgagagtggaggctttcgaatactaccacaccaccgacccatccttcctgggcaggtacatgtctgccctgaaccacaccaagaagtggaagtacccccaggtgaacggactgaccagcatcaagtgggccgacaacaactgctacctggccaccgctctgctgaccctgcagcagatcgaactgaagttcaacccacccgctctg…	0.965202	0.883514		135	A	*	-0.121797	-0.0381217
10	T	Q	0.357142	0.389557		atggaggtgaggaccatcaaggtgttcaccaccgtggacaacatcaacctgcacacccaggtggtggacatgagcatgacctacggacagcagttcggtcctacctacctggacggagctgacgtgaccaagatcaagccacacaactcccacgagggcaagaccttctacgtgctgcctaacgatgacaccctgagagtggaggctttcgaatactaccacaccaccgacccatcattcctgggcaggtacatgtctgccctgaaccacaccaagaagtggaagtacccccaggtgaacggactgaccagcatcaagtgggccgacaacaactgctacctggccaccgctctgctgaccctgcagcagatcgaactgaagttcaacccacccgctctg…	0.970539	0.99438		128	N	*	-0.00652475	-0.118685			100	G	F	-0.093	0.0915209		atggaggtgaggaccatcaaggtgttcaccaccgtggacaacatcaacctgcacacccaggtggtggacatgagcatgacctacggacagcagttcggtcctacctacctggacggagctgacgtgaccaagatcaagccacacaactcccacgagggtaagaccttctacgtgctgcctaacgatgacaccctgagagtggaggctttcgaatactaccacaccaccgacccatccttcctgggcaggtacatgtctgccctgaaccacaccaagaagtggaagtacccccaggtgaacggactgaccagcatcaagtgggccgacaacaactgctacctggccaccgctctgctgaccctgcagcagatcgaactgaagttcaacccacccgctctg…	1.03626	0.919051		136	Y	*	0.0404051	0.0257273
10	T	R	0.401516	0.195275		atggaggtgaggaccatcaaggtgttcaccaccgtggacaacatcaacctgcacacccaggtggtggacatgagcatgacctacggacagcagttcggtcctacctacctggacggagctgacgtgaccaagatcaagccacacaactcccacgagggcaagaccttctacgtgctgcctaacgatgacaccctgagagtggaggctttcgaatactaccacaccaccgacccatccttcctaggcaggtacatgtctgccctgaaccacaccaagaagtggaagtacccccaggtgaacggactgaccagcatcaagtgggccgacaacaactgctacctggccaccgctctgctgaccctgcagcagatcgaactgaagttcaacccacccgctctg…	1.04678	1.08198		129	P	*	-0.0438646	-0.0145028			100	G	H	-0.376657	0.314937		atggaggtgaggaccatcaaggtgttcaccacagtggacaacatcaacctgcacacccaggtggtggacatgagcatgacctacggacagcagttcggtcctacctacctggacggagctgacgtgaccaagatcaagccacacaactcccacgagggcaagaccttctacgtgctgcctaacgatgacaccctgagagtggaggctttcgaatactaccacaccaccgacccatccttcctgggcaggtacatgtctgccctgaaccacaccaagaagtggaagtacccccaggtgaacggactgaccagcatcaagtgggccgacaacaactgctacctggccaccgctctgctgaccctgcagcagatcgaactgaagttcaacccacccgctctg…	0.884257	0.764969		137	Y	*	0.13429	0.129702
10	T	S	1.04928	0.795307		atggaggtgaggaccatcaaggtgttcaccaccgtggacaacatcaacctgcacacccaggtggtggacatgagcatgacctacggacagcagttcggtcctacctacctggacggagctgacgtgaccaagatcaagccacacaactcccacgagggcaagaccttctacgtgctgcctaacgatgacaccctgagagtggaggctttcgaatactaccacaccaccgacccatccttcctgggcaggtacatgagtgccctgaaccacaccaagaagtggaagtacccccaggtgaacggactgaccagcatcaagtgggccgacaacaactgctacctggccaccgctctgctgaccctgcagcagatcgaactgaagttcaacccacccgctctg…	1.01087	0.929222		13	N	*	0.239878	0.223996			100	G	K	0.39694	0.256469		atggaggtgaggaccatcaaggtgttcaccaccgtggacaacatcaacctgcacacccaggtggtggacatgagcatgacctacggacagcagttcggtcctacctacctggacggagctgacgtgaccaagatcaagccacacaactcccacgagggcaagaccttctacgtgctgcctaacgatgacaccctgagagtggaggctttcgaatactaccacaccaccgacccatccttcctgggcaggtacatgtctgccctgaaccacaccaagaagtggaagtacccccaggtgaacggactgaccagcatcaagtgggccgacaacaactgctacctggccaccgctctgctgaccttgcagcagatcgaactgaagttcaacccacccgctctg…	1.08064	0.905993		138	R	*	-0.0243857	-0.0457827
10	T	V	0.530557	0.229002		atggaggtgaggaccatcaaggtgttcaccaccgtggacaacatcaacctgcacacccaggtggtggacatgagcatgacctacggacagcagttcggtcctacctacctggacggagctgacgtgaccaagatcaagccacacaactcccacgagggcaagaccttctacgtgctgcctaacgatgacaccctgagagtggaggctttcgaatactaccacaccaccgacccatccttcctgggcaggtacatgtctgcactgaaccacaccaagaagtggaagtacccccaggtgaacggactgaccagcatcaagtgggccgacaacaactgctacctggccaccgctctgctgaccctgcagcagatcgaactgaagttcaacccacccgctctg…	0.987362	1.02136		130	P	*	-0.0187953	0.0106994			100	G	L	0.186334	0.210756		atggaggtgaggaccatcaaggtgttcaccaccgtggacaacatcaacctgcacacccaggtggtggacatgagcatgacctacggacagcagttcggtcctacctacctggacggagctgacgtgaccaagatcaagccacacaactcccacgagggcaagaccttctacgtgctgcctaacgatgacaccctgagagtggaggctttcgaatactaccacaccaccgacccatccttcctgggcaggtacatgtctgccctgaaccacaccaagaagtggaagtacccccaggtgaacggactgaccagcatcaagtgggccgacaacaactgctacctggccaccgctctgctgaccctgcagcagatcgaactgaagttcaacccacccgctctg…	1.02972	0.964368		140	R	*	-0.0484085	0.0244493
10	T	W	0.442798	0.35289		atggaggtgaggaccatcaaggtgttcaccaccgtggacaacatcaacctgcacacccaggtggtggacatgagcatgacctacggacagcagttcggtcctacctacctggacggagctgacgtgaccaagatcaagccacacaactcccacgagggcaagaccttctacgtgctgcctaacgatgacaccctgagagtggaggctttcgaatactaccacaccaccgacccatccttcctgggcaggtacatgtctgccctgaaccacacaaagaagtggaagtacccccaggtgaacggactgaccagcatcaagtgggccgacaacaactgctacctggccaccgctctgctgaccctgcagcagatcgaactgaagttcaacccacccgctctg…	1.00059	1.10175		131	A	*	0.143513	0.361521			100	G	P	0.0816485	0.180022		atggaggtgaggaccatcaaggtgttcaccaccgtggacaacatcaacctgcacacccaggtggtggacatgagcatgacctacggacagcagttcggtcctacctacctggacggagctgacgtgaccaagatcaagccacacaactcccacgagggcaagaccttctacgtgctgcctaacgatgacaccctgagagtggaggctttcgaatactaccacacaaccgacccatccttcctgggcaggtacatgtctgccctgaaccacaccaagaagtggaagtacccccaggtgaacggactgaccagcatcaagtgggccgacaacaactgctacctggccaccgctctgctgaccctgcagcagatcgaactgaagttcaacccacccgctctg…	0.873365	0.878301		141	A	*	0.468714	0.0541072
100	G	A	0.540894	0.217013		atggaggtgaggaccatcaaggtgttcaccaccgtggacaacatcaacctgcacacccaggtggtggacatgagcatgacctacggacagcagttcggtcctacctacctggacggagctgacgtgaccaagatcaagccacacaactcccacgagggcaagaccttctacgtgctgcctaacgatgacaccctgagagtggaggctttcgaatactaccacaccaccgacccatccttcctgggcaggtacatgtctgccctgaaccacacaaagaagtggaagtacccccaggtgaacggactgaccagcatcaagtgggccgacaacaactgctacctggccaccgctctgctgaccctgcagcagatcgaactgaagttcaacccacccgctctg…	0.680271	0.844149		132	L	*	0.0564846	0.169686			100	G	R	0.586442	0.243335		atggaggtgaggaccatcaaggtgttcaccaccgtggacaacatcaacctgcacacccaggtggtggacatgagcatgacctacggacagcagttcggtcctacctacctggacggagctgacgtgaccaagatcaagccacacaactcccacgagggcaagaccttctacgtgctgcctaacgatgacaccctgagagtggaggctttcgaatactaccacaccaccgacccatccttcctgggcaggtacatgtctgccctgaaccacaccaagaagtggaagtacccccaggtgaacggactgaccagcatcaagtgggccgacaacaactgctacctggccaccgctctgctgaccctgcagcagatcgaactgaagttcaacccacccgctctg…	1.05168	1.05095		145	A	*	-0.322781	-0.189576
100	G	C	0.573159	0.202955		atggaggtgaggaccatcaaggtgttcaccaccgtggacaacatcaacctgcacacccaggtggtggacatgagcatgacctacggacagcagttcggtcctacctacctggacggagctgacgtgaccaagatcaagccacacaactcccacgagggcaagaccttctacgtgctgcctaacgatgacaccctgagagtggaggctttcgaatactaccacaccaccgacccatccttcctgggcaggtacatgtctgccctgaaccacaccaagaagtggaagtacccacaggtgaacggactgaccagcatcaagtgggccgacaacaactgctacctggccaccgctctgctgaccctgcagcagatcgaactgaagttcaacccacccgctctg…	0.917761	0.91582		133	Q	*	-0.0454338	-0.0283859			100	G	S	0.284997	0.375797		atggaggtgaggaccatcaaggtgttcaccaccgtggacaacatcaacctgcacacccaggtggtggacatgagcatgacctacggacagcagttcggtcctacctacctggacggagctgacgtgaccaagatcaagccacacaactcccacgagggcaagaccttctacgtgctgcctaacgatgacaccctgagagtggaggctttcgaatactaccacaccaccgacccatccttcctgggcaggtacatgtctgccctgaaccacaccaagaagtggaagtacccccaggtgaacggactgaccagcatcaagtgggccgacaacaactgctacctggccaccgctctgctgaccctgcagcagatcgaactgaagttcaacccacccgctctg…	0.769662	0.910619		146	N	*	0.11254	0.200335
100	G	D	0.833283	0.468395		atggaggtgaggaccatcaaggtgttcaccaccgtggacaacatcaacctgcacacccaggtggtggacatgagcatgacctacggacagcagttcggtcctacctacctggacggagctgacgtgaccaagatcaagccacacaactcccacgagggcaagaccttctacgtgctgcctaacgatgacaccctgagagtggaggctttcgaatactaccacaccaccgacccatccttcctgggcaggtacatgtctgccctgaaccacaccaagaagtggaagtacccacaggtgaacggactgaccagcatcaagtgggccgacaacaactgctacctggccaccgctctgctgaccctgcagcagatcgaactgaagttcaacccacccgctctg…	0.935134	0.913547		134	D	*	-0.0193125	0.0529531			100	G	T	0.158002	0.260127		atggaggtgaggaccatcaaggtgttcaccaccgtggacaacatcaacctgcacacccaggtggtggacatgagcatgacctacggacagcagttcggtcctacctacctggacggagctgacgtgaccaagatcaagccacacaactcccacgagggcaagaccttctacgtgctgcctaacgatgacacccttagagtggaggctttcgaatactaccacaccaccgacccatccttcctgggcaggtacatgtctgccctgaaccacaccaagaagtggaagtacccccaggtgaacggactgaccagcatcaagtgggccgacaacaactgctacctggccaccgctctgctgaccctgcagcagatcgaactgaagttcaacccacccgctctg…	1.1353	0.938269		147	F	*	-0.0745895	-0.0028609
100	G	E	0.396379	0.285828		atggaggtgaggaccatcaaggtgttcaccaccgtggacaacatcaacctgcacacccaggtggtggacatgagcatgacctacggacagcagttcggtcctacctacctggacggagctgacgtgaccaagatcaagccacacaactcccacgagggcaagaccttctacgtgctgcctaacgatgacaccctgagagtggaggctttcgaatactaccacaccaccgacccatccttcctgggcaggtacatgtctgccctgaaccacaccaagaagtggaagtacccccaggtgaacggactgacaagcatcaagtgggccgacaacaactgctacctggccaccgctctgctgaccctgcagcagatcgaactgaagttcaacccacccgctctg…	0.897111	1.01569		135	A	*	-0.0152899	-0.0381217			100	G	V	-0.101992	0.137829		atggaggtgaggaccatcaaggtgttcaccaccgtggacaacatcaacctgcacacccaggtggtggacatgagcatgacctacggacagcagttcggtcctacctacctggacggagctgacgtgaccaagatcaagccacacaactcccacgagggcaagaccttctacgtgctgcctaacgatgacaccctgagagtggaggctttcgaatactaccacaccaccgacccatccttcctgggcaggtacatgtctgccctgaaccacaccaagaagtggaagtacccccaggtgaacggactgaccagcatcaagtgggccgacaacaactgctacctggccaccgctctgctgaccctgcagcagatcgaactgaagttcaacccacccgctctg…	0.922146	0.981499		150	L	*	-0.0767367	0.0150216
100	G	F	0.178207	0.0915209		atggaggtgaggaccatcaaggtgttcaccaccgtggacaacatcaacctgcacacccaggtggtggacatgagcatgacctacggacagcagttcggtcctacctacctggacggagctgacgtgaccaagatcaagccacacaactcccacgagggcaagaccttctacgtgctgcctaacgatgacaccctgagagtggaggctttcgaatactaccacaccaccgacccatccttcctgggcaggtacatgtctgccctgaaccacaccaagaagtggaagtacccccaggtgaacggactgacaagcatcaagtgggccgacaacaactgctacctggccaccgctctgctgaccctgcagcagatcgaactgaagttcaacccacccgctctg…	1.21669	0.927506		136	Y	*	0.049055	0.0257273			101	L	D	-0.195483	0.227876		atggaggtgaggaccatcaaggtgttcaccaccgtggacaacatcaacctgcacacccaggtggtggacatgagcatgacctacggacagcagttcggtcctacctacctggacggagctgacgtgaccaagatcaagccacacaactcccacgagggcaagaccttctacgtgctgcctaacgatgacaccctgagagtggaggctttcgaatactaccacaccaccgacccatccttcctgggcaggtacatgtctgccctgaaccacaccaagaagtggaagtacccccaggtgaacggactgaccagcatcaagtgggccgacaacaactgctacctggccaccgctctgctgaccctgcagcagatcgaactgaagttcaacccacccgctctg…	0.89148	0.919142		151	I	*	0.0162541	-0.0640546
100	G	H	0.780236	0.314937		atggaggtgaggaccatcaaggtgttcaccaccgtggacaacatcaacctgcacacccaggtggtggacatgagcatgacctacggacagcagttcggtcctacctacctggacggagctgacgtgaccaagatcaagccacacaactcccacgagggcaagaccttctacgtgctgcctaacgatgacaccctgagagtggaggctttcgaatactaccacaccaccgacccatccttcctgggcaggtacatgtctgccctgaaccacaccaagaagtggaagtacccccaggtgaacggactgacaagcatcaagtgggccgacaacaactgctacctggccaccgctctgctgaccctgcagcagatcgaactgaagttcaacccacccgctctg…	1.05377	0.952962		137	Y	*	0.0288256	0.129702			101	L	F	0.547019	0.704396		atggaggtgaggaccatcaaggtgttcaccaccgtggacaacatcaacctgcacacccaggtggtggacatgagcatgacctacggacagcagttcggtcctacctacctggacggagctgacgtgaccaagatcaagccacacaactcccacgagggcaagaccttctacgtgctgcctaacgatgacaccctgagagtggaggctttcgaatactaccacaccaccgacccatccttcctgggcaggtacatgtctgccctgaaccacaccaagaagtggaagtacccccaggtgaacggactgaccagcatcaagtgggccgacaacaactgctacctggccaccgctctgctgaccctgcagcagatcgaactgaagttcaacccacccgctctg…	1.15292	0.989994		152	L	*	0.0962839	0.0687392
100	G	I	0.240645	0.115196		atggaggtgaggaccatcaaggtgttcaccaccgtggacaacatcaacctgcacacccaggtggtggacatgagcatgacctacggacagcagttcggtcctacctacctggacggagctgacgtgaccaagatcaagccacacaactcccacgagggcaagaccttctacgtgctgcctaacgatgacaccctgagagtggaggctttcgaatactaccacaccaccgacccatccttcctgggcaggtacatgtctgccctgaaccacaccaagaagtggaagtacccccaggtgaacggactgaccagcataaagtgggccgacaacaactgctacctggccaccgctctgctgaccctgcagcagatcgaactgaagttcaacccacccgctctg…	0.910098	0.821115		138	R	*	0.0130966	-0.0457827			101	L	G	0.668165	0.282006		atggaggtgaggaccatcaaggtgttcaccaccgtggacaacatcaacctgcacacccaggtggtggacatgagcatgacctacggacagcagttcggtcctacctacctggacggagctgacgtgaccaagatcaagccacacaactcccacgagggcaagaccttctacgtgctgcctaacgatgacaccctgagagtggaggctttcgaatactaccacaccaccgacccatccttcctgggcaggtacatgtctgcccttaaccacaccaagaagtggaagtacccccaggtgaacggactgaccagcatcaagtgggccgacaacaactgctacctggccaccgctctgctgaccctgcagcagatcgaactgaagttcaacccacccgctctg…	0.839675	1.0391		153	A	*	-0.249809	0.153767
100	G	K	0.514773	0.256469		atggaggtgaggaccatcaaggtgttcaccaccgtggacaacatcaacctgcacacccaggtggtggacatgagcatgacctacggacagcagttcggtcctacctacctggacggagctgacgtgaccaagatcaagccacacaactcccacgagggcaagaccttctacgtgctgcctaacgatgacaccctgagagtggaggctttcgaatactaccacaccaccgacccatccttcctgggcaggtacatgtctgccctgaaccacaccaagaagtggaagtacccccaggtgaacggactgaccagcataaagtgggccgacaacaactgctacctggccaccgctctgctgaccctgcagcagatcgaactgaagttcaaccctcccgctctg…	0.8008	0.973174		139	A	*	0.028889	0.0841299			101	L	I	0.232206	0.646237		atggaggtgaggaccatcaaggtgttcaccaccgtggacaacatcaacctgcacacccaggtggtggacatgagcatgacctacggacagcagttcggtcctacctacctggacggagctgacgtgaccaagatcaagccacacaactcccacgagggcaagaccttctacgtgctgcctaacgatgacaccctgagagtggaggctttcgaatactaccacaccaccgacccatccttcctgggcaggtacatgtctgccctgaaccacaccaagaagtggaagtacccccaggtgaacggactgaccagcatcaagtgggccgacaacaactgctacctggccaccgctctgctgaccctgcagcagatcgaactgaagttcaacccacccgctctg…	1.26159	1.05408		154	Y	*	0.217068	-0.0801247
100	G	L	0.207525	0.210756		atggaggtgaggaccatcaaggtgttcaccaccgtggacaacatcaacctgcacacccaggtggtggacatgagcatgacctacggacagcagttcggtcctacctacctggacggagctgacgtgaccaagatcaagccacacaactcccacgagggcaagaccttctacgtgctgcctaacgatgacaccctgagagtggaggctttcgaatactaccacaccaccgacccatccttcctgggcaggtacatgtctgccctgaaccacaccaagaagtggaagtacccccaggtgaacggactgaccagcatcaagtgggccgacaacaactgctacctcgccaccgctctgctgaccctgcagcagatcgaactgaagttcaacccacccgctctg…	1.00139	1.02778		140	R	*	-0.0127947	0.0244493			101	L	K	0.371115	0.244937		atggaggtgaggaccatcaaggtgttcaccaccgtggacaacatcaacctgcacacccaggtggtggacatgagcatgacctacggacagcagttcggtcctacctacctggacggagcggacgtgaccaagatcaagccacacaactcccacgagggcaagaccttctacgtgctgcctaacgatgacaccctgagagtggaggctttcgaatactaccacaccaccgacccatccttcctgggcaggtacatgtctgccctgaaccacaccaagaagtggaagtacccccaggtgaacggactgaccagcatcaagtgggccgacaacaactgctacctggccaccgctctgctgaccctgcagcagatcgaactgaagttcaacccacccgctctg…	0.867389	0.959671		155	C	*	-0.227918	-0.0380597
100	G	M	0.338138	0.107938		atggaggtgaggaccatcaaggtgttcaccaccgtggacaacatcaacctgcacacccaggtggtggacatgagcatgacctacggacagcagttcggtcctacctacctggacggagctgacgtgaccaagatcaagccacacaactcccacgagggcaagaccttctacgtgctgcctaacgatgacaccctgagagtggaggctttcgaatactaccacaccaccgacccatccttcctgggcaggtacatgtctgccctgaaccacaccaagaagtggaagtacccccaggtgaacggactgaccagcatcaagtgggccgacaacaactgctacctggccaccgccctgctgaccctgcagcagatcgaactgaagttcaacccacccgctctg…	1.07281	1.01199		141	A	*	-0.0774533	0.0541072			101	L	R	0.0493438	0.245757		atggaggtgaggaccatcaaggtgttcaccaccgtggacaacatcaacctgcacacccaggtggtggacatgagcatgacctacggacagcagttcggtcctacctacctggacggagctgacgtgaccaagatcaagccacacaactcccacgagggcaagaccttctacgtgctgcctaacgatgacaccctgagagtggaggctttcgaatactaccacaccaccgacccatccttcctgggcaggtacatgtctgccctgaaccacaccaagaagtggaagtacccccaggtgaacggactgaccagcatcaagtgggccgacaacaactgctacctggccaccgctctgctgaccctgcagcagatcgaactgaagttcaacccacccgctctg…	0.78361	0.940353		156	N	*	-0.016413	0.0291968
100	G	N	0.934396	0.737641		atggaggtgaggaccatcaaggtgttcaccaccgtggacaacatcaacctgcacacccaggtggtggacatgagcatgacctacggacagcagttcggtcctacctacctggacggagctgacgtgaccaagatcaagccacacaactcccacgagggcaagaccttctacgtgctgcctaacgatgacaccctgagagtggaggctttcgaatactaccacaccaccgacccatccttcctgggcaggtacatgtctgccctgaaccacaccaagaagtggaagtacccccaggtgaacggactgaccagcatcaagtgggccgacaacaactgctacctggccaccgctctcctgaccctgcagcagatcgaactgaagttcaacccacccgctctg…	1.185	1.1378		142	G	*	-0.00216018	0.0368416			101	L	S	0.414405	0.290727		atggaggtgaggaccatcaaggtgttcaccaccgtggacaacatcaacctgcacacccaggtggtggacatgagcatgacctacggacagcagttcggtcctacctacctggacggagctgacgtgaccaagatcaagccacacaactcccacgagggcaagaccttctacgtgctgcctaacgatgacaccctgagagtggaggctttcgaatactaccacaccaccgacccatccttcctgggcaggtacatgtctgccctgaaccacaccaagaagtggaagtacccccaggtgaacggactgaccagcatcaagtgggccgacaacaactgctacctggccaccgctctgctgaccctgcagcagatcgaactgaagttcaacccacccgctctg…	1.16019	1.03157		157	K	*	0.455082	0.0287823
100	G	P	0.167438	0.180022		atggaggtgaggaccatcaaggtgttcaccaccgtggacaacatcaacctgcacacccaggtggtggacatgagcatgacctacggacagcagttcggtcctacctacctggacggagctgacgtgaccaagatcaagccacacaactcccacgagggcaagaccttctacgtgctgcctaacgatgacaccctgagagtggaggctttcgaatactaccacaccaccgacccatccttcctgggcaggtacatgtctgccctgaaccacaccaagaagtggaagtacccccaggtgaacggactgaccagcatcaagtgggccgacaacaactgctacctggccaccgctctgctaaccctgcagcagatcgaactgaagttcaacccacccgctctg…	1.10557	1.10371		143	E	*	0.0964844	0.038247			101	L	V	0.460172	0.494919		atggaggtgaggaccatcaaggtgttcaccaccgtggacaacatcaacctgcacacccaggtggtggacatgagcatgacctacggacagcagttcggtcctacctacctggacggagctgacgtgaccaagatcaagccacacaactcccacgagggcaagaccttctacgtgctgcctaacgatgacaccctgagagtggaggctttcgaatactaccacaccaccgacccatccttcctgggcaggtacatgtctgccctgaaccacaccaagaagtggaagtacccccaggtgaacggactgaccagcatcaagtgggccgacaacaactgctacctggccaccgctctgctgaccctgcagcagatcgaactgaagttcaacccacccgctctg…	0.632024	0.97823		158	T	*	-0.057697	0.039932
100	G	Q	0.864665	0.368947		atggaggtgaggaccatcaaggtgttcaccaccgtggacaacatcaacctgcacacccaggtggtggacatgagcatgacctacggacagcagttcggtcctacctacctggacggagctgacgtgaccaagatcaagccacacaactcccacgagggcaagaccttctacgtgctgcctaacgatgacaccctgagagtggaggctttcgaatactaccacaccaccgacccatccttcctgggcaggtacatgtctgccctgaaccacaccaagaagtggaagtacccccaggtgaacggactgaccagcatcaagtgggccgacaacaactgctacctggccaccgctctgctcaccctgcagcagatcgaactgaagttcaacccacccgctctg…	1.05897	0.944619		144	A	*	0.0299391	0.0345037			101	L	Y	0.230126	0.605374		atggaggtgaggaccatcaaggtgttcaccaccgtggacaacatcaacctgcacacccaggtggtggacatgagcatgacctacggacagcagttcggtcctacctacctggacggagctgacgtgaccaagatcaagccacacaactcccacgagggcaagaccttctacgtgctgcctaacgatgacaccctgagagtggaggctttcgaatactaccacaccaccgacccatccttcctgggcaggtacatgtctgccctgaaccacaccaagaagtggaagtacccccaggtgaacggactgaccagcatcaagtgggccgacaacaactgctacctggccaccgctctgctgaccctgcagcagatcgaactgaagttcaacccacccgctctg…	0.836464	0.826445		160	G	*	-0.283738	0.0603389
100	G	R	0.458499	0.243335		atggaggtgaggaccatcaaggtgttcaccaccgtggacaacatcaacctgcacacccaggtggtggacatgagcatgacctacggacagcagttcggtcctacctacctggacggagctgacgtgaccaagatcaagccacacaactcccacgagggcaagaccttctacgtgctgcctaacgatgacaccctgagagtggaggctttcgaatactaccacaccaccgacccatccttcctgggcaggtacatgtctgccctgaaccacaccaagaagtggaagtacccccaggtgaacggactgaccagcatcaagtgggccgacaacaactgctacctggccaccgctctgctgacactgcagcagatcgaactgaagttcaacccacccgctctg…	0.8951	0.883569		145	A	*	0.00864444	-0.189576			102	T	A	0.423002	0.315457		atggaggtgaggaccatcaaggtgttcaccaccgtggacaacatcaacctgcacacccaggtggtggacatgagcatgacctacggacagcagttcggtcctacctacctggacggagctgacgtgaccaagatcaagccacacaactcccacgagggcaagaccttctacgtgctgcctaacgatgacaccctgagagtggaggctttcgaatactaccacaccaccgacccatccttcctgggcaggtacatgtctgccctgaaccacaccaagaagtggaagtacccccaggtgaacggactgaccagcatcaagtgggccgacaacaactgctacctggccaccgctctgctgaccctgcagcagatcgaactgaagttcaacccacccgctctt…	1.06664	1.03032		161	E	*	-0.0508422	-0.0284064
100	G	S	0.715453	0.375797		atggaggtgaggaccatcaaggtgttcaccaccgtggacaacatcaacctgcacacccaggtggtggacatgagcatgacctacggacagcagttcggtcctacctacctggacggagctgacgtgaccaagatcaagccacacaactcccacgagggcaagaccttctacgtgctgcctaacgatgacaccctgagagtggaggctttcgaatactaccacaccaccgacccatccttcctgggcaggtacatgtctgccctgaaccacaccaagaagtggaagtacccccaggtgaacggactgaccagcatcaagtgggccgacaacaactgctacctggccaccgctctgctgaccctgcagcagatcgaactgaaattcaacccacccgctctg…	0.953042	1.04831		146	N	*	0.147976	0.200335			102	T	C	0.327789	0.607144		atggaggtgaggaccatcaaggtgttcaccaccgtggacaacatcaacctgcacacccaggtggtggacatgagcatgacctacggacagcagttcggtcctacctacttggacggagctgacgtgaccaagatcaagccacacaactcccacgagggcaagaccttctacgtgctgcctaacgatgacaccctgagagtggaggctttcgaatactaccacaccaccgacccatccttcctgggcaggtacatgtctgccctgaaccacaccaagaagtggaagtacccccaggtgaacggactgaccagcatcaagtgggccgacaacaactgctacctggccaccgctctgctgaccctgcagcagatcgaactgaagttcaacccacccgctctg…	0.967892	1.03832		162	L	*	0.00491806	0.0356175
100	G	T	0.526131	0.260127		atggaggtgaggaccatcaaggtgttcaccaccgtggacaacatcaacctgcacacccaggtggtggacatgagcatgacctacggacagcagttcggtcctacctacctggacggagctgacgtgaccaagatcaagccacacaactcccacgagggcaagaccttctacgtgctgcctaacgatgacaccctgagagtggaggctttcgaatactaccacaccaccgacccatccttcctgggcaggtacatgtctgccctgaaccacaccaagaagtggaagtacccccaggtgaacggactgaccagcatcaagtgggccgacaacaactgctacctggccaccgctctgctgaccctgcagcagatcgaactgaagttcaacccacccgcgctg…	0.887046	0.786504		147	F	*	0.0701749	-0.0028609			102	T	D	0.115028	0.150258		atggaggtgaggaccatcaaggtgttcaccaccgtggacaacatcaacctgcacacccaggtggtggacatgagcatgacctacggacagcagttcggtcctacctacctggacggagctgacgtgaccaagatcaagccacacaactcccacgagggcaagaccttctacgtgctgcctaacgatgacaccctgagagtggaggctttcgaatactaccacaccaccgacccatccttcctgggcaggtacatgtctgccctgaaccacaccaagaagtggaagtacccccaggtgaacggactgaccagcatcaagtgggccgacaacaactgctacctggccaccgctctgctgaccctgcagcagatcgaactgaagttcaacccacccgctctg…	0.78039	0.842204		163	G	*	-0.20332	0.0347807
100	G	V	0.145967	0.137829		atggaggtgaggaccatcaaggtgttcaccaccgtggacaacatcaacctgcacacccaggtggtggacatgagcatgacctacggacagcagttcggtcctacctacctggacggagctgacgtgaccaagatcaagccacacaactcccacgagggcaagaccttctacgtgctgcctaacgatgacaccctgagagtggaggctttcgaatactaccacaccaccgacccatccttcctgggcaggtacatgtctgccctgaaccacaccaagaagtggaagtacccccaggtgaacggactgaccagcatcaagtgggccgacaacaactgctacctggccaccgctctgctgaccctgcagcagatcgaactgaagttcaacccacccgctctg…	1.02255	0.945767		148	C	*	-0.239153	-0.0499914			102	T	E	-0.460181	0.108945		atggaggtgaggaccatcaaggtgttcaccaccgtggacaacatcaacctgcacacccaggtggtggacatgagcatgacctacggacagcagttcggtcctacctacctggacggagctgacgtgaccaagatcaagccacacaactcccacgagggcaagaccttctacgtgctgcctaacgatgacaccctgagagtggaggctttcgaatactaccacaccaccgacccatccttcctgggcaggtacatgtctgccctgaaccacaccaagaagtggaagtacccccaggtgaacggactgaccagcatcaagtgggccgacaacaactgctacctggccaccgctctgctgaccctgcagcagatcgaactgaagttcaacccacccgctttg…	0.778786	0.97026		164	D	*	-0.204055	0.143223
100	G	W	0.347777	0.28122		atggaggtgaggaccatcaaggtgttcaccaccgtggacaacatcaacctgcacacccaggtggtggacatgagcatgacctacggacagcagttcggtcctacctacctggacggagctgacgtgaccaagatcaagccacacaactcccacgagggcaagaccttctacgtgctgcctaacgatgacaccctgagagtggaggctttcgaatactaccacaccaccgacccatccttcctgggcaggtacatgtctgccctgaaccacaccaagaagtggaagtacccccaggtgaacggactgaccagcatcaagtgggccgacaacaactgctacctggccaccgctctgctgaccctgcagcagatcgaactgaagttcaacccacccgctctg…	0.965921	0.862453		149	A	*	-0.0165197	0.0413966			102	T	F	0.575461	0.689837		atggaggtgaggacaatcaaggtgttcaccaccgtggacaacatcaacctgcacacccaggtggtggacatgagcatgacctacggacagcagttcggtcctacctacctggacggagctgacgtgaccaagatcaagccacacaactcccacgagggcaagaccttctacgtgctgcctaacgatgacaccctgagagtggaggctttcgaatactaccacaccaccgacccatccttcctgggcaggtacatgtctgccctgaaccacaccaagaagtggaagtacccccaggtgaacggactgaccagcatcaagtgggccgacaacaactgctacctggccaccgctctgctgaccctgcagcagatcgaactgaagttcaacccacccgctctg…	1.0151	0.88447		165	V	*	0.124081	0.0845832
100	G	Y	0.30614	0.189856		atggaggtgaggaccatcaaggtgttcaccaccgtggacaacatcaacctgcacacccaggtggtggacatgagcatgacctacggacagcagttcggtcctacctacctggacggagctgacgtgaccaagatcaagccacacaactcccacgagggcaagaccttctacgtgctgcctaacgatgacaccctgagagtggaggctttcgaatactaccacaccaccgacccatccttcctgggcaggtacatgtctgccctgaaccacaccaagaagtggaagtacccccaggtgaacggactgaccagcatcaagtgggccgacaacaactgctacctggccaccgctctgctgaccctgcagcagatcgaactgaagttcaacccacccgctctg…	1.09453	1.14626		15	N	*	0.137914	0.0745244			102	T	G	-0.0657558	0.188696		atggaggtgaggaccatcaaggtgttcaccaccgtggacaacatcaacctgcacacccaggtggtggacatgagcatgacctacggacagcagttcggtcctacctacctggacggagctgacgtgaccaagatcaagccacacaactcccacgagggcaagaccttctacgtgctgcctaacgatgacaccctgagagtggaggctttcgaatactaccacaccaccgacccatccttcctgggcaggtacatgtctgccctgaaccacaccaagaagtggaagtacccccaggtgaacggactgaccagcatcaagtgggccgacaacaactgctacctggccaccgctctgctgaccctgcagcagatcgaactgaagttcaacccacccgctctg…	1.01098	1.04252		166	R	*	-0.201068	0.0228808
101	L	A	0.182717	0.525749		atggaggtgaggaccatcaaggtgttcaccaccgtggacaacatcaacctgcacacccaggtggtggacatgagcatgacctacggacagcagttcggtcctacctacctggacggagctgacgtgaccaagatcaagccacacaactcccacgagggcaagaccttctacgtgctgcctaacgatgacaccctgagagtggaggctttcgaatactaccacaccaccgacccatccttcctgggcaggtacatgtctgccctgaaccacaccaagaagtggaagtacccccaggtgaacggactgaccagcatcaagtgggccgacaacaactgctacctggccaccgctctgctgaccctgcagcagatcgaactgaagttcaacccacccgctctg…	1.00267	0.999825		150	L	*	-0.0247618	0.0150216			102	T	H	0.212127	0.312711		atggaggtgaggaccatcaaggtgttcaccaccgtggacaacatcaacctgcacacccaggtggtggacatgagcatgacctacggacagcagttcggtcctacctacctggacggagctgacgtgaccaagatcaagccacacaactcccacgagggcaagaccttctacgtgctgcctaacgatgacaccctgagagtggaggctttcgaatactaccacaccaccgacccatccttcctgggcaggtacatgtctgccctgaaccacaccaagaagtggaagtacccccaggtgaacggactgaccagcatcaagtgggccgacaacaactgctacctggccaccgctctgctgaccctgcagcagatcgaactgaagttcaacccacccgctctg…	0.7907	0.887452		167	E	*	0.119669	0.107236
101	L	C	0.327126	0.294086		atggaggtgaggaccatcaaggtgttcaccaccgtggacaacatcaacctgcacacccaggtggtggacatgagcatgacctacggacagcagttcggtcctacctacctggacggagctgacgtgaccaagatcaagccacacaactcccacgagggcaagaccttctacgtgctgcctaacgatgacaccctgagagtggaggctttcgaatactaccacaccaccgacccatccttcctgggcaggtacatgtctgccctgaaccacaccaagaagtggaagtacccccaggtgaacggactgaccagcatcaagtgggccgacaacaactgctacctggccaccgctctgctgaccctgcagcagatcgaactgaagttcaacccacccgctctg…	1.01583	1.07136		151	I	*	-0.0819637	-0.0640546			102	T	I	0.963226	0.807308		atggaggtgaggaccatcaaggtgttcaccaccgtggacaacatcaacctgcacacccaggtggtggacatgagcatgacctacggacagcagttcggtcctacctacctggacggagctgacgtgactaagatcaagccacacaactcccacgagggcaagaccttctacgtgctgcctaacgatgacaccctgagagtggaggctttcgaatactaccacaccaccgacccatccttcctgggcaggtacatgtctgccctgaaccacaccaagaagtggaagtacccccaggtgaacggactgaccagcatcaagtgggccgacaacaactgctacctggccaccgctctgctgaccctgcagcagatcgaactgaagttcaacccacccgctctg…	0.937218	0.919504		168	T	*	0.0530412	0.0141725
101	L	D	0.166593	0.227876		atggaggtgaggaccatcaaggtgttcaccaccgtggacaacatcaacctgcacacccaggtggtggacatgagcatgacctacggacagcagttcggtcctacctacctggacggagctgacgtgaccaagatcaagccacacaactcccacgagggcaagaccttctacgtgctgcctaacgatgacaccctgagagtggaggctttcgaatactaccacaccaccgacccatccttcctgggcaggtacatgtctgccctgaaccacaccaagaagtggaagtacccccaggtgaacggactgaccagcatcaagtgggccgacaacaactgctacctggccaccgctctgctgaccctgcagcagatcgaactgaagttcaacccacccgctctg…	1.07901	1.02582		152	L	*	0.0559167	0.0687392			102	T	K	0.0935109	0.0855735		atggaggtgaggaccatcaaggtgttcaccaccgtggacaacatcaacctgcacacccaggtggtggacatgagcatgacctacggacagcagttcggtcctacctacctggacggagctgacgtgaccaagatcaagccacacaactcccacgagggcaagaccttctacgtgctgcctaacgatgacaccctgagagtggaggctttcgaatactaccacaccaccgacccatccttcctgggcaggtacatgtctgccctgaaccacaccaagaagtggaagtacccccaggtgaacggactgaccagcatcaagtgggccgacaacaactgctacctggccaccgctctgctgaccctgcagcagatcgaactgaagttcaacccacccgctctg…	0.740125	0.983715		169	M	*	-0.383835	0.124637
101	L	E	0.161613	0.318117		atggaggtgaggaccatcaaggtgttcaccaccgtggacaacatcaacctgcacacccaggtggtggacatgagcatgacctacggacagcagttcggtcctacctacctggacggagctgacgtgaccaagatcaagccacacaactcccacgagggcaagaccttctacgtgctgcctaacgatgacaccctgagagtggaggctttcgaatactaccacaccaccgacccatccttcctgggcaggtacatgtctgccctgaaccacaccaagaagtggaagtacccccaggtgaacggactgaccagcatcaagtgggccgacaacaactgctacctggccaccgctctgctgaccctgcagcagatcgaactgaagttcaacccacccgctctg…	0.965761	0.968455		153	A	*	0.072892	0.153767			102	T	L	0.219688	0.326036		atggaggtgaggaccatcaaggtgttcaccaccgtggacaacatcaacctgcacacccaggtggtggacatgagcatgacctacggacagcagttcggtcctacctacctggacggagctgacgtgaccaagatcaagccacacaactcccacgagggcaagaccttctacgtgctgcctaacgatgacaccctgagagtggaggctttcgaatactaccacaccaccgacccatccttcctgggcaggtacatgtctgccctgaaccacaccaagaagtggaagtacccccaggtgaacggactgaccagcatcaagtgggccgacaacaactgctacctggccaccgctctgctgaccctgcagcagatcgaactgaagttcaacccacccgctctg…	0.912953	0.952464		170	S	*	0.176694	0.0160235
101	L	F	0.935306	0.704396		atggaggtgaggaccatcaaggtgttcaccaccgtggacaacatcaacctgcacacccaggtggtggacatgagcatgacctacggacagcagttcggtcctacctacctggacggagctgacgtgaccaagatcaagccacacaactcccacgagggcaagaccttctacgtgctgcctaacgatgacaccctgagagtggaggctttcgaatactaccacaccaccgacccatccttcctgggcaggtacatgtctgccctgaaccacaccaagaagtggaagtacccccaggtgaacggactgaccagcatcaagtgggccgacaacaactgctacctggccaccgctctgctgaccctgcagcagatcgaactgaagttcaacccacccgctctg…	1.00885	1.0203		154	Y	*	0.00252291	-0.0801247			102	T	M	0.064086	0.265309		atggaggtgaggaccatcaaggtgttcaccaccgtggacaacatcaacctgcacacccaggtggtggacatgagcatgacctacggacagcagttcggtcctacctacctggacggagctgacgtgaccaagatcaagccacacaactcccacgagggcaagaccttctacgtgctgcctaacgatgacaccctgagagtggaggctttcgaatactaccacaccaccgacccatccttcctgggcaggtacatgtctgccctgaaccacaccaagaagtggaagtacccccaggtgaacggactgaccagcatcaagtgggccgacaacaactgctacctggccaccgctctgctgaccctgcagcagatcgaactgaagttcaacccacccgctctg…	1.06206	0.902199		171	Y	*	0.227911	-0.0228101
101	L	G	0.210947	0.282006		atggaggtgaggaccatcaaggtgttcaccaccgtggacaacatcaacctgcacacccaggtggtggacatgagcatgacctacggacagcagttcggtcctacctacctggacggagctgacgtgaccaagatcaagccacacaactcccacgagggcaagaccttctacgtgctgcctaacgatgacaccctgagagtggaggctttcgaatactaccacaccaccgacccatccttcctgggcaggtacatgtctgccctgaaccacaccaagaagtggaagtacccccaggtgaacggactgaccagcatcaagtgggccgacaacaactgctacctggccaccgctctgctgaccctgcagcagatcgaactgaagttcaacccacccgctctg…	0.954293	0.952464		155	C	*	-0.116237	-0.0380597			102	T	N	-0.284771	0.130188		atggaggtgaggaccatcaaggtgttcaccaccgtggacaacatcaacctgcacacccaggtggtggacatgagcatgacctacggacagcagttcggtcctacctacctggacggagctgacgtgaccaagatcaagccacacaactcccacgagggcaagaccttctacgtgctgcctaacgatgataccctgagagtggaggctttcgaatactaccacaccaccgacccatccttcctgggcaggtacatgtctgccctgaaccacaccaagaagtggaagtacccccaggtgaacggactgaccagcatcaagtgggccgacaacaactgctacctggccaccgctctgctgaccctgcagcagatcgaactgaagttcaacccacccgctctg…	1.06675	1.1265		172	L	*	0.0873367	-0.00325943
101	L	I	0.782819	0.646237		atggaggtgaggaccatcaaggtgttcaccaccgtggacaacatcaacctgcacacccaggtggtggacatgagcatgacctacggacagcagttcggtcctacctacctggacggagctgacgtgaccaagatcaagccacacaactcccacgagggcaagaccttctacgtgctgcctaacgatgacaccctgagagtggaggctttcgaatactaccacaccaccgacccatccttcctgggcaggtacatgtctgccctgaaccacaccaagaagtggaagtacccccaggtgaacggactgaccagcatcaagtgggccgacaacaactgctacctggccaccgctctgctgaccctgcagcagatcgaactgaagttcaacccacccgctctg…	0.985069	0.916021		156	N	*	-0.0282128	0.0291968			102	T	P	0.0451901	0.156254		atggaggtgaggaccatcaaggtgttcaccaccgtggacaacatcaacctgcacacccaggtggtggacatgagcatgacctacggacagcagttcggtcctacctacctggacggagctgacgtgaccaagatcaagccacacaactcccacgagggcaagaccttctacgtgctgcctaacgatgacaccctgagagtggaggctttcgaatactaccacaccaccgacccatccttcctgggcaggtacatgtctgccctgaaccacaccaagaagtggaagtacccccaggtgaacggactgaccagcatcaagtgggccgacaacaactgctacctggccaccgctctgctgaccctgcagcagatcgaactgaagttcaacccacccgctctg…	0.881054	1.07713		173	F	*	0.410219	0.0103329
101	L	K	0.264264	0.244937		atggaggtgaggaccatcaaggtgttcaccaccgtggacaacatcaacctgcacacccaggtggtggacatgagcatgacctacggacagcagttcggtcctacctacctggacggagctgacgtgaccaagatcaagccacacaactcccacgagggcaagaccttctacgtgctgcctaacgatgacaccctgagagtggaggctttcgaatactaccacaccaccgacccatccttcctgggcaggtacatgtctgccctgaaccacaccaagaagtggaagtacccccaggtgaacggactgaccagcatcaagtgggccgacaacaactgctacctggccaccgctctgctgaccctgcagcagatcgaactgaagttcaacccacccgctctg…	1.04721	0.984744		157	K	*	0.0179837	0.0287823			102	T	Q	0.466905	0.207502		atggaggtgaggaccatcaaggtgttcaccaccgtggacaacatcaacctgcacacccaggtggtggacatgagcatgacctacggacagcagttcggtcctacctacctggacggagctgacgtgaccaagatcaagccacacaactcccacgagggcaagaccttctacgtgctgcctaacgatgacaccctgagagtggaggctttcgaatactaccacaccaccgacccatccttcctgggcaggtacatgtctgccctgaaccacaccaagaagtggaagtacccccaggtgaacggactgaccagcatcaagtgggccgacaacaactgctacctggccaccgctctgctgaccctgcagcagatcgaactgaagttcaacccacccgctctg…	1.0518	1.03287		174	Q	*	-0.339524	-0.0186808
101	L	N	0.167692	0.192847		atggaggtgaggaccatcaaggtgttcaccaccgtggacaacatcaacctgcacacccaggtggtggacatgagcatgacctacggacagcagttcggtcctacctacctggacggagctgacgtgaccaagatcaagccacacaactcccacgagggcaagaccttctacgtgctgcctaacgatgacaccctgagagtggaggctttcgaatactaccacaccaccgacccatccttcctgggcaggtacatgtctgccctgaaccacaccaagaagtggaagtacccccaggtgaacggactgaccagcatcaagtgggccgacaacaactgctacctggccaccgctctgctgaccctgcagcagatcgaactgaagttcaacccacccgctctg…	1.22947	0.984882		158	T	*	0.0815079	0.039932			102	T	R	0.479437	0.325373		atggaggtgaggaccatcaaggtgttcaccaccgtggacaacatcaacctgcacacccaggtggtggacatgagcatgacctacggacagcagttcggtcctacctacctggacggagctgacgtgaccaagatcaagccacacaactcccacgagggcaagaccttctacgtgctgcctaacgatgacaccctgagagtggaggctttcgaatactaccacaccaccgacccatccttcctgggcaggtacatgtctgccctgaaccacaccaagaagtggaagtacccccaggtgaacggactgaccagcatcaagtgggccgacaacaactgctacctggccaccgctctgctgaccctgcagcagatcgaactgaagttcaacccacccgctctg…	1.07006	0.946238		175	H	*	0.101671	-0.0283544
101	L	P	0.162866	0.118962		atggaggtgaggaccatcaaggtgttcaccaccgtggacaacatcaacctgcacacccaggtggtggacatgagcatgacctacggacagcagttcggtcctacctacctggacggagctgacgtgaccaagatcaagccacacaactcccacgagggcaagaccttctacgtgctgcctaacgatgacaccctgagagtggaggctttcgaatactaccacaccaccgacccatccttcctgggcaggtacatgtctgccctgaaccacaccaagaagtggaagtacccccaggtgaacggactgaccagcatcaagtgggccgacaacaactgctacctggccaccgctctgctgaccctgcagcagatcgaactgaagttcaacccacccgctctg…	1.03529	0.983715		16	L	*	0.271051	0.141085			102	T	S	0.0378317	0.203416		atggaggtgaggaccatcaaggtgttcaccaccgttgacaacatcaacctgcacacccaggtggtggacatgagcatgacctacggacagcagttcggtcctacctacctggacggagctgacgtgaccaagatcaagccacacaactcccacgagggcaagaccttctacgtgctgcctaacgatgacaccctgagagtggaggctttcgaatactaccacaccaccgacccatccttcctgggcaggtacatgtctgccctgaaccacaccaagaagtggaagtacccccaggtgaacggactgaccagcatcaagtgggccgacaacaactgctacctggccaccgctctgctgaccctgcagcagatcgaactgaagttcaacccacccgctctg…	1.04096	0.905515		176	A	*	-0.0156025	0.01693
101	L	Q	0.403992	0.17221		atggaggtgaggaccatcaaggtgttcaccaccgtggacaacatcaacctgcacacccaggtggtggacatgagcatgacctacggacagcagttcggtcctacctacctggacggagctgacgtgaccaagatcaagccacacaactcccacgagggcaagaccttctacgtgctgcctaacgatgacaccctgagagtggaggctttcgaatactaccacaccaccgacccatccttcctgggcaggtacatgtctgccctgaaccacaccaagaagtggaagtacccccaggtgaacggactgaccagcatcaagtgggccgacaacaactgctacctggccaccgctctgctgaccctgcagcagatcgaactgaagttcaacccacccgctctg…	0.969642	1.14975		160	G	*	0.119574	0.0603389			102	T	V	0.97774	0.911406		atggaggtgaggaccatcaaggtgttcaccaccgtggacaacatcaacctgcacacccaggtggttgacatgagcatgacctacggacagcagttcggtcctacctacctggacggagctgacgtgaccaagatcaagccacacaactcccacgagggcaagaccttctacgtgctgcctaacgatgacaccctgagagtggaggctttcgaatactaccacaccaccgacccatccttcctgggcaggtacatgtctgccctgaaccacaccaagaagtggaagtacccccaggtgaacggactgaccagcatcaagtgggccgacaacaactgctacctggccaccgctctgctgaccctgcagcagatcgaactgaagttcaacccacccgctctg…	0.822293	0.99325		179	D	*	-0.5509	0.100955
101	L	R	0.232441	0.245757		atggaggtgaggaccatcaaggtgttcaccaccgtggacaacatcaacctgcacacccaggtggtggacatgagcatgacctacggacagcagttcggtcctacctacctggacggagctgacgtgaccaagatcaagccacacaactcccacgagggcaagaccttctacgtgctgcctaacgatgacaccctgagagtggaggctttcgaatactaccacaccaccgacccatccttcctgggcaggtacatgtctgccctgaaccacaccaagaagtggaagtacccccaggtgaacggactgaccagcatcaagtgggccgacaacaactgctacctggccaccgctctgctgaccctgcagcagatcgaactgaagttcaacccacccgctctg…	0.9791	1.05408		161	E	*	0.0731827	-0.0284064			102	T	W	0.869434	0.753496		atggaggtgaggaccatcaaggtgttcaccaccgtggacaacatcaacctgcacacccaggtggtggacatgagcatgacctacggacagcagttcggtcctacctacctggacggagctgacgtgaccaagatcaagccacacaactcccacgagggcaagaccttctacgtgctgcctaacgatgacaccctgagagtggaggctttcgaatactaccacaccaccgacccatccttcctgggcaggtacatgtctgccctgaaccacaccaagaagtggaagtacccccaggtgaacggactgaccagcatcaagtgggccgacaacaactgctacctggccaccgctctgctgaccctgcagcagatcgaactgaagttcaacccacccgctctg…	0.982953	0.960404		18	T	*	-0.0976638	0.155842
101	L	S	0.217667	0.290727		atggaggtgaggaccatcaaggtgttcaccaccgtggacaacatcaacctgcacacccaggtggtggacatgagcatgacctacggacagcagttcggtcctacctacctggacggagctgacgtgaccaagatcaagccacacaactcccacgagggcaagaccttctacgtgctgcctaacgatgacaccctgagagtggaggctttcgaatactaccacaccaccgacccatccttcctgggcaggtacatgtctgccctgaaccacaccaagaagtggaagtacccccaggtgaacggactgaccagcatcaagtgggccgacaacaactgctacctggccaccgctctgctgaccctgcagcagatcgaactgaagttcaacccacccgctctg…	0.94233	1.12149		162	L	*	-0.0155552	0.0356175			102	T	Y	0.721111	0.949678		atggaggtgaggaccatcaaggtgttcaccaccgtggacaacatcaacctgcacacccaggtggtggacatgagcatgacctacggacagcagttcggtcctacctacctggacggagctgacgtgaccaagatcaagccacacaactcccacgagggcaagaccttctacgtgctgcctaacgatgacaccctgagagtggaggctttcgaatactaccacaccaccgacccatccttcctgggcaggtacatgtctgccctgaaccacaccaagaagtggaagtacccccaggtgaacggactgaccagcatcaagtgggccgacaacaactgctacctggccaccgctctgctgaccctgcagcagatcgaactgaagttcaacccacccgctctg…	1.04724	1.00976		180	S	*	-0.114143	-0.0968853
101	L	V	0.414116	0.494919		atggaggtgaggaccatcaaggtgttcaccaccgtggacaacatcaacctgcacacccaggtggtggacatgagcatgacctacggacagcagttcggtcctacctacctggacggagctgacgtgaccaagatcaagccacacaactcccacgagggcaagaccttctacgtgctgcctaacgatgacaccctgagagtggaggctttcgaatactaccacaccaccgacccatccttcctgggcaggtacatgtctgccctgaaccacaccaagaagtggaagtacccccaggtgaacggactgaccagcatcaagtgggccgacaacaactgctacctggccaccgctctgctgaccctgcagcagatcgaactgaagttcaacccacccgctctg…	1.01022	0.916163		163	G	*	0.00606112	0.0347807			103	S	A	0.721074	0.834514		atggaggtgaggaccatcaaggtgttcaccaccgtggacaacatcaacctgcacacccaggtggtggacatgagcatgacctacggacagcagttcggtcctacctacctggacggagctgacgtgaccaagatcaagccacacaactcccacgagggcaagaccttctacgtgctgcctaacgatgacaccctgagagtggaggctttcgaatactaccacaccaccgacccatccttcctgggcaggtacatgtctgccctgaaccacaccaagaagtggaagtacccccaggtgaacggactgaccagcatcaagtgggccgacaacaactgctacctggccaccgctctgctgaccctgcagcagatcgaactgaagttcaacccacccgctctg…	1.07594	0.999825		182	K	*	0.258464	0.0599004
101	L	Y	0.769464	0.605374		atggaggtgaggaccatcaaggtgttcaccaccgtggacaacatcaacctgcacacccaggtggtggacatgagcatgacctacggacagcagttcggtcctacctacctggacggagctgacgtgaccaagatcaagccacacaactcccacgagggcaagaccttctacgtgctgcctaacgatgacaccctgagagtggaggctttcgaatactaccacaccaccgacccatccttcctgggcaggtacatgtctgccctgaaccacaccaagaagtggaagtacccccaggtgaacggactgaccagcatcaagtgggccgacaacaactgctacctggccaccgctctgctgaccctgcagcagatcgaactgaagttcaacccacccgctctg…	0.999012	1.08217		164	D	*	0.139738	0.143223			103	S	I	0.539756	0.283999		atggaggtgaggaccatcaaggtgttcaccaccgtggacaacatcaacctgcacacccaggtggtggacatgagcatgacctacggacagcagttcggtcctacctacctggacggagctgacgtgaccaagatcaagccacacaactcccacgagggcaagaccttctacgtgctgcctaacgatgacaccctgagagtggaggctttcgaatactaccacaccaccgatccatccttcctgggcaggtacatgtctgccctgaaccacaccaagaagtggaagtacccccaggtgaacggactgaccagcatcaagtgggccgacaacaactgctacctggccaccgctctgctgaccctgcagcagatcgaactgaagttcaacccacccgctctg…	1.04828	0.948763		183	R	*	-0.102186	0.00851699
102	T	A	0.470598	0.315457		atggaggtgaggaccatcaaggtgttcaccaccgtggacaacatcaacctgcacacccaggtggtggacatgagcatgacctacggacagcagttcggtcctacctacctggacggagctgacgtgaccaagatcaagccacacaactcccacgagggcaagaccttctacgtgctgcctaacgatgacaccctgagagtggaggctttcgaatactaccacaccaccgacccatccttcctgggcaggtacatgtctgccctgaaccacaccaagaagtggaagtacccccaggtgaacggactgaccagcatcaagtgggccgacaacaactgctacctggccaccgctctgctgaccctgcagcagatcgaactgaagttcaacccacccgctctg…	0.963324	0.975038		165	V	*	0.141068	0.0845832			103	S	K	0.0834433	0.148665		atggaggtgaggaccatcaaggtgttcaccaccgtggacaacatcaacctgcacacccaggtggtggacatgagcatgacctacggacagcagttcggtcctacctacctggacggagctgacgtgaccaagatcaagccacacaactcccacgagggcaagaccttctacgtgctgcctaacgatgacaccctgagagtggaggctttcgaatactaccacaccaccgacccatccttcctgggcaggtacatgtctgccctgaaccacaccaagaagtggaagtacccccaggtgaacggactgaccagcatcaagtgggccgacaacaactgctacctggccaccgctctgctgaccctgcagcagatcgaactgaagttcaacccacccgctctg…	1.29979	0.987427		184	V	*	0.110744	0.0746799
102	T	C	0.76218	0.607144		atggaggtgaggaccatcaaggtgttcaccaccgtggacaacatcaacctgcacacccaggtggtggacatgagcatgacctacggacagcagttcggtcctacctacctggacggagctgacgtgaccaagatcaagccacacaactcccacgagggcaagaccttctacgtgctgcctaacgatgacaccctgagagtggaggctttcgaatactaccacaccaccgacccatccttcctgggcaggtacatgtctgccctgaaccacaccaagaagtggaagtacccccaggtgaacggactgaccagcatcaagtgggccgacaacaactgctacctggccaccgctctgctgaccctgcagcagatcgaactgaagttcaacccacccgctctg…	0.963948	1.06056		166	R	*	0.0128865	0.0228808			103	S	L	0.0403916	0.48257		atggaggtgaggaccatcaaggtgttcaccaccgtggacaacatcaacctgcacacccaggtggtggacatgagcatgacctacggacagcagttcggtcctacctacctggacggagctgacgtgaccaagatcaagccacacaactcccacgagggcaagaccttctacgtgctgcctaacgatgacaccctgagagtggaggctttcgaatactaccacaccaccgacccatccttcctgggcaggtacatgtctgccctgaaccacaccaagaagtggaagtacccccaggtgaacggactgaccagcatcaagtgggccgacaacaactgctacctggccaccgctctgctgaccctgcagcagatcgaactgaagttcaacccacccgctctg…	1.40014	1.01244		185	L	*	0.189768	0.15515
102	T	D	0.167393	0.150258		atggaggtgaggaccatcaaggtgttcaccaccgtggacaacatcaacctgcacacccaggtggtggacatgagcatgacctacggacagcagttcggtcctacctacctggacggagctgacgtgaccaagatcaagccacacaactcccacgagggcaagaccttctacgtgctgcctaacgatgacaccctgagagtggaggctttcgaatactaccacaccaccgacccatccttcctgggcaggtacatgtctgccctgaaccacaccaagaagtggaagtacccccaggtgaacggactgaccagcatcaagtgggccgacaacaactgctacctggccaccgctctgctgaccctgcagcagatcgaactgaagttcaacccacccgctctg…	0.906767	1.07208		167	E	*	0.12917	0.107236			103	S	P	0.120443	0.0883141		atggaggtgaggaccatcaaggtgttcaccaccgtggacaacatcaacctgcacacccaggtggtggacatgagcatgacctacggacagcagttcggtcctacctacctggacggagctgacgtgaccaagatcaagccacacaactcccacgagggcaagaccttctacgtgctgcctaacgatgacaccctgagagtggaggctttcgaatactaccacaccaccgacccatccttcctgggcaggtacatgtctgccctgaaccacaccaagaagtggaagtacccccaggtgaacggactgaccagcatcaagtgggccgacaacaactgctacctggccaccgctctgctgaccctgcagcagatcgaactgaagttcaacccacccgctctg…	1.13613	1.03636		186	N	*	-0.156249	-0.0344379
102	T	E	0.0856892	0.108945		atggaggtgaggaccatcaaggtgttcaccaccgtggacaacatcaacctgcacacccaggtggtggacatgagcatgacctacggacagcagttcggtcctacctacctggacggagctgacgtgaccaagatcaagccacacaactcccacgagggcaagaccttctacgtgctgcctaacgatgacaccctgagagtggaggctttcgaatactaccacaccaccgacccatccttcctgggcaggtacatgtctgccctgaaccacaccaagaagtggaagtacccccaggtgaacggactgaccagcatcaagtgggccgacaacaactgctacctggccaccgctctgctgaccctgcagcagatcgaactgaagttcaacccacccgctctg…	0.92602	0.950868		168	T	*	0.0334118	0.0141725			103	S	R	0.361237	0.150172		atggaggtgaggaccatcaaggtgttcaccaccgtggacaacatcaacctgcacacccaggtggtggacatgagcatgacctacggacagcagttcggtcctacctacctggacggagctgacgtgaccaagatcaagccacacaactcccacgagggcaagaccttctacgtgctgcctaacgatgacaccctgagagtggaggctttcgaatactaccacaccaccgacccatccttcctgggcaggtacatgtctgccctgaaccacaccaagaagtggaagtacccccaggtgaacggactgaccagcatcaagtgggccgacaacaactgctacctggccaccgctctgctgaccctgcagcagatcgaactgaagttcaacccacccgctctg…	1.16041	1.08509		188	V	*	-0.278803	-0.0651882
102	T	F	0.789861	0.689837		atggaggtgaggaccatcaaggtgttcaccaccgtggacaacatcaacctgcacacccaggtggtggacatgagcatgacctacggacagcagttcggtcctacctacctggacggagctgacgtgaccaagatcaagccacacaactcccacgagggcaagaccttctacgtgctgcctaacgatgacaccctgagagtggaggctttcgaatactaccacaccaccgacccatccttcctgggcaggtacatgtctgccctgaaccacaccaagaagtggaagtacccccaggtgaacggactgaccagcatcaagtgggccgacaacaactgctacctggccaccgctctgctgaccctgcagcagatcgaactgaagttcaacccacccgctctg…	0.99171	1.06173		169	M	*	0.164973	0.124637			103	S	V	0.445658	0.239619		atggaggtgaggaccatcaaggtgttcaccaccgtggacaacatcaacctgcacacccaggtggtggacatgagcatgacctacggacagcagttcggtcctacctacctggacggagctgacgtgaccaagatcaagccacacaactcccacgagggcaagaccttctacgtgctgcctaacgatgacaccctgagagtggaggctttcgaatactaccacaccaccgacccatccttcctgggcaggtacatgtctgccctgaaccacaccaagaagtggaagtacccccaggtgaacggactgaccagcatcaagtgggccgacaacaactgctacctggccaccgctctgctgaccctgcagcagatcgaactgaagttcaacccacccgctctg…	0.942502	1.02629		189	C	*	-0.453583	-0.0168121
102	T	G	0.14002	0.188696		atggaggtgaggaccatcaaggtgttcaccaccgtggacaacatcaacctgcacacccaggtggtggacatgagcatgacctacggacagcagttcggtcctacctacctggacggagctgacgtgaccaagatcaagccacacaactcccacgagggcaagaccttctacgtgctgcctaacgatgacaccctgagagtggaggctttcgaatactaccacaccaccgacccatccttcctgggcaggtacatgtctgccctgaaccacaccaagaagtggaagtacccccaggtgaacggactgaccagcatcaagtgggccgacaacaactgctacctggccaccgctctgctgaccctgcagcagatcgaactgaagttcaacccacccgctctg…	0.836672	1.09687		170	S	*	-0.0134681	0.0160235			103	S	W	0.371767	0.033572		atggaggtgaggaccatcaaggtgttcaccaccgtggacaacatcaacctgcacacccaggtggtggacatgagcatgacctacggacagcagttcggtcctacctacctggacggagctgacgtgaccaagatcaagccacacaactcccacgagggcaagaccttctacgtgctgcctaacgatgacaccctgagagtggaggctttcgaatactaccacaccaccgacccatccttcctgggcaggtacatgtctgccctgaaccacaccaagaagtggaagtacccccaggtgaacggactgaccagcatcaagtgggccgacaacaactgctacctggccaccgctctgctgaccctgcagcagatcgaactgaagttcaacccacccgctctg…	1.21578	0.950756		19	Q	*	0.403176	0.172503
102	T	H	0.492897	0.312711		atggaggtgaggaccatcaaggtgttcaccaccgtggacaacatcaacctgcacacccaggtggtggacatgagcatgacctacggacagcagttcggtcctacctacctggacggagctgacgtgaccaagatcaagccacacaactcccacgagggcaagaccttctacgtgctgcctaacgatgacaccctgagagtggaggctttcgaatactaccacaccaccgacccatccttcctgggcaggtacatgtctgccctgaaccacaccaagaagtggaagtacccccaggtgaacggactgaccagcatcaagtgggccgacaacaactgctacctggccaccgctctgctgaccctgcagcagatcgaactgaagttcaacccacccgctctg…	1.02234	1.04166		171	Y	*	0.206269	-0.0228101			104	I	A	-0.115934	0.406626		atggaggtgaggaccatcaaggtgttcaccaccgtggacaacatcaacctgcacacccaggtggtggacatgagcatgacctacggacagcagttcggtcctacctacctggacggagctgacgtgaccaagatcaagccacacaactcccacgagggcaagaccttctacgtgctgcctaacgatgacaccctgagagtggaggctttcgaatactaccacaccaccgacccatccttcctgggcaggtacatgtctgccctgaaccacaccaagaagtggaagtacccccaggtgaacggactgaccagcatcaagtgggccgacaacaactgctacctggccaccgctctgctgaccctgcagcagatcgaactgaagttcaacccacccgctctg…	1.17765	1.0409		192	C	*	0.0546515	-0.0109008
102	T	I	0.927816	0.807308		atggaggtgaggaccatcaaggtgttcaccaccgtggacaacatcaacctgcacacccaggtggtggacatgagcatgacctacggacagcagttcggtcctacctacctggacggagctgacgtgaccaagatcaagccacacaactcccacgagggcaagaccttctacgtgctgcctaacgatgacaccctgagagtggaggctttcgaatactaccacaccaccgacccatccttcctgggcaggtacatgtctgccctgaaccacaccaagaagtggaagtacccccaggtgaacggactgaccagcatcaagtgggccgacaacaactgctacctggccaccgctctgctgaccctgcagcagatcgaactgaagttcaacccacccgctctg…	0.977895	1.04086		172	L	*	-0.0888028	-0.00325943			104	I	C	-0.355585	0.302384		atggaggtgaggaccatcaaggtgttcaccaccgtggacaacatcaacctgcacacccaggtggtggacatgagcatgacctacggacagcagttcggtcctacctacctggacggagctgacgtgaccaagatcaagccacacaactcccacgagggcaagaccttctacgtgctgcctaacgatgacaccctgagagtggaggctttcgaatactaccacaccaccgacccatccttcctgggcaggtacatgtctgccctgaaccacaccaagaagtggaagtacccccaggtgaacggactgaccagcatcaagtgggccgacaacaactgctacctggccaccgctctgctgaccctgcagcagatcgaactgaagttcaacccacccgctctg…	1.08744	1.00533		193	G	*	-0.193122	0.0990902
102	T	K	0.223879	0.0855735		atggaggtgaggaccatcaaggtgttcaccaccgtggacaacatcaacctgcacacccaggtggtggacatgagcatgacctacggacagcagttcggtcctacctacctggacggagctgacgtgaccaagatcaagccacacaactcccacgagggcaagaccttctacgtgctgcctaacgatgacaccctgagagtggaggctttcgaatactaccacaccaccgacccatccttcctgggcaggtacatgtctgccctgaaccacaccaagaagtggaagtacccccaggtgaacggactgaccagcatcaagtgggccgacaacaactgctacctggccaccgctctgctgaccctgcagcagatcgaactgaagttcaacccacccgctctg…	0.907589	0.901632		173	F	*	0.0835771	0.0103329			104	I	D	0.574552	0.230801		atggaggtgaggaccatcaaggtgttcaccaccgtggacaacatcaacctgcacacccaggtggtggacatgagcatgacctacggacagcagttcggtcctacctacctggacggagctgacgtgaccaagatcaagccacacaactcccacgagggcaagaccttctacgtgctgcctaacgatgacaccctgagagtggaggctttcgaatactaccacaccaccgacccatccttcctgggcaggtacatgtctgccctgaaccacaccaagaagtggaagtacccccaggtgaacggactgaccagcatcaagtgggccgacaacaactgctacctggccaccgctctgctgaccctgcagcagatcgaactgaagttcaacccacccgctctg…	1.13256	1.04364		194	Q	*	0.426154	0.106491
102	T	L	0.555201	0.326036		atggaggtgaggaccatcaaggtgttcaccaccgtggacaacatcaacctgcacacccaggtggtggacatgagcatgacctacggacagcagttcggtcctacctacctggacggagctgacgtgaccaagatcaagccacacaactcccacgagggcaagaccttctacgtgctgcctaacgatgacaccctgagagtggaggctttcgaatactaccacaccaccgacccatccttcctgggcaggtacatgtctgccctgaaccacaccaagaagtggaagtacccccaggtgaacggactgaccagcatcaagtgggccgacaacaactgctacctggccaccgctctgctgaccctgcagcagatcgaactgaagttcaacccacccgctctg…	0.960917	0.750317		174	Q	*	0.0337032	-0.0186808			104	I	E	0.303812	0.0690556		atggaggtgaggaccatcaaggtgttcaccaccgtggacaacattaacctgcacacccaggtggtggacatgagcatgacctacggacagcagttcggtcctacctacctggacggagctgacgtgaccaagatcaagccacacaactcccacgagggcaagaccttctacgtgctgcctaacgatgacaccctgagagtggaggctttcgaatactaccacaccaccgacccatccttcctgggcaggtacatgtctgccctgaaccacaccaagaagtggaagtacccccaggtgaacggactgaccagcatcaagtgggccgacaacaactgctacctggccaccgctctgctgaccctgcagcagatcgaactgaagttcaacccacccgctctg…	1.0176	0.945952		195	Q	*	-0.200758	-0.0377062
102	T	M	0.530527	0.265309		atggaggtgaggaccatcaaggtgttcaccaccgtggacaacatcaacctgcacacccaggtggtggacatgagcatgacctacggacagcagttcggtcctacctacctggacggagctgacgtgaccaagatcaagccacacaactcccacgagggcaagaccttctacgtgctgcctaacgatgacaccctgagagtggaggctttcgaatactaccacaccaccgacccatccttcctgggcaggtacatgtctgccctgaaccacaccaagaagtggaagtacccccaggtgaacggactgaccagcatcaagtgggccgacaacaactgctacctggccaccgctctgctgaccctgcagcagatcgaactgaagttcaacccacccgctctg…	0.866907	0.86561		175	H	*	0.0391125	-0.0283544			104	I	F	-0.201637	0.104476		atggaggtgaggaccatcaaggtgttcaccaccgtggacaacatcaacctgcacacccaggtggtggacatgagcatgacctacggacagcagttcggtcctacctacctggacggagctgacgtgaccaagatcaagccacacaactcccacgagggcaagaccttctacgtgctgcctaacgatgacaccctgagagtggaggctttcgaatactaccacaccaccgacccatccttcctgggcaggtacatgtctgccctgaaccacaccaagaagtggaagtacccccaggtgaacggactgaccagcatcaagtgggccgacaacaactgctacctcgccaccgctctgctgaccctgcagcagatcgaactgaagttcaacccacccgctctg…	1.03251	1.02778		196	Q	*	-0.13769	-0.0891035
102	T	N	0.251802	0.130188		atggaggtgaggaccatcaaggtgttcaccaccgtggacaacatcaacctgcacacccaggtggtggacatgagcatgacctacggacagcagttcggtcctacctacctggacggagctgacgtgaccaagatcaagccacacaactcccacgagggcaagaccttctacgtgctgcctaacgatgacaccctgagagtggaggctttcgaatactaccacaccaccgacccatccttcctgggcaggtacatgtctgccctgaaccacaccaagaagtggaagtacccccaggtgaacggactgaccagcatcaagtgggccgacaacaactgctacctggccaccgctctgctgaccctgcagcagatcgaactgaagttcaacccacccgctctg…	0.928595	0.889687		176	A	*	0.0102276	0.01693			104	I	G	0.207544	0.236226		atggaggtgaggaccatcaaggtgttcaccaccgtggacaacatcaacctgcacacccaggtggtggacatgagcatgacctacggacagcagttcggtcctacctacctggacggagctgacgtgaccaagatcaagccacacaactcccacgagggcaagaccttctacgtgctgcctaacgatgacaccctgagagtggaggctttcgaatactaccacaccaccgacccatccttcctgggcaggtacatgtctgccctgaaccacaccaagaagtggaagtacccccaggtgaacggactgaccagcatcaagtgggccgacaacaactgctacctggccaccgctctgctgaccctgcagcagatcgaactgaagttcaacccacccgctctg…	0.819024	0.916021		197	T	*	-0.170108	-0.0118589
[truncated: 5,613 more rows]
[truncated: 12 more columns]

## Sheet: Fig. 5
this is for fig. 5a																				This if for fig. 5c
#This is AMC - Rep1										#AMC - Rep2
[truncated: 15,329 more rows]

## Sheet: supp.Fig. 2
pDONR221 vector sequence used in this study:
[truncated: 18 more rows]

## Sheet: supp.Fig. 3
This is for supp.Fig 3
[truncated: 6,246 more rows]

## Sheet: supp.Fig. 4
This is to generate supp.fig. 4
[truncated: 6,841 more rows]

## Sheet: supp.Fig. 5
#this is drug response data (FRET+) for XR8-89 and Jun9-84-3 (supp.Fig 5a)
[truncated: 27 more rows]

[truncated: 11 more sheets: supp.Fig. 6, supp.Fig. 7, supp.Fig. 8, supp.Fig. 9, supp.Fig. 11, supp.Fig. 12, supp.Fig. 13 & 14, supp.Fig. 15, supp.Fig. 18, supp.Fig. 19, supp.Fig.20]
